# Supplementary material for: A new identified suppressor of Cdc7p/SepH kinase, PomA, regulates fungal asexual reproduction via affecting phosphorylation of MAPK-HogA
Source: PLoS Genet. 2019 Jun 13;15(6):e1008206. doi: 10.1371/journal.pgen.1008206 (PMC6592577; doi:10.1371/journal.pgen.1008206)
Supplement: S1 Data File — (XLSX) [file pgen.1008206.s011.xlsx]

## Sheet: total SNPs in S11
CHROM	POS	REF	ALT	QUAL	Gene_name	TYPE	ANN	format	value	GO_ID	GO_term	Pathway	Pathway_des
ChrIII_A_nidulans_FGSC_A4	107902	T	A	14.5532	AN5065-AN5063	intergenic_region	DP=143;VDB=0.807564;SGB=-0.511536;MQSB=1;MQ0F=0;AC=2;AN=2;DP4=0,0,1,2;MQ=60;ANN=A|intergenic_region|MODIFIER|AN5065-AN5063|AN5065-AN5063|intergenic_region|AN5065-AN5063|||||||||	GT:PL	1/1:41,9,0
ChrIII_A_nidulans_FGSC_A4	107949	G	T	5.75092	AN5065-AN5063	intergenic_region	DP=177;VDB=0.32;SGB=-0.453602;MQ0F=0;AC=2;AN=2;DP4=0,0,2,0;MQ=60;ANN=T|intergenic_region|MODIFIER|AN5065-AN5063|AN5065-AN5063|intergenic_region|AN5065-AN5063|||||||||	GT:PL	1/1:31,6,0
ChrIII_A_nidulans_FGSC_A4	109463	A	G	228	AN5063	upstream_gene_variant	DP=70;VDB=7.90538e-05;SGB=-0.693147;MQSB=0.874923;MQ0F=0.2;AC=2;AN=2;DP4=0,0,17,51;MQ=21;ANN=G|upstream_gene_variant|MODIFIER|AN5063|AN5063|transcript|AN5063-T|Coding||c.-1A>G|||||3931|,G|intergenic_region|MODIFIER|AN5065-AN5063|AN5065-AN5063|intergenic_region|AN5065-AN5063|||||||||	GT:PL	1/1:255,205,0	GO:0005575;GO:0003674;GO:0008150	cellular_component|molecular_function|biological_process
ChrIII_A_nidulans_FGSC_A4	109464	A	G	228	AN5063	upstream_gene_variant	DP=69;VDB=0.000155279;SGB=-0.693147;MQSB=0.869347;MQ0F=0.202899;AC=2;AN=2;DP4=0,0,17,52;MQ=21;ANN=G|upstream_gene_variant|MODIFIER|AN5063|AN5063|transcript|AN5063-T|Coding||c.-1A>G|||||3930|,G|intergenic_region|MODIFIER|AN5065-AN5063|AN5065-AN5063|intergenic_region|AN5065-AN5063|||||||||	GT:PL	1/1:255,208,0	GO:0005575;GO:0003674;GO:0008150	cellular_component|molecular_function|biological_process
ChrIII_A_nidulans_FGSC_A4	109465	T	G	228	AN5063	upstream_gene_variant	DP=70;VDB=0.000155547;SGB=-0.693147;MQSB=0.861859;MQ0F=0.2;AC=2;AN=2;DP4=0,0,17,51;MQ=20;ANN=G|upstream_gene_variant|MODIFIER|AN5063|AN5063|transcript|AN5063-T|Coding||c.-1T>G|||||3929|,G|intergenic_region|MODIFIER|AN5065-AN5063|AN5065-AN5063|intergenic_region|AN5065-AN5063|||||||||	GT:PL	1/1:255,205,0	GO:0005575;GO:0003674;GO:0008150	cellular_component|molecular_function|biological_process
ChrIII_A_nidulans_FGSC_A4	109564	G	T	228	AN5063	upstream_gene_variant	DP=42;VDB=6.79544e-06;SGB=-0.693145;MQSB=0.356833;MQ0F=0.190476;AC=2;AN=2;DP4=0,0,24,16;MQ=18;ANN=T|upstream_gene_variant|MODIFIER|AN5063|AN5063|transcript|AN5063-T|Coding||c.-1G>T|||||3830|,T|upstream_gene_variant|MODIFIER|AN5062|AN5062|transcript|AN5062-T|Coding||c.-1G>T|||||4918|,T|intergenic_region|MODIFIER|AN5065-AN5063|AN5065-AN5063|intergenic_region|AN5065-AN5063|||||||||	GT:PL	1/1:255,120,0	GO:0005575;GO:0003674;GO:0008150	cellular_component|molecular_function|biological_process
ChrIII_A_nidulans_FGSC_A4	109567	C	A	228	AN5063	upstream_gene_variant	DP=40;VDB=1.66789e-05;SGB=-0.693144;MQSB=0.45424;MQ0F=0.2;AC=2;AN=2;DP4=0,0,23,16;MQ=18;ANN=A|upstream_gene_variant|MODIFIER|AN5063|AN5063|transcript|AN5063-T|Coding||c.-1C>A|||||3827|,A|upstream_gene_variant|MODIFIER|AN5062|AN5062|transcript|AN5062-T|Coding||c.-1C>A|||||4915|,A|intergenic_region|MODIFIER|AN5065-AN5063|AN5065-AN5063|intergenic_region|AN5065-AN5063|||||||||	GT:PL	1/1:255,117,0	GO:0005575;GO:0003674;GO:0008150	cellular_component|molecular_function|biological_process
ChrIII_A_nidulans_FGSC_A4	109568	C	A	228	AN5063	upstream_gene_variant	DP=40;VDB=6.82732e-06;SGB=-0.693145;MQSB=0.356833;MQ0F=0.2;AC=2;AN=2;DP4=0,0,24,16;MQ=18;ANN=A|upstream_gene_variant|MODIFIER|AN5063|AN5063|transcript|AN5063-T|Coding||c.-1C>A|||||3826|,A|upstream_gene_variant|MODIFIER|AN5062|AN5062|transcript|AN5062-T|Coding||c.-1C>A|||||4914|,A|intergenic_region|MODIFIER|AN5065-AN5063|AN5065-AN5063|intergenic_region|AN5065-AN5063|||||||||	GT:PL	1/1:255,120,0	GO:0005575;GO:0003674;GO:0008150	cellular_component|molecular_function|biological_process
ChrIII_A_nidulans_FGSC_A4	109572	A	G	228	AN5063	upstream_gene_variant	DP=41;VDB=6.04379e-06;SGB=-0.693145;MQSB=0.356833;MQ0F=0.195122;AC=2;AN=2;DP4=0,0,24,16;MQ=18;ANN=G|upstream_gene_variant|MODIFIER|AN5063|AN5063|transcript|AN5063-T|Coding||c.-1A>G|||||3822|,G|upstream_gene_variant|MODIFIER|AN5062|AN5062|transcript|AN5062-T|Coding||c.-1A>G|||||4910|,G|intergenic_region|MODIFIER|AN5065-AN5063|AN5065-AN5063|intergenic_region|AN5065-AN5063|||||||||	GT:PL	1/1:255,120,0	GO:0005575;GO:0003674;GO:0008150	cellular_component|molecular_function|biological_process
ChrIII_A_nidulans_FGSC_A4	109662	C	G	228	AN5063	upstream_gene_variant	DP=73;VDB=0.000569161;SGB=-0.693147;MQSB=0.497647;MQ0F=0.0958904;AC=2;AN=2;DP4=0,0,62,8;MQ=32;ANN=G|upstream_gene_variant|MODIFIER|AN5063|AN5063|transcript|AN5063-T|Coding||c.-1C>G|||||3732|,G|upstream_gene_variant|MODIFIER|AN5062|AN5062|transcript|AN5062-T|Coding||c.-1C>G|||||4820|,G|intergenic_region|MODIFIER|AN5065-AN5063|AN5065-AN5063|intergenic_region|AN5065-AN5063|||||||||	GT:PL	1/1:255,211,0	GO:0005575;GO:0003674;GO:0008150	cellular_component|molecular_function|biological_process
ChrIII_A_nidulans_FGSC_A4	109687	C	T	228	AN5063	upstream_gene_variant	DP=90;VDB=0.00057755;SGB=-0.693147;MQSB=0.054021;MQ0F=0.1;AC=2;AN=2;DP4=0,0,72,12;MQ=32;ANN=T|upstream_gene_variant|MODIFIER|AN5063|AN5063|transcript|AN5063-T|Coding||c.-1C>T|||||3707|,T|upstream_gene_variant|MODIFIER|AN5062|AN5062|transcript|AN5062-T|Coding||c.-1C>T|||||4795|,T|intergenic_region|MODIFIER|AN5065-AN5063|AN5065-AN5063|intergenic_region|AN5065-AN5063|||||||||	GT:PL	1/1:255,253,0	GO:0005575;GO:0003674;GO:0008150	cellular_component|molecular_function|biological_process
ChrIII_A_nidulans_FGSC_A4	109733	G	T	228	AN5063	upstream_gene_variant	DP=130;VDB=0.777578;SGB=-0.693147;MQSB=0.0200212;MQ0F=0.0769231;AC=2;AN=2;DP4=0,0,98,25;MQ=35;ANN=T|upstream_gene_variant|MODIFIER|AN5063|AN5063|transcript|AN5063-T|Coding||c.-1G>T|||||3661|,T|upstream_gene_variant|MODIFIER|AN5062|AN5062|transcript|AN5062-T|Coding||c.-1G>T|||||4749|,T|intergenic_region|MODIFIER|AN5065-AN5063|AN5065-AN5063|intergenic_region|AN5065-AN5063|||||||||	GT:PL	1/1:255,255,0	GO:0005575;GO:0003674;GO:0008150	cellular_component|molecular_function|biological_process
ChrIII_A_nidulans_FGSC_A4	110170	C	A	228	AN5063	upstream_gene_variant	DP=219;VDB=0.515169;SGB=-0.693147;MQSB=0.425489;MQ0F=0;AC=2;AN=2;DP4=0,0,102,92;MQ=49;ANN=A|upstream_gene_variant|MODIFIER|AN5063|AN5063|transcript|AN5063-T|Coding||c.-1C>A|||||3224|,A|upstream_gene_variant|MODIFIER|AN5062|AN5062|transcript|AN5062-T|Coding||c.-1C>A|||||4312|,A|intergenic_region|MODIFIER|AN5065-AN5063|AN5065-AN5063|intergenic_region|AN5065-AN5063|||||||||	GT:PL	1/1:255,255,0	GO:0005575;GO:0003674;GO:0008150	cellular_component|molecular_function|biological_process
ChrIII_A_nidulans_FGSC_A4	143287	T	A	228	AN5054	synonymous_variant	DP=124;VDB=0.00934936;SGB=-0.693147;MQSB=1;MQ0F=0;AC=2;AN=2;DP4=0,0,59,61;MQ=60;ANN=A|synonymous_variant|LOW|AN5054|AN5054|transcript|AN5054-T|Coding|1/3|c.531T>A|p.Thr177Thr|531/855|531/855|177/284||,A|upstream_gene_variant|MODIFIER|AN5055|AN5055|transcript|AN5055-T|Coding||c.-93A>T|||||2490|,A|upstream_gene_variant|MODIFIER|AN12396|AN12396|transcript|AN12396-T|Coding||c.-1A>T|||||697|,A|upstrea…	GT:PL	1/1:255,255,0	GO:0003674;GO:0005575;GO:0008150	molecular_function|cellular_component|biological_process
ChrIII_A_nidulans_FGSC_A4	143288	T	A	228	AN5054	missense_variant	DP=124;VDB=0.0102243;SGB=-0.693147;MQSB=1;MQ0F=0;AC=2;AN=2;DP4=0,0,59,61;MQ=60;ANN=A|missense_variant|MODERATE|AN5054|AN5054|transcript|AN5054-T|Coding|1/3|c.532T>A|p.Leu178Ile|532/855|532/855|178/284||,A|upstream_gene_variant|MODIFIER|AN5055|AN5055|transcript|AN5055-T|Coding||c.-93A>T|||||2491|,A|upstream_gene_variant|MODIFIER|AN12396|AN12396|transcript|AN12396-T|Coding||c.-1A>T|||||698|,A|upstr…	GT:PL	1/1:255,255,0	GO:0003674;GO:0005575;GO:0008150	molecular_function|cellular_component|biological_process
ChrIII_A_nidulans_FGSC_A4	143289	T	A	228	AN5054	stop_gained	DP=124;VDB=0.0122743;SGB=-0.693147;MQSB=1;MQ0F=0;AC=2;AN=2;DP4=0,0,59,62;MQ=60;ANN=A|stop_gained|HIGH|AN5054|AN5054|transcript|AN5054-T|Coding|1/3|c.533T>A|p.Leu178*|533/855|533/855|178/284||,A|upstream_gene_variant|MODIFIER|AN5055|AN5055|transcript|AN5055-T|Coding||c.-93A>T|||||2492|,A|upstream_gene_variant|MODIFIER|AN12396|AN12396|transcript|AN12396-T|Coding||c.-1A>T|||||699|,A|upstream_gene_va…	GT:PL	1/1:255,255,0	GO:0003674;GO:0005575;GO:0008150	molecular_function|cellular_component|biological_process
ChrIII_A_nidulans_FGSC_A4	143290	A	C	228	AN5054	missense_variant	DP=126;VDB=0.00974149;SGB=-0.693147;MQSB=1;MQ0F=0;AC=2;AN=2;DP4=0,0,59,61;MQ=60;ANN=C|missense_variant|MODERATE|AN5054|AN5054|transcript|AN5054-T|Coding|1/3|c.534A>C|p.Leu178Phe|534/855|534/855|178/284||,C|upstream_gene_variant|MODIFIER|AN5055|AN5055|transcript|AN5055-T|Coding||c.-93T>G|||||2493|,C|upstream_gene_variant|MODIFIER|AN12396|AN12396|transcript|AN12396-T|Coding||c.-1T>G|||||700|,C|upst…	GT:PL	1/1:255,255,0	GO:0003674;GO:0005575;GO:0008150	molecular_function|cellular_component|biological_process
ChrIII_A_nidulans_FGSC_A4	149457	C	A	228	AN5052	upstream_gene_variant	DP=153;VDB=0.000599244;SGB=-0.693147;RPB=1;MQB=1;MQSB=1;BQB=1;MQ0F=0;AC=2;AN=2;DP4=1,0,68,76;MQ=60;ANN=A|upstream_gene_variant|MODIFIER|AN5052|AN5052|transcript|AN5052-T|Coding||c.-43C>A|||||7|,A|downstream_gene_variant|MODIFIER|AN5053|AN5053|transcript|AN5053-T|Coding||c.*953C>A|||||2913|,A|downstream_gene_variant|MODIFIER|AN5051|AN5051|transcript|AN5051-T|Coding||c.*563G>T|||||1839|,A|downstrea…	GT:PL	1/1:255,255,0	GO:0000981;GO:0006355;GO:0005634;GO:0008270;GO:0003677;GO:0006351	RNA polymerase II transcription factor activity, sequence-specific DNA binding|regulation of transcription, DNA-templated|nucleus|zinc ion binding|DNA binding|transcription, DNA-templated
ChrIII_A_nidulans_FGSC_A4	149459	A	C	228	AN5052	upstream_gene_variant	DP=149;VDB=0.00010034;SGB=-0.693147;RPB=1;MQB=1;MQSB=1;BQB=1;MQ0F=0;AC=2;AN=2;DP4=1,0,68,75;MQ=60;ANN=C|upstream_gene_variant|MODIFIER|AN5052|AN5052|transcript|AN5052-T|Coding||c.-43A>C|||||5|,C|downstream_gene_variant|MODIFIER|AN5053|AN5053|transcript|AN5053-T|Coding||c.*953A>C|||||2915|,C|downstream_gene_variant|MODIFIER|AN5051|AN5051|transcript|AN5051-T|Coding||c.*563T>G|||||1837|,C|downstream…	GT:PL	1/1:255,255,0	GO:0000981;GO:0006355;GO:0005634;GO:0008270;GO:0003677;GO:0006351	RNA polymerase II transcription factor activity, sequence-specific DNA binding|regulation of transcription, DNA-templated|nucleus|zinc ion binding|DNA binding|transcription, DNA-templated
ChrIII_A_nidulans_FGSC_A4	149460	A	G	228	AN5052	upstream_gene_variant	DP=149;VDB=8.18607e-05;SGB=-0.693147;RPB=1;MQB=1;MQSB=1;BQB=1;MQ0F=0;AC=2;AN=2;DP4=1,0,68,75;MQ=60;ANN=G|upstream_gene_variant|MODIFIER|AN5052|AN5052|transcript|AN5052-T|Coding||c.-43A>G|||||4|,G|downstream_gene_variant|MODIFIER|AN5053|AN5053|transcript|AN5053-T|Coding||c.*953A>G|||||2916|,G|downstream_gene_variant|MODIFIER|AN5051|AN5051|transcript|AN5051-T|Coding||c.*563T>C|||||1836|,G|downstrea…	GT:PL	1/1:255,255,0	GO:0000981;GO:0006355;GO:0005634;GO:0008270;GO:0003677;GO:0006351	RNA polymerase II transcription factor activity, sequence-specific DNA binding|regulation of transcription, DNA-templated|nucleus|zinc ion binding|DNA binding|transcription, DNA-templated
ChrIII_A_nidulans_FGSC_A4	149462	G	A	228	AN5052	upstream_gene_variant	DP=149;VDB=8.58754e-05;SGB=-0.693147;MQSB=1;MQ0F=0;AC=2;AN=2;DP4=0,0,68,74;MQ=60;ANN=A|upstream_gene_variant|MODIFIER|AN5052|AN5052|transcript|AN5052-T|Coding||c.-43G>A|||||2|,A|downstream_gene_variant|MODIFIER|AN5053|AN5053|transcript|AN5053-T|Coding||c.*953G>A|||||2918|,A|downstream_gene_variant|MODIFIER|AN5051|AN5051|transcript|AN5051-T|Coding||c.*563C>T|||||1834|,A|downstream_gene_variant|MOD…	GT:PL	1/1:255,255,0	GO:0000981;GO:0006355;GO:0005634;GO:0008270;GO:0003677;GO:0006351	RNA polymerase II transcription factor activity, sequence-specific DNA binding|regulation of transcription, DNA-templated|nucleus|zinc ion binding|DNA binding|transcription, DNA-templated
ChrIII_A_nidulans_FGSC_A4	157053	T	A	228	AN5051	upstream_gene_variant	DP=212;VDB=0.196386;SGB=-0.693147;MQSB=1;MQ0F=0;AC=2;AN=2;DP4=0,0,97,91;MQ=60;ANN=A|upstream_gene_variant|MODIFIER|AN5051|AN5051|transcript|AN5051-T|Coding||c.-84A>T|||||4297|,A|upstream_gene_variant|MODIFIER|AN5050|AN5050|transcript|AN5050-T|Coding||c.-389A>T|||||793|,A|upstream_gene_variant|MODIFIER|AN5049|AN5049|transcript|AN5049-T|Coding||c.-24T>A|||||2620|,A|downstream_gene_variant|MODIFIER|…	GT:PL	1/1:255,255,0	GO:0008270;GO:0005575;GO:0008150	zinc ion binding|cellular_component|biological_process
ChrIII_A_nidulans_FGSC_A4	225022	A	C	228	AN5033	missense_variant	DP=221;VDB=0.927618;SGB=-0.693147;MQSB=1;MQ0F=0;AC=2;AN=2;DP4=0,0,126,82;MQ=60;ANN=C|missense_variant|MODERATE|AN5033|AN5033|transcript|AN5033-T|Coding|5/9|c.616T>G|p.Phe206Val|733/1542|616/1341|206/446||,C|upstream_gene_variant|MODIFIER|AN5034|AN5034|transcript|AN5034-T|Coding||c.-1T>G|||||3418|,C|downstream_gene_variant|MODIFIER|AN5032|AN5032|transcript|AN5032-T|Coding||c.*1350T>G|||||3055|	GT:PL	1/1:255,255,0	GO:0003674;GO:0005575;GO:0008150	molecular_function|cellular_component|biological_process
ChrIII_A_nidulans_FGSC_A4	233766	C	G	228	AN5032	upstream_gene_variant	DP=248;VDB=0.0772735;SGB=-0.693147;MQSB=1;MQ0F=0;AC=2;AN=2;DP4=0,0,111,119;MQ=60;ANN=G|upstream_gene_variant|MODIFIER|AN5032|AN5032|transcript|AN5032-T|Coding||c.-1G>C|||||4079|,G|upstream_gene_variant|MODIFIER|AN5029|AN5029|transcript|AN5029-T|Coding||c.-1C>G|||||1037|,G|downstream_gene_variant|MODIFIER|AN5031|AN5031|transcript|AN5031-T|Coding||c.*972C>G|||||1371|,G|downstream_gene_variant|MODIF…	GT:PL	1/1:255,255,0	GO:0055085;GO:0016021;GO:0003674	transmembrane transport|integral component of membrane|molecular_function
ChrIII_A_nidulans_FGSC_A4	278017	C	G	228	AN5015	upstream_gene_variant	DP=174;VDB=0.00387339;SGB=-0.693147;MQSB=1;MQ0F=0;AC=2;AN=2;DP4=0,0,86,81;MQ=60;ANN=G|upstream_gene_variant|MODIFIER|AN5015|AN5015|transcript|AN5015-T|Coding||c.-237G>C|||||2049|,G|upstream_gene_variant|MODIFIER|AN5014|AN5014|transcript|AN5014-T|Coding||c.-79C>G|||||484|,G|downstream_gene_variant|MODIFIER|AN5016|AN5016|transcript|AN5016-T|Coding||c.*1650C>G|||||2901|,G|downstream_gene_variant|MOD…	GT:PL	1/1:255,255,0
ChrIII_A_nidulans_FGSC_A4	278019	G	C	228	AN5015	upstream_gene_variant	DP=172;VDB=0.00376679;SGB=-0.693147;RPB=0.0123421;MQB=1;MQSB=1;BQB=0.757319;MQ0F=0;AC=2;AN=2;DP4=2,1,86,81;MQ=60;ANN=C|upstream_gene_variant|MODIFIER|AN5015|AN5015|transcript|AN5015-T|Coding||c.-237C>G|||||2051|,C|upstream_gene_variant|MODIFIER|AN5014|AN5014|transcript|AN5014-T|Coding||c.-79G>C|||||482|,C|downstream_gene_variant|MODIFIER|AN5016|AN5016|transcript|AN5016-T|Coding||c.*1650G>C|||||29…	GT:PL	1/1:255,255,0
ChrIII_A_nidulans_FGSC_A4	278020	C	A	228	AN5015	upstream_gene_variant	DP=172;VDB=0.00373955;SGB=-0.693147;RPB=0.0123421;MQB=1;MQSB=1;BQB=0.71299;MQ0F=0;AC=2;AN=2;DP4=2,1,86,81;MQ=60;ANN=A|upstream_gene_variant|MODIFIER|AN5015|AN5015|transcript|AN5015-T|Coding||c.-237G>T|||||2052|,A|upstream_gene_variant|MODIFIER|AN5014|AN5014|transcript|AN5014-T|Coding||c.-79C>A|||||481|,A|downstream_gene_variant|MODIFIER|AN5016|AN5016|transcript|AN5016-T|Coding||c.*1650C>A|||||290…	GT:PL	1/1:255,255,0
ChrIII_A_nidulans_FGSC_A4	289018	T	C	228	AN11778	upstream_gene_variant	DP=197;VDB=0.656277;SGB=-0.693147;MQSB=1;MQ0F=0;AC=2;AN=2;DP4=0,0,86,96;MQ=60;ANN=C|upstream_gene_variant|MODIFIER|AN11778|AN11778|transcript|AN11778-T|Coding||c.-40A>G|||||4167|,C|upstream_gene_variant|MODIFIER|AN11777|AN11777|transcript|AN11777-T|Coding||c.-1A>G|||||781|,C|upstream_gene_variant|MODIFIER|AN5010|AN5010|transcript|AN5010-T|Coding||c.-429T>C|||||3804|,C|downstream_gene_variant|MODI…	GT:PL	1/1:255,255,0	GO:0000324;GO:0004575;GO:0051670;GO:0005987	fungal-type vacuole|sucrose alpha-glucosidase activity|inulinase activity|sucrose catabolic process
ChrIII_A_nidulans_FGSC_A4	289020	T	C	228	AN11778	upstream_gene_variant	DP=196;VDB=0.587833;SGB=-0.693147;MQSB=1;MQ0F=0;AC=2;AN=2;DP4=0,0,87,94;MQ=60;ANN=C|upstream_gene_variant|MODIFIER|AN11778|AN11778|transcript|AN11778-T|Coding||c.-40A>G|||||4169|,C|upstream_gene_variant|MODIFIER|AN11777|AN11777|transcript|AN11777-T|Coding||c.-1A>G|||||783|,C|upstream_gene_variant|MODIFIER|AN5010|AN5010|transcript|AN5010-T|Coding||c.-429T>C|||||3802|,C|downstream_gene_variant|MODI…	GT:PL	1/1:255,255,0	GO:0000324;GO:0004575;GO:0051670;GO:0005987	fungal-type vacuole|sucrose alpha-glucosidase activity|inulinase activity|sucrose catabolic process
ChrIII_A_nidulans_FGSC_A4	371548	T	G	228	AN4986	upstream_gene_variant	DP=193;VDB=0.0554583;SGB=-0.693147;MQSB=1;MQ0F=0;AC=2;AN=2;DP4=0,0,95,84;MQ=60;ANN=G|upstream_gene_variant|MODIFIER|AN4986|AN4986|transcript|AN4986-T|Coding||c.-1A>C|||||3933|,G|upstream_gene_variant|MODIFIER|AN4984|AN4984|transcript|AN4984-T|Coding||c.-780T>G|||||2793|,G|upstream_gene_variant|MODIFIER|AN4984-uORF|AN4984-uORF|transcript|AN4984-uORF-T|Coding||c.-1T>G|||||3336|,G|downstream_gene_va…	GT:PL	1/1:255,255,0	GO:0055114;GO:0031418;GO:0005506;GO:0016705;GO:0016706;GO:0005575	oxidation-reduction process|L-ascorbic acid binding|iron ion binding|oxidoreductase activity, acting on paired donors, with incorporation or reduction of molecular oxygen|oxidoreductase activity, acting on paired donors, with incorporation or reduction of molecular oxygen, 2-oxoglutarate as one donor, and incorporation of one atom each of oxygen into both donors|cellular_component
ChrIII_A_nidulans_FGSC_A4	378996	A	C	228	AN4983	missense_variant	DP=138;VDB=3.93423e-05;SGB=-0.693147;RPB=1;MQB=1;MQSB=1;BQB=1;MQ0F=0;AC=2;AN=2;DP4=1,0,72,63;MQ=60;ANN=C|missense_variant|MODERATE|AN4983|AN4983|transcript|AN4983-T|Coding|2/2|c.563T>G|p.Phe188Cys|725/1985|563/1731|188/576||,C|upstream_gene_variant|MODIFIER|AN11772|AN11772|transcript|AN11772-T|Coding||c.-1A>C|||||993|,C|upstream_gene_variant|MODIFIER|AN4982|AN4982|transcript|AN4982-T|Coding||c.-2…	GT:PL	1/1:255,255,0	GO:0003674;GO:0005575;GO:0008150	molecular_function|cellular_component|biological_process
ChrIII_A_nidulans_FGSC_A4	378997	A	T	228	AN4983	missense_variant	DP=139;VDB=4.71691e-05;SGB=-0.693147;RPB=1;MQB=1;MQSB=1;BQB=1;MQ0F=0;AC=2;AN=2;DP4=1,0,69,63;MQ=60;ANN=T|missense_variant|MODERATE|AN4983|AN4983|transcript|AN4983-T|Coding|2/2|c.562T>A|p.Phe188Ile|724/1985|562/1731|188/576||,T|upstream_gene_variant|MODIFIER|AN11772|AN11772|transcript|AN11772-T|Coding||c.-1A>T|||||992|,T|upstream_gene_variant|MODIFIER|AN4982|AN4982|transcript|AN4982-T|Coding||c.-2…	GT:PL	1/1:255,255,0	GO:0003674;GO:0005575;GO:0008150	molecular_function|cellular_component|biological_process
ChrIII_A_nidulans_FGSC_A4	378998	G	C	228	AN4983	synonymous_variant	DP=139;VDB=5.33018e-05;SGB=-0.693147;MQSB=1;MQ0F=0;AC=2;AN=2;DP4=0,0,72,62;MQ=60;ANN=C|synonymous_variant|LOW|AN4983|AN4983|transcript|AN4983-T|Coding|2/2|c.561C>G|p.Ser187Ser|723/1985|561/1731|187/576||,C|upstream_gene_variant|MODIFIER|AN11772|AN11772|transcript|AN11772-T|Coding||c.-1G>C|||||991|,C|upstream_gene_variant|MODIFIER|AN4982|AN4982|transcript|AN4982-T|Coding||c.-274G>C|||||3001|,C|dow…	GT:PL	1/1:255,255,0	GO:0003674;GO:0005575;GO:0008150	molecular_function|cellular_component|biological_process
ChrIII_A_nidulans_FGSC_A4	378999	G	C	228	AN4983	missense_variant	DP=138;VDB=5.40723e-05;SGB=-0.693147;MQSB=1;MQ0F=0;AC=2;AN=2;DP4=0,0,72,62;MQ=60;ANN=C|missense_variant|MODERATE|AN4983|AN4983|transcript|AN4983-T|Coding|2/2|c.560C>G|p.Ser187Cys|722/1985|560/1731|187/576||,C|upstream_gene_variant|MODIFIER|AN11772|AN11772|transcript|AN11772-T|Coding||c.-1G>C|||||990|,C|upstream_gene_variant|MODIFIER|AN4982|AN4982|transcript|AN4982-T|Coding||c.-274G>C|||||3000|,C|…	GT:PL	1/1:255,255,0	GO:0003674;GO:0005575;GO:0008150	molecular_function|cellular_component|biological_process
ChrIII_A_nidulans_FGSC_A4	504909	G	C	228	AN4937	upstream_gene_variant	DP=237;VDB=0.252468;SGB=-0.693147;MQSB=1;MQ0F=0;AC=2;AN=2;DP4=0,0,114,109;MQ=60;ANN=C|upstream_gene_variant|MODIFIER|AN4937|AN4937|transcript|AN4937-T|Coding||c.-51C>G|||||3642|,C|upstream_gene_variant|MODIFIER|AN4935|AN4935|transcript|AN4935-T|Coding||c.-635G>C|||||1875|,C|downstream_gene_variant|MODIFIER|AN4938|AN4938|transcript|AN4938-T|Coding||c.*2050G>C|||||3968|,C|downstream_gene_variant|MO…	GT:PL	1/1:255,255,0	GO:0003674;GO:0005575;GO:0008150	molecular_function|cellular_component|biological_process
ChrIII_A_nidulans_FGSC_A4	504915	C	G	228	AN4937	upstream_gene_variant	DP=239;VDB=0.175899;SGB=-0.693147;MQSB=1;MQ0F=0;AC=2;AN=2;DP4=0,0,110,111;MQ=60;ANN=G|upstream_gene_variant|MODIFIER|AN4937|AN4937|transcript|AN4937-T|Coding||c.-51G>C|||||3648|,G|upstream_gene_variant|MODIFIER|AN4935|AN4935|transcript|AN4935-T|Coding||c.-635C>G|||||1869|,G|downstream_gene_variant|MODIFIER|AN4938|AN4938|transcript|AN4938-T|Coding||c.*2050C>G|||||3974|,G|downstream_gene_variant|MO…	GT:PL	1/1:255,255,0	GO:0003674;GO:0005575;GO:0008150	molecular_function|cellular_component|biological_process
ChrIII_A_nidulans_FGSC_A4	556799	A	G	228	AN4920	missense_variant	DP=207;VDB=0.176197;SGB=-0.693147;MQSB=1;MQ0F=0;AC=2;AN=2;DP4=0,0,100,97;MQ=60;ANN=G|missense_variant|MODERATE|AN4920|AN4920|transcript|AN4920-T|Coding|4/4|c.2617A>G|p.Lys873Glu|2625/3777|2617/3546|873/1181||,G|upstream_gene_variant|MODIFIER|AN11768|AN11768|transcript|AN11768-T|Coding||c.-1T>C|||||4471|,G|upstream_gene_variant|MODIFIER|AN4919|AN4919|transcript|AN4919-T|Coding||c.-121A>G|||||1487|…	GT:PL	1/1:255,255,0
ChrIII_A_nidulans_FGSC_A4	561432	G	A	228	AN4917	missense_variant	DP=201;VDB=0.470562;SGB=-0.693147;MQSB=1;MQ0F=0;AC=2;AN=2;DP4=0,0,103,83;MQ=60;ANN=A|missense_variant|MODERATE|AN4917|AN4917|transcript|AN4917-T|Coding|2/3|c.759G>A|p.Met253Ile|759/2058|759/1914|253/637||,A|upstream_gene_variant|MODIFIER|AN4918|AN4918|transcript|AN4918-T|Coding||c.-83C>T|||||1002|,A|downstream_gene_variant|MODIFIER|AN4920|AN4920|transcript|AN4920-T|Coding||c.*3554G>A|||||3481|,A|…	GT:PL	1/1:255,255,0
ChrIII_A_nidulans_FGSC_A4	561507	C	T	228	AN4917	synonymous_variant	DP=167;VDB=0.001659;SGB=-0.693147;MQSB=1;MQ0F=0;AC=2;AN=2;DP4=0,0,83,80;MQ=60;ANN=T|synonymous_variant|LOW|AN4917|AN4917|transcript|AN4917-T|Coding|2/3|c.834C>T|p.Arg278Arg|834/2058|834/1914|278/637||,T|upstream_gene_variant|MODIFIER|AN4918|AN4918|transcript|AN4918-T|Coding||c.-83G>A|||||1077|,T|downstream_gene_variant|MODIFIER|AN4920|AN4920|transcript|AN4920-T|Coding||c.*3554C>T|||||3556|,T|down…	GT:PL	1/1:255,255,0
ChrIII_A_nidulans_FGSC_A4	561508	T	A	228	AN4917	missense_variant	DP=165;VDB=0.00240223;SGB=-0.693147;MQSB=1;MQ0F=0;AC=2;AN=2;DP4=0,0,83,78;MQ=60;ANN=A|missense_variant|MODERATE|AN4917|AN4917|transcript|AN4917-T|Coding|2/3|c.835T>A|p.Phe279Ile|835/2058|835/1914|279/637||,A|upstream_gene_variant|MODIFIER|AN4918|AN4918|transcript|AN4918-T|Coding||c.-83A>T|||||1078|,A|downstream_gene_variant|MODIFIER|AN4920|AN4920|transcript|AN4920-T|Coding||c.*3554T>A|||||3557|,A…	GT:PL	1/1:255,255,0
ChrIII_A_nidulans_FGSC_A4	561514	G	T	228	AN4917	missense_variant	DP=164;VDB=0.00100516;SGB=-0.693147;MQSB=1;MQ0F=0;AC=2;AN=2;DP4=0,0,83,75;MQ=60;ANN=T|missense_variant|MODERATE|AN4917|AN4917|transcript|AN4917-T|Coding|2/3|c.841G>T|p.Val281Phe|841/2058|841/1914|281/637||,T|upstream_gene_variant|MODIFIER|AN4918|AN4918|transcript|AN4918-T|Coding||c.-83C>A|||||1084|,T|downstream_gene_variant|MODIFIER|AN4920|AN4920|transcript|AN4920-T|Coding||c.*3554G>T|||||3563|,T…	GT:PL	1/1:255,255,0
ChrIII_A_nidulans_FGSC_A4	561515	T	C	228	AN4917	missense_variant	DP=164;VDB=0.00104696;SGB=-0.693147;MQSB=1;MQ0F=0;AC=2;AN=2;DP4=0,0,84,76;MQ=60;ANN=C|missense_variant|MODERATE|AN4917|AN4917|transcript|AN4917-T|Coding|2/3|c.842T>C|p.Val281Ala|842/2058|842/1914|281/637||,C|upstream_gene_variant|MODIFIER|AN4918|AN4918|transcript|AN4918-T|Coding||c.-83A>G|||||1085|,C|downstream_gene_variant|MODIFIER|AN4920|AN4920|transcript|AN4920-T|Coding||c.*3554T>C|||||3564|,C…	GT:PL	1/1:255,255,0
ChrIII_A_nidulans_FGSC_A4	561531	G	C	228	AN4917	synonymous_variant	DP=191;VDB=0.693289;SGB=-0.693147;MQSB=1;MQ0F=0;AC=2;AN=2;DP4=0,0,103,79;MQ=60;ANN=C|synonymous_variant|LOW|AN4917|AN4917|transcript|AN4917-T|Coding|2/3|c.858G>C|p.Ser286Ser|858/2058|858/1914|286/637||,C|upstream_gene_variant|MODIFIER|AN4918|AN4918|transcript|AN4918-T|Coding||c.-83C>G|||||1101|,C|downstream_gene_variant|MODIFIER|AN4920|AN4920|transcript|AN4920-T|Coding||c.*3554G>C|||||3580|,C|dow…	GT:PL	1/1:255,255,0
ChrIII_A_nidulans_FGSC_A4	561539	T	C	228	AN4917	missense_variant	DP=197;VDB=0.884028;SGB=-0.693147;MQSB=1;MQ0F=0;AC=2;AN=2;DP4=0,0,104,84;MQ=60;ANN=C|missense_variant|MODERATE|AN4917|AN4917|transcript|AN4917-T|Coding|2/3|c.866T>C|p.Phe289Ser|866/2058|866/1914|289/637||,C|upstream_gene_variant|MODIFIER|AN4918|AN4918|transcript|AN4918-T|Coding||c.-83A>G|||||1109|,C|downstream_gene_variant|MODIFIER|AN4920|AN4920|transcript|AN4920-T|Coding||c.*3554T>C|||||3588|,C|…	GT:PL	1/1:255,255,0
ChrIII_A_nidulans_FGSC_A4	641924	C	G	228	AN4893	upstream_gene_variant	DP=182;VDB=0.376631;SGB=-0.693147;MQSB=1;MQ0F=0;AC=2;AN=2;DP4=0,0,78,98;MQ=60;ANN=G|upstream_gene_variant|MODIFIER|AN4893|AN4893|transcript|AN4893-T|Coding||c.-1G>C|||||68|,G|downstream_gene_variant|MODIFIER|AN4894|AN4894|transcript|AN4894-T|Coding||c.*3801C>G|||||2090|,G|downstream_gene_variant|MODIFIER|AN4892|AN4892|transcript|AN4892-T|Coding||c.*3215G>C|||||2790|,G|intergenic_region|MODIFIER|A…	GT:PL	1/1:255,255,0
ChrIII_A_nidulans_FGSC_A4	641925	T	G	228	AN4893	upstream_gene_variant	DP=182;VDB=0.373732;SGB=-0.693147;MQSB=1;MQ0F=0;AC=2;AN=2;DP4=0,0,78,100;MQ=60;ANN=G|upstream_gene_variant|MODIFIER|AN4893|AN4893|transcript|AN4893-T|Coding||c.-1A>C|||||69|,G|downstream_gene_variant|MODIFIER|AN4894|AN4894|transcript|AN4894-T|Coding||c.*3801T>G|||||2091|,G|downstream_gene_variant|MODIFIER|AN4892|AN4892|transcript|AN4892-T|Coding||c.*3215A>C|||||2789|,G|intergenic_region|MODIFIER|…	GT:PL	1/1:255,255,0
ChrIII_A_nidulans_FGSC_A4	773717	T	G	228	AN4855	3_prime_UTR_variant	DP=214;VDB=0.383014;SGB=-0.693147;MQSB=1;MQ0F=0;AC=2;AN=2;DP4=0,0,110,95;MQ=60;ANN=G|3_prime_UTR_variant|MODIFIER|AN4855|AN4855|transcript|AN4855-T|Coding|3/3|c.*110A>C|||||110|,G|upstream_gene_variant|MODIFIER|AN12479|AN12479|transcript|AN12479-T|Coding||c.-358A>C|||||2436|,G|upstream_gene_variant|MODIFIER|AN20051|AN20051|transcript|AN20051-T|Coding||c.-327T>G|||||2469|,G|downstream_gene_variant…	GT:PL	1/1:255,255,0	GO:0005575;GO:0003674;GO:0008150	cellular_component|molecular_function|biological_process
ChrIII_A_nidulans_FGSC_A4	773722	T	G	228	AN4855	3_prime_UTR_variant	DP=216;VDB=0.378169;SGB=-0.693147;MQSB=1;MQ0F=0;AC=2;AN=2;DP4=0,0,109,96;MQ=60;ANN=G|3_prime_UTR_variant|MODIFIER|AN4855|AN4855|transcript|AN4855-T|Coding|3/3|c.*105A>C|||||105|,G|upstream_gene_variant|MODIFIER|AN12479|AN12479|transcript|AN12479-T|Coding||c.-358A>C|||||2441|,G|upstream_gene_variant|MODIFIER|AN20051|AN20051|transcript|AN20051-T|Coding||c.-327T>G|||||2464|,G|downstream_gene_variant…	GT:PL	1/1:255,255,0	GO:0005575;GO:0003674;GO:0008150	cellular_component|molecular_function|biological_process
ChrIII_A_nidulans_FGSC_A4	828555	A	G	228	AN4839	missense_variant	DP=106;VDB=0.0221584;SGB=-0.693147;MQSB=1;MQ0F=0;AC=2;AN=2;DP4=0,0,11,85;MQ=60;ANN=G|missense_variant|MODERATE|AN4839|AN4839|transcript|AN4839-T|Coding|1/1|c.1653A>G|p.Ile551Met|2372/2439|1653/1656|551/551||,G|upstream_gene_variant|MODIFIER|AN4840|AN4840|transcript|AN4840-T|Coding||c.-1T>C|||||4281|,G|downstream_gene_variant|MODIFIER|AN4838|AN4838|transcript|AN4838-T|Coding||c.*689T>C|||||1958|	GT:PL	1/1:255,255,0	GO:0005575;GO:0003674;GO:0008150	cellular_component|molecular_function|biological_process
ChrIII_A_nidulans_FGSC_A4	828596	A	G	228	AN4839	3_prime_UTR_variant	DP=78;VDB=7.44683e-13;SGB=-0.693147;MQSB=1;MQ0F=0;AC=2;AN=2;DP4=0,0,8,61;MQ=60;ANN=G|3_prime_UTR_variant|MODIFIER|AN4839|AN4839|transcript|AN4839-T|Coding|1/1|c.*38A>G|||||38|,G|upstream_gene_variant|MODIFIER|AN4840|AN4840|transcript|AN4840-T|Coding||c.-1T>C|||||4322|,G|downstream_gene_variant|MODIFIER|AN4838|AN4838|transcript|AN4838-T|Coding||c.*689T>C|||||1917|	GT:PL	1/1:255,208,0	GO:0005575;GO:0003674;GO:0008150	cellular_component|molecular_function|biological_process
ChrIII_A_nidulans_FGSC_A4	828597	A	T	228	AN4839	3_prime_UTR_variant	DP=78;VDB=5.42757e-13;SGB=-0.693147;MQSB=1;MQ0F=0;AC=2;AN=2;DP4=0,0,8,62;MQ=60;ANN=T|3_prime_UTR_variant|MODIFIER|AN4839|AN4839|transcript|AN4839-T|Coding|1/1|c.*39A>T|||||39|,T|upstream_gene_variant|MODIFIER|AN4840|AN4840|transcript|AN4840-T|Coding||c.-1T>A|||||4323|,T|downstream_gene_variant|MODIFIER|AN4838|AN4838|transcript|AN4838-T|Coding||c.*689T>A|||||1916|	GT:PL	1/1:255,211,0	GO:0005575;GO:0003674;GO:0008150	cellular_component|molecular_function|biological_process
ChrIII_A_nidulans_FGSC_A4	829668	T	A	228	AN4837	upstream_gene_variant	DP=74;VDB=4.68072e-13;SGB=-0.693147;MQ0F=0;AC=2;AN=2;DP4=0,0,72,0;MQ=60;ANN=A|upstream_gene_variant|MODIFIER|AN4837|AN4837|transcript|AN4837-T|Coding||c.-68T>A|||||4179|,A|downstream_gene_variant|MODIFIER|AN4839|AN4839|transcript|AN4839-T|Coding||c.*2375T>A|||||1046|,A|downstream_gene_variant|MODIFIER|AN4838|AN4838|transcript|AN4838-T|Coding||c.*689A>T|||||845|,A|intergenic_region|MODIFIER|AN4839…	GT:PL	1/1:255,217,0	GO:0000981;GO:0006355;GO:0005634;GO:0008270;GO:0003677;GO:0006351	RNA polymerase II transcription factor activity, sequence-specific DNA binding|regulation of transcription, DNA-templated|nucleus|zinc ion binding|DNA binding|transcription, DNA-templated
ChrIII_A_nidulans_FGSC_A4	878626	T	A	228	AN9446	3_prime_UTR_variant	DP=169;VDB=0.000169221;SGB=-0.693147;MQSB=1;MQ0F=0;AC=2;AN=2;DP4=0,0,87,80;MQ=60;ANN=A|3_prime_UTR_variant|MODIFIER|AN9446|AN9446|transcript|AN9446-T|Coding|4/4|c.*966T>A|||||966|,A|upstream_gene_variant|MODIFIER|AN9445|AN9445|transcript|AN9445-T|Coding||c.-1A>T|||||3726|WARNING_TRANSCRIPT_INCOMPLETE,A|upstream_gene_variant|MODIFIER|AN11232|AN11232|transcript|AN11232-T|Coding||c.-68T>A|||||1301|,…	GT:PL	1/1:255,255,0			path:ani00770	Pantothenate and CoA biosynthesis
ChrIII_A_nidulans_FGSC_A4	878627	T	A	228	AN9446	3_prime_UTR_variant	DP=167;VDB=0.000136908;SGB=-0.693147;MQSB=1;MQ0F=0;AC=2;AN=2;DP4=0,0,87,80;MQ=60;ANN=A|3_prime_UTR_variant|MODIFIER|AN9446|AN9446|transcript|AN9446-T|Coding|4/4|c.*967T>A|||||967|,A|upstream_gene_variant|MODIFIER|AN9445|AN9445|transcript|AN9445-T|Coding||c.-1A>T|||||3727|WARNING_TRANSCRIPT_INCOMPLETE,A|upstream_gene_variant|MODIFIER|AN11232|AN11232|transcript|AN11232-T|Coding||c.-68T>A|||||1300|,…	GT:PL	1/1:255,255,0			path:ani00770	Pantothenate and CoA biosynthesis
ChrIII_A_nidulans_FGSC_A4	878628	T	C	228	AN9446	3_prime_UTR_variant	DP=167;VDB=0.000245507;SGB=-0.693147;MQSB=1;MQ0F=0;AC=2;AN=2;DP4=0,0,87,79;MQ=60;ANN=C|3_prime_UTR_variant|MODIFIER|AN9446|AN9446|transcript|AN9446-T|Coding|4/4|c.*968T>C|||||968|,C|upstream_gene_variant|MODIFIER|AN9445|AN9445|transcript|AN9445-T|Coding||c.-1A>G|||||3728|WARNING_TRANSCRIPT_INCOMPLETE,C|upstream_gene_variant|MODIFIER|AN11232|AN11232|transcript|AN11232-T|Coding||c.-68T>C|||||1299|,…	GT:PL	1/1:255,255,0			path:ani00770	Pantothenate and CoA biosynthesis
ChrIII_A_nidulans_FGSC_A4	878629	T	C	228	AN9446	3_prime_UTR_variant	DP=167;VDB=0.000207339;SGB=-0.693147;MQSB=1;MQ0F=0;AC=2;AN=2;DP4=0,0,87,79;MQ=60;ANN=C|3_prime_UTR_variant|MODIFIER|AN9446|AN9446|transcript|AN9446-T|Coding|4/4|c.*969T>C|||||969|,C|upstream_gene_variant|MODIFIER|AN9445|AN9445|transcript|AN9445-T|Coding||c.-1A>G|||||3729|WARNING_TRANSCRIPT_INCOMPLETE,C|upstream_gene_variant|MODIFIER|AN11232|AN11232|transcript|AN11232-T|Coding||c.-68T>C|||||1298|,…	GT:PL	1/1:255,255,0			path:ani00770	Pantothenate and CoA biosynthesis
ChrIII_A_nidulans_FGSC_A4	883924	T	A	228	AN11233	synonymous_variant	DP=169;VDB=0.149511;SGB=-0.693147;MQSB=1;MQ0F=0;AC=2;AN=2;DP4=0,0,91,68;MQ=60;ANN=A|synonymous_variant|LOW|AN11233|AN11233|transcript|AN11233-T|Coding|5/5|c.1425T>A|p.Ser475Ser|1425/2034|1425/2034|475/677||,A|upstream_gene_variant|MODIFIER|AN10597|AN10597|transcript|AN10597-T|Coding||c.-11T>A|||||4413|,A|downstream_gene_variant|MODIFIER|AN9446|AN9446|transcript|AN9446-T|Coding||c.*1371T>A|||||491…	GT:PL	1/1:255,255,0	GO:0004553;GO:0005975;GO:0008061;GO:0004568;GO:0006032;GO:0003824;GO:0005576	hydrolase activity, hydrolyzing O-glycosyl compounds|carbohydrate metabolic process|chitin binding|chitinase activity|chitin catabolic process|catalytic activity|extracellular region
ChrIII_A_nidulans_FGSC_A4	883925	A	G	228	AN11233	missense_variant	DP=166;VDB=0.165138;SGB=-0.693147;MQSB=1;MQ0F=0;AC=2;AN=2;DP4=0,0,92,68;MQ=60;ANN=G|missense_variant|MODERATE|AN11233|AN11233|transcript|AN11233-T|Coding|5/5|c.1426A>G|p.Arg476Gly|1426/2034|1426/2034|476/677||,G|upstream_gene_variant|MODIFIER|AN10597|AN10597|transcript|AN10597-T|Coding||c.-11A>G|||||4412|,G|downstream_gene_variant|MODIFIER|AN9446|AN9446|transcript|AN9446-T|Coding||c.*1371A>G|||||…	GT:PL	1/1:255,255,0	GO:0004553;GO:0005975;GO:0008061;GO:0004568;GO:0006032;GO:0003824;GO:0005576	hydrolase activity, hydrolyzing O-glycosyl compounds|carbohydrate metabolic process|chitin binding|chitinase activity|chitin catabolic process|catalytic activity|extracellular region
ChrIII_A_nidulans_FGSC_A4	949551	C	G	228	AN4800	missense_variant	DP=189;VDB=0.00365937;SGB=-0.693147;MQSB=1;MQ0F=0;AC=2;AN=2;DP4=0,0,84,94;MQ=60;ANN=G|missense_variant|MODERATE|AN4800|AN4800|transcript|AN4800-T|Coding|1/6|c.34C>G|p.Arg12Gly|112/2188|34/2010|12/669||,G|upstream_gene_variant|MODIFIER|AN4799|AN4799|transcript|AN4799-T|Coding||c.-582C>G|||||2539|,G|downstream_gene_variant|MODIFIER|AN4801|AN4801|transcript|AN4801-T|Coding||c.*1751C>G|||||302|	GT:PL	1/1:255,255,0	GO:0005575;GO:0003674;GO:0008150	cellular_component|molecular_function|biological_process
ChrIII_A_nidulans_FGSC_A4	1103394	A	T	228	AN4752	upstream_gene_variant	DP=213;VDB=0.445665;SGB=-0.693147;MQSB=1;MQ0F=0;AC=2;AN=2;DP4=0,0,109,95;MQ=60;ANN=T|upstream_gene_variant|MODIFIER|AN4752|AN4752|transcript|AN4752-T|Coding||c.-133T>A|||||4837|,T|upstream_gene_variant|MODIFIER|AN4750|AN4750|transcript|AN4750-T|Coding||c.-64T>A|||||654|,T|upstream_gene_variant|MODIFIER|AN4749|AN4749|transcript|AN4749-T|Coding||c.-356A>T|||||131|,T|downstream_gene_variant|MODIFIER…	GT:PL	1/1:255,255,0	GO:0046982;GO:0044732;GO:0000780;GO:0000776;GO:1903394	protein heterodimerization activity|mitotic spindle pole body|condensed nuclear chromosome, centromeric region|kinetochore|protein localization to kinetochore involved in kinetochore assembly
ChrIII_A_nidulans_FGSC_A4	1185000	G	C	228	AN4721	missense_variant	DP=176;VDB=0.493613;SGB=-0.693147;MQSB=1;MQ0F=0;AC=2;AN=2;DP4=0,0,87,84;MQ=60;ANN=C|missense_variant|MODERATE|AN4721|AN4721|transcript|AN4721-T|Coding|1/1|c.1372G>C|p.Ala458Pro|1589/4371|1372/3726|458/1241||,C|upstream_gene_variant|MODIFIER|AN11977|AN11977|transcript|AN11977-T|Coding||c.-172C>G|||||1722|,C|upstream_gene_variant|MODIFIER|AN4720|AN4720|transcript|AN4720-T|Coding||c.-98G>C|||||4755|…	GT:PL	1/1:255,255,0	GO:0004386;GO:0003676;GO:0008026;GO:0005524;GO:0003723;GO:0005684;GO:0008150	helicase activity|nucleic acid binding|ATP-dependent helicase activity|ATP binding|RNA binding|U2-type spliceosomal complex|biological_process	path:ani03040	Spliceosome
ChrIII_A_nidulans_FGSC_A4	1185772	C	A	228	AN4721	missense_variant	DP=199;VDB=0.0454261;SGB=-0.693147;MQSB=1;MQ0F=0;AC=2;AN=2;DP4=0,0,107,82;MQ=60;ANN=A|missense_variant|MODERATE|AN4721|AN4721|transcript|AN4721-T|Coding|1/1|c.2144C>A|p.Thr715Asn|2361/4371|2144/3726|715/1241||,A|upstream_gene_variant|MODIFIER|AN11977|AN11977|transcript|AN11977-T|Coding||c.-172G>T|||||2494|,A|upstream_gene_variant|MODIFIER|AN4720|AN4720|transcript|AN4720-T|Coding||c.-98C>A|||||398…	GT:PL	1/1:255,255,0	GO:0004386;GO:0003676;GO:0008026;GO:0005524;GO:0003723;GO:0005684;GO:0008150	helicase activity|nucleic acid binding|ATP-dependent helicase activity|ATP binding|RNA binding|U2-type spliceosomal complex|biological_process	path:ani03040	Spliceosome
ChrIII_A_nidulans_FGSC_A4	1185773	T	G	228	AN4721	synonymous_variant	DP=200;VDB=0.0399587;SGB=-0.693147;MQSB=1;MQ0F=0;AC=2;AN=2;DP4=0,0,107,83;MQ=60;ANN=G|synonymous_variant|LOW|AN4721|AN4721|transcript|AN4721-T|Coding|1/1|c.2145T>G|p.Thr715Thr|2362/4371|2145/3726|715/1241||,G|upstream_gene_variant|MODIFIER|AN11977|AN11977|transcript|AN11977-T|Coding||c.-172A>C|||||2495|,G|upstream_gene_variant|MODIFIER|AN4720|AN4720|transcript|AN4720-T|Coding||c.-98T>G|||||3982|,…	GT:PL	1/1:255,255,0	GO:0004386;GO:0003676;GO:0008026;GO:0005524;GO:0003723;GO:0005684;GO:0008150	helicase activity|nucleic acid binding|ATP-dependent helicase activity|ATP binding|RNA binding|U2-type spliceosomal complex|biological_process	path:ani03040	Spliceosome
ChrIII_A_nidulans_FGSC_A4	1317667	T	A	228	AN4688	upstream_gene_variant	DP=146;VDB=0.859511;SGB=-0.693147;MQSB=1;MQ0F=0;AC=2;AN=2;DP4=0,0,77,59;MQ=60;ANN=A|upstream_gene_variant|MODIFIER|AN4688|AN4688|transcript|AN4688-T|Coding||c.-82A>T|||||2895|,A|downstream_gene_variant|MODIFIER|AN4689|AN4689|transcript|AN4689-T|Coding||c.*1177T>A|||||4593|,A|downstream_gene_variant|MODIFIER|AN4687|AN4687|transcript|AN4687-T|Coding||c.*1928T>A|||||679|,A|downstream_gene_variant|MO…	GT:PL	1/1:255,255,0			path:ani00280	Valine, leucine and isoleucine degradation
ChrIII_A_nidulans_FGSC_A4	1335009	C	T	228	AN11974	synonymous_variant	DP=190;VDB=0.479854;SGB=-0.693147;MQSB=1;MQ0F=0;AC=2;AN=2;DP4=0,0,100,77;MQ=60;ANN=T|synonymous_variant|LOW|AN11974|AN11974|transcript|AN11974-T|Coding|4/7|c.555G>A|p.Arg185Arg|555/987|555/987|185/328||,T|upstream_gene_variant|MODIFIER|AN4681|AN4681|transcript|AN4681-T|Coding||c.-1G>A|||||4747|,T|upstream_gene_variant|MODIFIER|AN4680|AN4680|transcript|AN4680-T|Coding||c.-595G>A|||||1790|,T|upstre…	GT:PL	1/1:255,255,0	GO:0003674;GO:0005575;GO:0008150	molecular_function|cellular_component|biological_process
ChrIII_A_nidulans_FGSC_A4	1371886	C	T	228	AN4666	missense_variant	DP=224;VDB=0.0599892;SGB=-0.693147;MQSB=1;MQ0F=0;AC=2;AN=2;DP4=0,0,115,87;MQ=60;ANN=T|missense_variant|MODERATE|AN4666|AN4666|transcript|AN4666-T|Coding|4/5|c.476C>T|p.Ser159Phe|530/2000|476/1131|159/376||,T|upstream_gene_variant|MODIFIER|AN4667|AN4667|transcript|AN4667-T|Coding||c.-144G>A|||||1849|,T|upstream_gene_variant|MODIFIER|AN4664|AN4664|transcript|AN4664-T|Coding||c.-284C>T|||||2066|,T|d…	GT:PL	1/1:255,255,0	GO:0005768;GO:0000324;GO:0005794;GO:0019898;GO:0000407;GO:0080025;GO:0016236;GO:0034727	endosome|fungal-type vacuole|Golgi apparatus|extrinsic component of membrane|pre-autophagosomal structure|phosphatidylinositol-3,5-bisphosphate binding|macroautophagy|piecemeal microautophagy of nucleus
ChrIII_A_nidulans_FGSC_A4	1424728	C	A	228	AN4643	missense_variant	DP=205;VDB=0.220464;SGB=-0.693147;MQSB=1;MQ0F=0;AC=2;AN=2;DP4=0,0,120,71;MQ=60;ANN=A|missense_variant|MODERATE|AN4643|AN4643|transcript|AN4643-T|Coding|1/7|c.62C>A|p.Pro21His|62/1557|62/1557|21/518||,A|upstream_gene_variant|MODIFIER|AN4645|AN4645|transcript|AN4645-T|Coding||c.-40G>T|||||4312|,A|upstream_gene_variant|MODIFIER|AN4642|AN4642|transcript|AN4642-T|Coding||c.-110C>A|||||3996|,A|downstre…	GT:PL	1/1:255,255,0
ChrIII_A_nidulans_FGSC_A4	1424729	T	G	228	AN4643	synonymous_variant	DP=201;VDB=0.241737;SGB=-0.693147;MQSB=1;MQ0F=0;AC=2;AN=2;DP4=0,0,121,71;MQ=60;ANN=G|synonymous_variant|LOW|AN4643|AN4643|transcript|AN4643-T|Coding|1/7|c.63T>G|p.Pro21Pro|63/1557|63/1557|21/518||,G|upstream_gene_variant|MODIFIER|AN4645|AN4645|transcript|AN4645-T|Coding||c.-40A>C|||||4313|,G|upstream_gene_variant|MODIFIER|AN4642|AN4642|transcript|AN4642-T|Coding||c.-110T>G|||||3995|,G|downstream_…	GT:PL	1/1:255,255,0
ChrIII_A_nidulans_FGSC_A4	1545025	G	A	228	AN4604	synonymous_variant	DP=189;VDB=0.164507;SGB=-0.693147;MQSB=1;MQ0F=0;AC=2;AN=2;DP4=0,0,94,83;MQ=60;ANN=A|synonymous_variant|LOW|AN4604|AN4604|transcript|AN4604-T|Coding|6/6|c.672G>A|p.Glu224Glu|672/1023|672/1023|224/340||,A|upstream_gene_variant|MODIFIER|AN4605|AN4605|transcript|AN4605-T|Coding||c.-1C>T|||||1741|,A|upstream_gene_variant|MODIFIER|AN4603|AN4603|transcript|AN4603-T|Coding||c.-69G>A|||||2799|,A|downstrea…	GT:PL	1/1:255,255,0	GO:0055085;GO:0016020;GO:0003674	transmembrane transport|membrane|molecular_function
ChrIII_A_nidulans_FGSC_A4	1545388	G	A	228	AN4605	upstream_gene_variant	DP=190;VDB=0.379274;SGB=-0.693147;MQSB=1;MQ0F=0;AC=2;AN=2;DP4=0,0,77,100;MQ=60;ANN=A|upstream_gene_variant|MODIFIER|AN4605|AN4605|transcript|AN4605-T|Coding||c.-1C>T|||||2104|,A|upstream_gene_variant|MODIFIER|AN4603|AN4603|transcript|AN4603-T|Coding||c.-69G>A|||||2436|,A|downstream_gene_variant|MODIFIER|AN4606|AN4606|transcript|AN4606-T|Coding||c.*951G>A|||||2974|,A|downstream_gene_variant|MODIFI…	GT:PL	1/1:255,255,0	GO:0046872;GO:0005575;GO:0008150	metal ion binding|cellular_component|biological_process
ChrIII_A_nidulans_FGSC_A4	1598197	A	C	228	AN11914	missense_variant	DP=199;VDB=0.890706;SGB=-0.693147;MQSB=1;MQ0F=0;AC=2;AN=2;DP4=0,0,112,79;MQ=60;ANN=C|missense_variant|MODERATE|AN11914|AN11914|transcript|AN11914-T|Coding|1/2|c.206A>C|p.His69Pro|305/678|206/579|69/192||,C|upstream_gene_variant|MODIFIER|AN4588|AN4588|transcript|AN4588-T|Coding||c.-1T>G|||||1214|,C|upstream_gene_variant|MODIFIER|AN4587|AN4587|transcript|AN4587-T|Coding||c.-1A>C|||||1222|,C|downstr…	GT:PL	1/1:255,255,0	GO:0003674;GO:0005575;GO:0008150	molecular_function|cellular_component|biological_process
ChrIII_A_nidulans_FGSC_A4	1603519	C	A	228	AN4585	3_prime_UTR_variant	DP=167;VDB=0.663757;SGB=-0.693147;MQSB=1;MQ0F=0;AC=2;AN=2;DP4=0,0,81,80;MQ=60;ANN=A|3_prime_UTR_variant|MODIFIER|AN4585|AN4585|transcript|AN4585-T|Coding|3/3|c.*108G>T|||||108|,A|upstream_gene_variant|MODIFIER|AN4586|AN4586|transcript|AN4586-T|Coding||c.-90G>T|||||1662|,A|upstream_gene_variant|MODIFIER|AN4584|AN4584|transcript|AN4584-T|Coding||c.-176C>A|||||2596|,A|upstream_gene_variant|MODIFIER|…	GT:PL	1/1:255,255,0	GO:0006355;GO:0005634;GO:0005829;GO:0003674	regulation of transcription, DNA-templated|nucleus|cytosol|molecular_function	path:ani03018	RNA degradation
ChrIII_A_nidulans_FGSC_A4	1644966	G	C	228	AN4566	missense_variant	DP=189;VDB=0.60341;SGB=-0.693147;MQSB=1;MQ0F=0;AC=2;AN=2;DP4=0,0,99,80;MQ=60;ANN=C|missense_variant|MODERATE|AN4566|AN4566|transcript|AN4566-T|Coding|4/6|c.2025G>C|p.Leu675Phe|2025/3361|2025/2757|675/918||,C|upstream_gene_variant|MODIFIER|tG_GCC_3|tG_GCC_3|transcript|tG_GCC_3-T|Noncoding||n.-1G>C|||||1617|,C|upstream_gene_variant|MODIFIER|AN4564|AN4564|transcript|AN4564-T|Coding||c.-128G>C|||||45…	GT:PL	1/1:255,255,0			path:ani00520	Amino sugar and nucleotide sugar metabolism
ChrIII_A_nidulans_FGSC_A4	1651959	C	T	228	AN4564	missense_variant	DP=233;VDB=0.309743;SGB=-0.693147;MQSB=1;MQ0F=0;AC=2;AN=2;DP4=0,0,129,89;MQ=60;ANN=T|missense_variant|MODERATE|AN4564|AN4564|transcript|AN4564-T|Coding|4/4|c.2123C>T|p.Ala708Val|2250/4993|2123/4425|708/1474||,T|upstream_gene_variant|MODIFIER|AN4565|AN4565|transcript|AN4565-T|Coding||c.-18G>A|||||4468|,T|upstream_gene_variant|MODIFIER|AN4563|AN4563|transcript|AN4563-T|Coding||c.-326C>T|||||4186|	GT:PL	1/1:255,255,0
ChrIII_A_nidulans_FGSC_A4	1663329	G	T	228	AN4561	upstream_gene_variant	DP=176;VDB=0.433108;SGB=-0.693147;MQSB=1;MQ0F=0;AC=2;AN=2;DP4=0,0,83,80;MQ=60;ANN=T|upstream_gene_variant|MODIFIER|AN4561|AN4561|transcript|AN4561-T|Coding||c.-147C>A|||||1084|,T|upstream_gene_variant|MODIFIER|AN4560|AN4560|transcript|AN4560-T|Coding||c.-29C>A|||||10|,T|upstream_gene_variant|MODIFIER|AN4559|AN4559|transcript|AN4559-T|Coding||c.-56G>T|||||178|,T|upstream_gene_variant|MODIFIER|AN45…	GT:PL	1/1:255,255,0
ChrIII_A_nidulans_FGSC_A4	1771431	G	C	228	AN4523	missense_variant	DP=178;VDB=0.503596;SGB=-0.693147;MQSB=1;MQ0F=0;AC=2;AN=2;DP4=0,0,80,87;MQ=60;ANN=C|missense_variant|MODERATE|AN4523|AN4523|transcript|AN4523-T|Coding|1/3|c.4513C>G|p.Gln1505Glu|4723/9235|4513/8823|1505/2940||,C|upstream_gene_variant|MODIFIER|AN4522|AN4522|transcript|AN4522-T|Coding||c.-34G>C|||||4955|	GT:PL	1/1:255,255,0			path:ani03040	Spliceosome
ChrIII_A_nidulans_FGSC_A4	1799829	C	A	228	AN10569	upstream_gene_variant	DP=173;VDB=0.279388;SGB=-0.693147;MQSB=1;MQ0F=0;AC=2;AN=2;DP4=0,0,93,72;MQ=60;ANN=A|upstream_gene_variant|MODIFIER|AN10569|AN10569|transcript|AN10569-T|Coding||c.-87C>A|||||2|,A|upstream_gene_variant|MODIFIER|AN10563|AN10563|transcript|AN10563-T|Coding||c.-65C>A|||||1029|,A|downstream_gene_variant|MODIFIER|AN4517|AN4517|transcript|AN4517-T|Coding||c.*3347C>A|||||15|,A|downstream_gene_variant|MODI…	GT:PL	1/1:255,255,0	GO:0005575;GO:0003674;GO:0008150	cellular_component|molecular_function|biological_process
ChrIII_A_nidulans_FGSC_A4	1799830	T	A	228	AN10569	upstream_gene_variant	DP=171;VDB=0.341565;SGB=-0.693147;MQSB=1;MQ0F=0;AC=2;AN=2;DP4=0,0,91,70;MQ=60;ANN=A|upstream_gene_variant|MODIFIER|AN10569|AN10569|transcript|AN10569-T|Coding||c.-87T>A|||||1|,A|upstream_gene_variant|MODIFIER|AN10563|AN10563|transcript|AN10563-T|Coding||c.-65T>A|||||1028|,A|downstream_gene_variant|MODIFIER|AN4517|AN4517|transcript|AN4517-T|Coding||c.*3347T>A|||||16|,A|downstream_gene_variant|MODI…	GT:PL	1/1:255,255,0	GO:0005575;GO:0003674;GO:0008150	cellular_component|molecular_function|biological_process
ChrIII_A_nidulans_FGSC_A4	1808249	A	C	13.5932	AN10566	splice_region_variant&intron_variant	DP=126;VDB=0.48;SGB=-0.453602;MQSB=1;MQ0F=0;AC=2;AN=2;DP4=0,0,1,1;MQ=60;ANN=C|splice_region_variant&intron_variant|LOW|AN10566|AN10566|transcript|AN10566-T|Coding|1/1|c.776-4T>G||||||,C|upstream_gene_variant|MODIFIER|AN4515|AN4515|transcript|AN4515-T|Coding||c.-278T>G|||||2426|,C|downstream_gene_variant|MODIFIER|AN10562|AN10562|transcript|AN10562-T|Coding||c.*748T>G|||||1861|,C|downstream_gene_va…	GT:PL	1/1:40,6,0	GO:0005575;GO:0003674;GO:0008150	cellular_component|molecular_function|biological_process
ChrIII_A_nidulans_FGSC_A4	1808258	A	T	40.3925	AN4515	upstream_gene_variant	DP=128;VDB=0.972603;SGB=-0.590765;MQSB=1;MQ0F=0;AC=2;AN=2;DP4=0,0,3,2;MQ=60;ANN=T|upstream_gene_variant|MODIFIER|AN4515|AN4515|transcript|AN4515-T|Coding||c.-278T>A|||||2435|,T|downstream_gene_variant|MODIFIER|AN10562|AN10562|transcript|AN10562-T|Coding||c.*748T>A|||||1852|,T|downstream_gene_variant|MODIFIER|AN4513|AN4513|transcript|AN4513-T|Coding||c.*3004T>A|||||3401|,T|intron_variant|MODIFIER|…	GT:PL	1/1:67,15,0
ChrIII_A_nidulans_FGSC_A4	1841433	A	C	228	AN4502	upstream_gene_variant	DP=214;VDB=0.768042;SGB=-0.693147;MQSB=1;MQ0F=0;AC=2;AN=2;DP4=0,0,102,97;MQ=60;ANN=C|upstream_gene_variant|MODIFIER|AN4502|AN4502|transcript|AN4502-T|Coding||c.-812A>C|||||1988|,C|downstream_gene_variant|MODIFIER|AN4504|AN4504|transcript|AN4504-T|Coding||c.*2104A>C|||||3236|,C|downstream_gene_variant|MODIFIER|AN4503|AN4503|transcript|AN4503-T|Coding||c.*483A>C|||||1863|,C|intergenic_region|MODIFI…	GT:PL	1/1:255,255,0	GO:0003674;GO:0005575;GO:0008150	molecular_function|cellular_component|biological_process
ChrIII_A_nidulans_FGSC_A4	1879917	C	A	228	AN4489	missense_variant	DP=181;VDB=0.529104;SGB=-0.693147;MQSB=1;MQ0F=0;AC=2;AN=2;DP4=0,0,76,99;MQ=60;ANN=A|missense_variant|MODERATE|AN4489|AN4489|transcript|AN4489-T|Coding|2/5|c.893G>T|p.Arg298Leu|1235/2674|893/2139|298/712||,A|upstream_gene_variant|MODIFIER|AN4491|AN4491|transcript|AN4491-T|Coding||c.-362G>T|||||4016|,A|upstream_gene_variant|MODIFIER|AN4488|AN4488|transcript|AN4488-T|Coding||c.-379C>A|||||1608|,A|do…	GT:PL	1/1:255,255,0	GO:0000981;GO:0006355;GO:0005634;GO:0008270;GO:0003677;GO:0006351	RNA polymerase II transcription factor activity, sequence-specific DNA binding|regulation of transcription, DNA-templated|nucleus|zinc ion binding|DNA binding|transcription, DNA-templated
ChrIII_A_nidulans_FGSC_A4	1891174	T	G	228	AN4486	synonymous_variant	DP=192;VDB=0.995033;SGB=-0.693147;MQSB=1;MQ0F=0;AC=2;AN=2;DP4=0,0,89,89;MQ=60;ANN=G|synonymous_variant|LOW|AN4486|AN4486|transcript|AN4486-T|Coding|6/6|c.2064T>G|p.Pro688Pro|2508/2813|2064/2184|688/727||,G|upstream_gene_variant|MODIFIER|AN4487|AN4487|transcript|AN4487-T|Coding||c.-242A>C|||||3220|,G|upstream_gene_variant|MODIFIER|AN11909|AN11909|transcript|AN11909-T|Coding||c.-1T>G|||||2187|,G|do…	GT:PL	1/1:255,255,0
ChrIII_A_nidulans_FGSC_A4	1944686	G	A	228	AN4470	missense_variant	DP=168;VDB=0.889528;SGB=-0.693147;MQSB=1;MQ0F=0;AC=2;AN=2;DP4=0,0,87,71;MQ=60;ANN=A|missense_variant|MODERATE|AN4470|AN4470|transcript|AN4470-T|Coding|2/3|c.1106G>A|p.Gly369Glu|1206/2112|1106/1545|369/514||,A|upstream_gene_variant|MODIFIER|AN4472|AN4472|transcript|AN4472-T|Coding||c.-186C>T|||||3714|,A|upstream_gene_variant|MODIFIER|AN11231|AN11231|transcript|AN11231-T|Coding||c.-65G>A|||||1127|,…	GT:PL	1/1:255,255,0	GO:0003924;GO:0005525;GO:0016282;GO:0043614;GO:0005829;GO:0033290;GO:0005850;GO:0003743;GO:0005525;GO:0000049;GO:0031369;GO:0007163;GO:0001731;GO:0045903	GTPase activity|GTP binding|eukaryotic 43S preinitiation complex|multi-eIF complex|cytosol|eukaryotic 48S preinitiation complex|eukaryotic translation initiation factor 2 complex|translation initiation factor activity|GTP binding|tRNA binding|translation initiation factor binding|establishment or maintenance of cell polarity|formation of translation preinitiation complex|positive regulation of tr…	path:ani03013	RNA transport
ChrIII_A_nidulans_FGSC_A4	2003094	A	G	228	AN4455	upstream_gene_variant	DP=185;VDB=0.834601;SGB=-0.693147;MQSB=1;MQ0F=0;AC=2;AN=2;DP4=0,0,90,88;MQ=60;ANN=G|upstream_gene_variant|MODIFIER|AN4455|AN4455|transcript|AN4455-T|Coding||c.-303T>C|||||797|,G|upstream_gene_variant|MODIFIER|Gene_AN4454|Gene_AN4454|transcript|AN4454-T|Coding||c.-1A>G|||||1403|WARNING_TRANSCRIPT_MULTIPLE_STOP_CODONS,G|upstream_gene_variant|MODIFIER|AN4453|AN4453|transcript|AN4453-T|Coding||c.-118…	GT:PL	1/1:255,255,0	GO:0003674;GO:0005575;GO:0008150	molecular_function|cellular_component|biological_process
ChrIII_A_nidulans_FGSC_A4	2003095	A	C	228	AN4455	upstream_gene_variant	DP=188;VDB=0.813211;SGB=-0.693147;MQSB=1;MQ0F=0;AC=2;AN=2;DP4=0,0,90,87;MQ=60;ANN=C|upstream_gene_variant|MODIFIER|AN4455|AN4455|transcript|AN4455-T|Coding||c.-303T>G|||||798|,C|upstream_gene_variant|MODIFIER|Gene_AN4454|Gene_AN4454|transcript|AN4454-T|Coding||c.-1A>C|||||1402|WARNING_TRANSCRIPT_MULTIPLE_STOP_CODONS,C|upstream_gene_variant|MODIFIER|AN4453|AN4453|transcript|AN4453-T|Coding||c.-118…	GT:PL	1/1:255,255,0	GO:0003674;GO:0005575;GO:0008150	molecular_function|cellular_component|biological_process
ChrIII_A_nidulans_FGSC_A4	2089637	T	C	228	AN4423	upstream_gene_variant	DP=88;VDB=9.94424e-15;SGB=-0.693147;MQ0F=0;AC=2;AN=2;DP4=0,0,86,0;MQ=59;ANN=C|upstream_gene_variant|MODIFIER|AN4423|AN4423|transcript|AN4423-T|Coding||c.-52T>C|||||42|,C|upstream_gene_variant|MODIFIER|AN4422|AN4422|transcript|AN4422-T|Coding||c.-333T>C|||||2489|,C|downstream_gene_variant|MODIFIER|AN4424|AN4424|transcript|AN4424-T|Coding||c.*2016T>C|||||2666|,C|downstream_gene_variant|MODIFIER|AN4…	GT:PL	1/1:255,255,0	GO:0003676;GO:0005575;GO:0008150	nucleic acid binding|cellular_component|biological_process
ChrIII_A_nidulans_FGSC_A4	2151603	G	A	228	AN4401	3_prime_UTR_variant	DP=197;VDB=0.16683;SGB=-0.693147;MQSB=1;MQ0F=0;AC=2;AN=2;DP4=0,0,100,86;MQ=60;ANN=A|3_prime_UTR_variant|MODIFIER|AN4401|AN4401|transcript|AN4401-T|Coding|9/9|c.*105C>T|||||105|,A|upstream_gene_variant|MODIFIER|AN4404|AN4404|transcript|AN4404-T|Coding||c.-60C>T|||||3881|,A|upstream_gene_variant|MODIFIER|AN4402|AN4402|transcript|AN4402-T|Coding||c.-90C>T|||||519|,A|downstream_gene_variant|MODIFIER|…	GT:PL	1/1:255,255,0	GO:0004066;GO:0006528;GO:0006529;GO:0004066;GO:0005634;GO:0005829;GO:0004066;GO:0006529	asparagine synthase (glutamine-hydrolyzing) activity|asparagine metabolic process|asparagine biosynthetic process|asparagine synthase (glutamine-hydrolyzing) activity|nucleus|cytosol|asparagine synthase (glutamine-hydrolyzing) activity|asparagine biosynthetic process	path:ani00250	Alanine, aspartate and glutamate metabolism
ChrIII_A_nidulans_FGSC_A4	2192877	C	G	228	AN4385	missense_variant	DP=149;VDB=0.0989193;SGB=-0.693147;MQSB=1;MQ0F=0;AC=2;AN=2;DP4=0,0,69,63;MQ=60;ANN=G|missense_variant|MODERATE|AN4385|AN4385|transcript|AN4385-T|Coding|8/11|c.2455G>C|p.Gly819Arg|2806/4661|2455/4041|819/1346||,G|upstream_gene_variant|MODIFIER|AN4386|AN4386|transcript|AN4386-T|Coding||c.-120G>C|||||2192|,G|downstream_gene_variant|MODIFIER|AN4384|AN4384|transcript|AN4384-T|Coding||c.*1303G>C|||||34…	GT:PL	1/1:255,255,0
ChrIII_A_nidulans_FGSC_A4	2286810	T	C	228	AN4359	missense_variant	DP=165;VDB=0.198072;SGB=-0.693147;MQSB=1;MQ0F=0;AC=2;AN=2;DP4=0,0,76,74;MQ=60;ANN=C|missense_variant|MODERATE|AN4359|AN4359|transcript|AN4359-T|Coding|5/7|c.560A>G|p.Asn187Ser|731/1389|560/1002|187/333||,C|upstream_gene_variant|MODIFIER|AN4361|AN4361|transcript|AN4361-T|Coding||c.-245A>G|||||3931|,C|upstream_gene_variant|MODIFIER|AN4358|AN4358|transcript|AN4358-T|Coding||c.-1T>C|||||1203|,C|downs…	GT:PL	1/1:255,255,0	GO:0008270;GO:0005575;GO:0008150	zinc ion binding|cellular_component|biological_process
ChrIII_A_nidulans_FGSC_A4	2296762	T	G	228	AN12155	upstream_gene_variant	DP=215;VDB=0.87672;SGB=-0.693147;MQSB=1;MQ0F=0;AC=2;AN=2;DP4=0,0,93,109;MQ=60;ANN=G|upstream_gene_variant|MODIFIER|AN12155|AN12155|transcript|AN12155-T|Coding||c.-1A>C|||||930|,G|upstream_gene_variant|MODIFIER|AN4355|AN4355|transcript|AN4355-T|Coding||c.-69T>G|||||944|,G|downstream_gene_variant|MODIFIER|AN4357|AN4357|transcript|AN4357-T|Coding||c.*1266T>G|||||2948|,G|downstream_gene_variant|MODIF…	GT:PL	1/1:255,255,0	GO:0003674;GO:0005575;GO:0008150	molecular_function|cellular_component|biological_process
ChrIII_A_nidulans_FGSC_A4	2314825	G	A	228	AN10548	upstream_gene_variant	DP=228;VDB=0.931754;SGB=-0.693147;MQSB=1;MQ0F=0;AC=2;AN=2;DP4=0,0,118,99;MQ=60;ANN=A|upstream_gene_variant|MODIFIER|AN10548|AN10548|transcript|AN10548-T|Coding||c.-1C>T|||||241|,A|upstream_gene_variant|MODIFIER|AN11435|AN11435|transcript|AN11435-T|Coding||c.-1G>A|||||2686|,A|downstream_gene_variant|MODIFIER|AN4351|AN4351|transcript|AN4351-T|Coding||c.*2544G>A|||||4753|,A|downstream_gene_variant|M…	GT:PL	1/1:255,255,0	GO:0000981;GO:0006355;GO:0005634;GO:0008270;GO:0003677;GO:0006351;GO:0005576	RNA polymerase II transcription factor activity, sequence-specific DNA binding|regulation of transcription, DNA-templated|nucleus|zinc ion binding|DNA binding|transcription, DNA-templated|extracellular region
ChrIII_A_nidulans_FGSC_A4	2317327	C	G	228	AN10548	upstream_gene_variant	DP=202;VDB=0.0321868;SGB=-0.693147;MQSB=1;MQ0F=0;AC=2;AN=2;DP4=0,0,89,105;MQ=60;ANN=G|upstream_gene_variant|MODIFIER|AN10548|AN10548|transcript|AN10548-T|Coding||c.-1G>C|||||2743|,G|upstream_gene_variant|MODIFIER|AN10544|AN10544|transcript|AN10544-T|Coding||c.-61G>C|||||84|,G|upstream_gene_variant|MODIFIER|AN11435|AN11435|transcript|AN11435-T|Coding||c.-1C>G|||||184|,G|downstream_gene_variant|MOD…	GT:PL	1/1:255,255,0	GO:0000981;GO:0006355;GO:0005634;GO:0008270;GO:0003677;GO:0006351;GO:0005576	RNA polymerase II transcription factor activity, sequence-specific DNA binding|regulation of transcription, DNA-templated|nucleus|zinc ion binding|DNA binding|transcription, DNA-templated|extracellular region
ChrIII_A_nidulans_FGSC_A4	2317328	T	A	228	AN10548	upstream_gene_variant	DP=201;VDB=0.022977;SGB=-0.693147;MQSB=1;MQ0F=0;AC=2;AN=2;DP4=0,0,88,106;MQ=60;ANN=A|upstream_gene_variant|MODIFIER|AN10548|AN10548|transcript|AN10548-T|Coding||c.-1A>T|||||2744|,A|upstream_gene_variant|MODIFIER|AN10544|AN10544|transcript|AN10544-T|Coding||c.-61A>T|||||85|,A|upstream_gene_variant|MODIFIER|AN11435|AN11435|transcript|AN11435-T|Coding||c.-1T>A|||||183|,A|downstream_gene_variant|MODI…	GT:PL	1/1:255,255,0	GO:0000981;GO:0006355;GO:0005634;GO:0008270;GO:0003677;GO:0006351;GO:0005576	RNA polymerase II transcription factor activity, sequence-specific DNA binding|regulation of transcription, DNA-templated|nucleus|zinc ion binding|DNA binding|transcription, DNA-templated|extracellular region
ChrIII_A_nidulans_FGSC_A4	2317330	T	G	228	AN10548	upstream_gene_variant	DP=205;VDB=0.0260292;SGB=-0.693147;MQSB=1;MQ0F=0;AC=2;AN=2;DP4=0,0,88,106;MQ=60;ANN=G|upstream_gene_variant|MODIFIER|AN10548|AN10548|transcript|AN10548-T|Coding||c.-1A>C|||||2746|,G|upstream_gene_variant|MODIFIER|AN10544|AN10544|transcript|AN10544-T|Coding||c.-61A>C|||||87|,G|upstream_gene_variant|MODIFIER|AN11435|AN11435|transcript|AN11435-T|Coding||c.-1T>G|||||181|,G|downstream_gene_variant|MOD…	GT:PL	1/1:255,255,0	GO:0000981;GO:0006355;GO:0005634;GO:0008270;GO:0003677;GO:0006351;GO:0005576	RNA polymerase II transcription factor activity, sequence-specific DNA binding|regulation of transcription, DNA-templated|nucleus|zinc ion binding|DNA binding|transcription, DNA-templated|extracellular region
ChrIII_A_nidulans_FGSC_A4	2353726	C	T	228	AN4337	upstream_gene_variant	DP=235;VDB=0.962481;SGB=-0.693147;MQSB=0.993933;MQ0F=0.00425532;AC=2;AN=2;DP4=0,0,116,104;MQ=59;ANN=T|upstream_gene_variant|MODIFIER|AN4337|AN4337|transcript|AN4337-T|Coding||c.-1G>A|||||2647|,T|upstream_gene_variant|MODIFIER|AN4336|AN4336|transcript|AN4336-T|Coding||c.-76G>A|||||548|,T|upstream_gene_variant|MODIFIER|AN4335|AN4335|transcript|AN4335-T|Coding||c.-1C>T|||||1062|,T|upstream_gene_vari…	GT:PL	1/1:255,255,0	GO:0055085;GO:0022857;GO:0016021	transmembrane transport|transmembrane transporter activity|integral component of membrane
ChrIII_A_nidulans_FGSC_A4	2387807	T	C	228	AN4324	missense_variant	DP=227;VDB=0.0916278;SGB=-0.693147;MQSB=1;MQ0F=0;AC=2;AN=2;DP4=0,0,108,107;MQ=60;ANN=C|missense_variant|MODERATE|AN4324|AN4324|transcript|AN4324-T|Coding|2/2|c.398A>G|p.Gln133Arg|398/851|398/792|133/263||,C|downstream_gene_variant|MODIFIER|AN4325|AN4325|transcript|AN4325-T|Coding||c.*558T>C|||||2573|	GT:PL	1/1:255,255,0	GO:0003700;GO:0043565;GO:0006355;GO:0005575	transcription factor activity, sequence-specific DNA binding|sequence-specific DNA binding|regulation of transcription, DNA-templated|cellular_component
ChrIII_A_nidulans_FGSC_A4	2420219	T	G	228	AN4315	upstream_gene_variant	DP=203;VDB=0.28086;SGB=-0.693147;MQSB=1;MQ0F=0;AC=2;AN=2;DP4=0,0,104,91;MQ=60;ANN=G|upstream_gene_variant|MODIFIER|AN4315|AN4315|transcript|AN4315-T|Coding||c.-126A>C|||||314|,G|upstream_gene_variant|MODIFIER|AN4314|AN4314|transcript|AN4314-T|Coding||c.-512T>G|||||2502|,G|downstream_gene_variant|MODIFIER|AN4316|AN4316|transcript|AN4316-T|Coding||c.*1640T>G|||||3106|,G|intergenic_region|MODIFIER|A…	GT:PL	1/1:255,255,0	GO:0017111;GO:0000166;GO:0016887;GO:0005524;GO:0022626;GO:0006448	nucleoside-triphosphatase activity|nucleotide binding|ATPase activity|ATP binding|cytosolic ribosome|regulation of translational elongation
ChrIII_A_nidulans_FGSC_A4	2420220	T	G	228	AN4315	upstream_gene_variant	DP=201;VDB=0.278042;SGB=-0.693147;MQSB=1;MQ0F=0;AC=2;AN=2;DP4=0,0,105,91;MQ=60;ANN=G|upstream_gene_variant|MODIFIER|AN4315|AN4315|transcript|AN4315-T|Coding||c.-126A>C|||||315|,G|upstream_gene_variant|MODIFIER|AN4314|AN4314|transcript|AN4314-T|Coding||c.-512T>G|||||2501|,G|downstream_gene_variant|MODIFIER|AN4316|AN4316|transcript|AN4316-T|Coding||c.*1640T>G|||||3107|,G|intergenic_region|MODIFIER|…	GT:PL	1/1:255,255,0	GO:0017111;GO:0000166;GO:0016887;GO:0005524;GO:0022626;GO:0006448	nucleoside-triphosphatase activity|nucleotide binding|ATPase activity|ATP binding|cytosolic ribosome|regulation of translational elongation
ChrIII_A_nidulans_FGSC_A4	2489448	T	A	118	AN4290	upstream_gene_variant	DP=173;VDB=0.889304;SGB=-0.686358;MQSB=1;MQ0F=0;AC=2;AN=2;DP4=0,0,12,2;MQ=60;ANN=A|upstream_gene_variant|MODIFIER|AN4290|AN4290|transcript|AN4290-T|Coding||c.-67A>T|||||4406|,A|intergenic_region|MODIFIER|AN4290-AN8870|AN4290-AN8870|intergenic_region|AN4290-AN8870|||||||||	GT:PL	1/1:145,42,0	GO:0046523;GO:0005634;GO:0005829;GO:0019509	S-methyl-5-thioribose-1-phosphate isomerase activity|nucleus|cytosol|L-methionine biosynthetic process from methylthioadenosine	path:ani00270	Cysteine and methionine metabolism
ChrIII_A_nidulans_FGSC_A4	2489530	T	A	228	AN4290	upstream_gene_variant	DP=179;VDB=0.23892;SGB=-0.693147;MQSB=1;MQ0F=0;AC=2;AN=2;DP4=0,0,90,78;MQ=60;ANN=A|upstream_gene_variant|MODIFIER|AN4290|AN4290|transcript|AN4290-T|Coding||c.-67A>T|||||4488|,A|intergenic_region|MODIFIER|AN4290-AN8870|AN4290-AN8870|intergenic_region|AN4290-AN8870|||||||||	GT:PL	1/1:255,255,0	GO:0046523;GO:0005634;GO:0005829;GO:0019509	S-methyl-5-thioribose-1-phosphate isomerase activity|nucleus|cytosol|L-methionine biosynthetic process from methylthioadenosine	path:ani00270	Cysteine and methionine metabolism
ChrIII_A_nidulans_FGSC_A4	2541451	C	G	197	AN11131	upstream_gene_variant	DP=74;VDB=8.59081e-08;SGB=-0.693147;MQ0F=0.027027;AC=2;AN=2;DP4=0,0,71,0;MQ=52;ANN=G|upstream_gene_variant|MODIFIER|AN11131|AN11131|transcript|AN11131-T|Coding||c.-27C>G|||||3723|,G|downstream_gene_variant|MODIFIER|AN8870|AN8870|transcript|AN8870-T|Coding||c.*879G>C|||||1370|,G|downstream_gene_variant|MODIFIER|AN8869|AN8869|transcript|AN8869-T|Coding||c.*960G>C|||||4514|,G|intergenic_region|MODIF…	GT:PL	1/1:255,221,34	GO:0000993;GO:0008023;GO:0006368;GO:0048096	RNA polymerase II core binding|transcription elongation factor complex|transcription elongation from RNA polymerase II promoter|chromatin-mediated maintenance of transcription
ChrIII_A_nidulans_FGSC_A4	2541454	C	A	228	AN11131	upstream_gene_variant	DP=77;VDB=5.27911e-05;SGB=-0.693147;MQ0F=0.025974;AC=2;AN=2;DP4=0,0,73,0;MQ=52;ANN=A|upstream_gene_variant|MODIFIER|AN11131|AN11131|transcript|AN11131-T|Coding||c.-27C>A|||||3720|,A|downstream_gene_variant|MODIFIER|AN8870|AN8870|transcript|AN8870-T|Coding||c.*879G>T|||||1367|,A|downstream_gene_variant|MODIFIER|AN8869|AN8869|transcript|AN8869-T|Coding||c.*960G>T|||||4511|,A|intergenic_region|MODIF…	GT:PL	1/1:255,220,0	GO:0000993;GO:0008023;GO:0006368;GO:0048096	RNA polymerase II core binding|transcription elongation factor complex|transcription elongation from RNA polymerase II promoter|chromatin-mediated maintenance of transcription
ChrIII_A_nidulans_FGSC_A4	2642144	C	G	228	AN8837	3_prime_UTR_variant	DP=147;VDB=0.0026717;SGB=-0.693147;MQSB=1;MQ0F=0;AC=2;AN=2;DP4=0,0,81,56;MQ=60;ANN=G|3_prime_UTR_variant|MODIFIER|AN8837|AN8837|transcript|AN8837-T|Coding|3/3|c.*399C>G|||||399|,G|upstream_gene_variant|MODIFIER|AN11128|AN11128|transcript|AN11128-T|Coding||c.-94G>C|||||4504|,G|upstream_gene_variant|MODIFIER|AN11126|AN11126|transcript|AN11126-T|Coding||c.-144G>C|||||2431|,G|upstream_gene_variant|MO…	GT:PL	1/1:255,255,0	GO:0042736;GO:0003951;GO:0006741;GO:0019674;GO:0005759;GO:0034599;GO:0006741	NADH kinase activity|NAD+ kinase activity|NADP biosynthetic process|NAD metabolic process|mitochondrial matrix|cellular response to oxidative stress|NADP biosynthetic process
ChrIII_A_nidulans_FGSC_A4	2642145	T	A	228	AN8837	3_prime_UTR_variant	DP=146;VDB=0.00705168;SGB=-0.693147;MQSB=1;MQ0F=0;AC=2;AN=2;DP4=0,0,83,56;MQ=60;ANN=A|3_prime_UTR_variant|MODIFIER|AN8837|AN8837|transcript|AN8837-T|Coding|3/3|c.*400T>A|||||400|,A|upstream_gene_variant|MODIFIER|AN11128|AN11128|transcript|AN11128-T|Coding||c.-94A>T|||||4505|,A|upstream_gene_variant|MODIFIER|AN11126|AN11126|transcript|AN11126-T|Coding||c.-144A>T|||||2432|,A|upstream_gene_variant|M…	GT:PL	1/1:255,255,0	GO:0042736;GO:0003951;GO:0006741;GO:0019674;GO:0005759;GO:0034599;GO:0006741	NADH kinase activity|NAD+ kinase activity|NADP biosynthetic process|NAD metabolic process|mitochondrial matrix|cellular response to oxidative stress|NADP biosynthetic process
ChrIII_A_nidulans_FGSC_A4	2642147	C	A	228	AN8837	3_prime_UTR_variant	DP=146;VDB=0.00387665;SGB=-0.693147;MQSB=1;MQ0F=0;AC=2;AN=2;DP4=0,0,83,55;MQ=60;ANN=A|3_prime_UTR_variant|MODIFIER|AN8837|AN8837|transcript|AN8837-T|Coding|3/3|c.*402C>A|||||402|,A|upstream_gene_variant|MODIFIER|AN11128|AN11128|transcript|AN11128-T|Coding||c.-94G>T|||||4507|,A|upstream_gene_variant|MODIFIER|AN11126|AN11126|transcript|AN11126-T|Coding||c.-144G>T|||||2434|,A|upstream_gene_variant|M…	GT:PL	1/1:255,255,0	GO:0042736;GO:0003951;GO:0006741;GO:0019674;GO:0005759;GO:0034599;GO:0006741	NADH kinase activity|NAD+ kinase activity|NADP biosynthetic process|NAD metabolic process|mitochondrial matrix|cellular response to oxidative stress|NADP biosynthetic process
ChrIII_A_nidulans_FGSC_A4	2642148	T	C	228	AN8837	3_prime_UTR_variant	DP=150;VDB=0.00347937;SGB=-0.693147;MQSB=1;MQ0F=0;AC=2;AN=2;DP4=0,0,83,55;MQ=60;ANN=C|3_prime_UTR_variant|MODIFIER|AN8837|AN8837|transcript|AN8837-T|Coding|3/3|c.*403T>C|||||403|,C|upstream_gene_variant|MODIFIER|AN11128|AN11128|transcript|AN11128-T|Coding||c.-94A>G|||||4508|,C|upstream_gene_variant|MODIFIER|AN11126|AN11126|transcript|AN11126-T|Coding||c.-144A>G|||||2435|,C|upstream_gene_variant|M…	GT:PL	1/1:255,255,0	GO:0042736;GO:0003951;GO:0006741;GO:0019674;GO:0005759;GO:0034599;GO:0006741	NADH kinase activity|NAD+ kinase activity|NADP biosynthetic process|NAD metabolic process|mitochondrial matrix|cellular response to oxidative stress|NADP biosynthetic process
ChrIII_A_nidulans_FGSC_A4	2673079	T	G	228	AN8827	missense_variant	DP=196;VDB=0.993711;SGB=-0.693147;MQSB=1;MQ0F=0;AC=2;AN=2;DP4=0,0,101,81;MQ=60;ANN=G|missense_variant|MODERATE|AN8827|AN8827|transcript|AN8827-T|Coding|4/6|c.850T>G|p.Ser284Ala|909/2506|850/2370|284/789||,G|upstream_gene_variant|MODIFIER|AN8828|AN8828|transcript|AN8828-T|Coding||c.-220A>C|||||1524|,G|downstream_gene_variant|MODIFIER|AN8829|AN8829|transcript|AN8829-T|Coding||c.*995T>G|||||2584|,G|…	GT:PL	1/1:255,255,0
ChrIII_A_nidulans_FGSC_A4	2724134	A	T	228	AN8814	synonymous_variant	DP=145;VDB=0.510431;SGB=-0.693147;MQSB=1;MQ0F=0;AC=2;AN=2;DP4=0,0,69,71;MQ=60;ANN=T|synonymous_variant|LOW|AN8814|AN8814|transcript|AN8814-T|Coding|9/11|c.1362T>A|p.Leu454Leu|1532/2026|1362/1590|454/529||,T|upstream_gene_variant|MODIFIER|AN8816|AN8816|transcript|AN8816-T|Coding||c.-1T>A|||||4897|,T|upstream_gene_variant|MODIFIER|AN8815|AN8815|transcript|AN8815-T|Coding||c.-127T>A|||||3185|,T|down…	GT:PL	1/1:255,255,0	GO:0055085;GO:0016021;GO:0005783;GO:0003674	transmembrane transport|integral component of membrane|endoplasmic reticulum|molecular_function
ChrIII_A_nidulans_FGSC_A4	2724135	A	T	228	AN8814	missense_variant	DP=144;VDB=0.564389;SGB=-0.693147;MQSB=1;MQ0F=0;AC=2;AN=2;DP4=0,0,70,71;MQ=60;ANN=T|missense_variant|MODERATE|AN8814|AN8814|transcript|AN8814-T|Coding|9/11|c.1361T>A|p.Leu454His|1531/2026|1361/1590|454/529||,T|upstream_gene_variant|MODIFIER|AN8816|AN8816|transcript|AN8816-T|Coding||c.-1T>A|||||4898|,T|upstream_gene_variant|MODIFIER|AN8815|AN8815|transcript|AN8815-T|Coding||c.-127T>A|||||3186|,T|d…	GT:PL	1/1:255,255,0	GO:0055085;GO:0016021;GO:0005783;GO:0003674	transmembrane transport|integral component of membrane|endoplasmic reticulum|molecular_function
ChrIII_A_nidulans_FGSC_A4	2724136	G	T	228	AN8814	missense_variant	DP=148;VDB=0.561703;SGB=-0.693147;MQSB=1;MQ0F=0;AC=2;AN=2;DP4=0,0,70,71;MQ=60;ANN=T|missense_variant|MODERATE|AN8814|AN8814|transcript|AN8814-T|Coding|9/11|c.1360C>A|p.Leu454Ile|1530/2026|1360/1590|454/529||,T|upstream_gene_variant|MODIFIER|AN8816|AN8816|transcript|AN8816-T|Coding||c.-1C>A|||||4899|,T|upstream_gene_variant|MODIFIER|AN8815|AN8815|transcript|AN8815-T|Coding||c.-127C>A|||||3187|,T|d…	GT:PL	1/1:255,255,0	GO:0055085;GO:0016021;GO:0005783;GO:0003674	transmembrane transport|integral component of membrane|endoplasmic reticulum|molecular_function
ChrIII_A_nidulans_FGSC_A4	2832427	A	C	228	tQ_CUG_1	upstream_gene_variant	DP=200;VDB=0.00143773;SGB=-0.693147;MQSB=1;MQ0F=0;AC=2;AN=2;DP4=0,0,109,87;MQ=60;ANN=C|upstream_gene_variant|MODIFIER|tQ_CUG_1|tQ_CUG_1|transcript|tQ_CUG_1-T|Noncoding||n.-1T>G|||||4782|,C|upstream_gene_variant|MODIFIER|AN12082|AN12082|transcript|AN12082-T|Coding||c.-1A>C|||||1119|,C|upstream_gene_variant|MODIFIER|AN8778|AN8778|transcript|AN8778-T|Coding||c.-1A>C|||||3064|,C|intron_variant|MODIFI…	GT:PL	1/1:255,255,0
ChrIII_A_nidulans_FGSC_A4	2832428	A	G	228	tQ_CUG_1	upstream_gene_variant	DP=200;VDB=0.00081689;SGB=-0.693147;MQSB=1;MQ0F=0;AC=2;AN=2;DP4=0,0,108,88;MQ=60;ANN=G|upstream_gene_variant|MODIFIER|tQ_CUG_1|tQ_CUG_1|transcript|tQ_CUG_1-T|Noncoding||n.-1T>C|||||4783|,G|upstream_gene_variant|MODIFIER|AN12082|AN12082|transcript|AN12082-T|Coding||c.-1A>G|||||1118|,G|upstream_gene_variant|MODIFIER|AN8778|AN8778|transcript|AN8778-T|Coding||c.-1A>G|||||3063|,G|intron_variant|MODIFI…	GT:PL	1/1:255,255,0
ChrIII_A_nidulans_FGSC_A4	2832430	A	G	228	tQ_CUG_1	upstream_gene_variant	DP=203;VDB=0.000978427;SGB=-0.693147;MQSB=1;MQ0F=0;AC=2;AN=2;DP4=0,0,108,88;MQ=60;ANN=G|upstream_gene_variant|MODIFIER|tQ_CUG_1|tQ_CUG_1|transcript|tQ_CUG_1-T|Noncoding||n.-1T>C|||||4785|,G|upstream_gene_variant|MODIFIER|AN12082|AN12082|transcript|AN12082-T|Coding||c.-1A>G|||||1116|,G|upstream_gene_variant|MODIFIER|AN8778|AN8778|transcript|AN8778-T|Coding||c.-1A>G|||||3061|,G|intron_variant|MODIF…	GT:PL	1/1:255,255,0
ChrIII_A_nidulans_FGSC_A4	2887379	T	G	228	AN8766	upstream_gene_variant	DP=182;VDB=0.237206;SGB=-0.693147;MQSB=1;MQ0F=0;AC=2;AN=2;DP4=0,0,92,82;MQ=60;ANN=G|upstream_gene_variant|MODIFIER|AN8766|AN8766|transcript|AN8766-T|Coding||c.-141A>C|||||1703|,G|upstream_gene_variant|MODIFIER|AN8765|AN8765|transcript|AN8765-T|Coding||c.-170T>G|||||8|,G|upstream_gene_variant|MODIFIER|AN8764|AN8764|transcript|AN8764-T|Coding||c.-1T>G|||||3668|,G|downstream_gene_variant|MODIFIER|AN…	GT:PL	1/1:255,255,0	GO:0005575;GO:0003674;GO:0008150	cellular_component|molecular_function|biological_process
ChrIII_A_nidulans_FGSC_A4	2964885	C	G	228	AN8740	downstream_gene_variant	DP=177;VDB=0.000796432;SGB=-0.693147;MQSB=0.989979;MQ0F=0;AC=2;AN=2;DP4=0,0,94,80;MQ=59;ANN=G|downstream_gene_variant|MODIFIER|AN8740|AN8740|transcript|AN8740-T|Coding||c.*411C>G|||||4596|,G|downstream_gene_variant|MODIFIER|AN8739|AN8739|transcript|AN8739-T|Coding||c.*1012G>C|||||2811|,G|intron_variant|MODIFIER|AN12077|AN12077|transcript|AN12077-T|Coding|1/1|c.159+96G>C||||||	GT:PL	1/1:255,255,0	GO:0003674;GO:0005575;GO:0008150	molecular_function|cellular_component|biological_process
ChrIII_A_nidulans_FGSC_A4	2964886	T	C	228	AN8740	downstream_gene_variant	DP=177;VDB=0.000454789;SGB=-0.693147;MQSB=0.990078;MQ0F=0;AC=2;AN=2;DP4=0,0,92,80;MQ=59;ANN=C|downstream_gene_variant|MODIFIER|AN8740|AN8740|transcript|AN8740-T|Coding||c.*411T>C|||||4597|,C|downstream_gene_variant|MODIFIER|AN8739|AN8739|transcript|AN8739-T|Coding||c.*1012A>G|||||2810|,C|intron_variant|MODIFIER|AN12077|AN12077|transcript|AN12077-T|Coding|1/1|c.159+95A>G||||||	GT:PL	1/1:255,255,0	GO:0003674;GO:0005575;GO:0008150	molecular_function|cellular_component|biological_process
ChrIII_A_nidulans_FGSC_A4	2964887	T	C	228	AN8740	downstream_gene_variant	DP=178;VDB=0.00056639;SGB=-0.693147;MQSB=0.990029;MQ0F=0;AC=2;AN=2;DP4=0,0,93,80;MQ=59;ANN=C|downstream_gene_variant|MODIFIER|AN8740|AN8740|transcript|AN8740-T|Coding||c.*411T>C|||||4598|,C|downstream_gene_variant|MODIFIER|AN8739|AN8739|transcript|AN8739-T|Coding||c.*1012A>G|||||2809|,C|intron_variant|MODIFIER|AN12077|AN12077|transcript|AN12077-T|Coding|1/1|c.159+94A>G||||||	GT:PL	1/1:255,255,0	GO:0003674;GO:0005575;GO:0008150	molecular_function|cellular_component|biological_process
ChrIII_A_nidulans_FGSC_A4	3058127	T	C	228	AN8708	missense_variant&splice_region_variant	DP=171;VDB=0.0109784;SGB=-0.693147;MQSB=1;MQ0F=0;AC=2;AN=2;DP4=0,0,86,83;MQ=60;ANN=C|missense_variant&splice_region_variant|MODERATE|AN8708|AN8708|transcript|AN8708-T|Coding|1/4|c.158A>G|p.Tyr53Cys|158/552|158/552|53/183||,C|upstream_gene_variant|MODIFIER|AN8709|AN8709|transcript|AN8709-T|Coding||c.-172A>G|||||1162|,C|upstream_gene_variant|MODIFIER|AN8707|AN8707|transcript|AN8707-T|Coding||c.-102…	GT:PL	1/1:255,255,0	GO:0003674;GO:0005575;GO:0008150	molecular_function|cellular_component|biological_process
ChrIII_A_nidulans_FGSC_A4	3058128	A	G	228	AN8708	missense_variant	DP=170;VDB=0.00855092;SGB=-0.693147;MQSB=1;MQ0F=0;AC=2;AN=2;DP4=0,0,86,84;MQ=60;ANN=G|missense_variant|MODERATE|AN8708|AN8708|transcript|AN8708-T|Coding|1/4|c.157T>C|p.Tyr53His|157/552|157/552|53/183||,G|upstream_gene_variant|MODIFIER|AN8709|AN8709|transcript|AN8709-T|Coding||c.-172T>C|||||1163|,G|upstream_gene_variant|MODIFIER|AN8707|AN8707|transcript|AN8707-T|Coding||c.-102A>G|||||1095|,G|upstr…	GT:PL	1/1:255,255,0	GO:0003674;GO:0005575;GO:0008150	molecular_function|cellular_component|biological_process
ChrIII_A_nidulans_FGSC_A4	3058130	A	C	228	AN8708	missense_variant	DP=170;VDB=0.0102807;SGB=-0.693147;MQSB=1;MQ0F=0;AC=2;AN=2;DP4=0,0,86,83;MQ=60;ANN=C|missense_variant|MODERATE|AN8708|AN8708|transcript|AN8708-T|Coding|1/4|c.155T>G|p.Leu52Arg|155/552|155/552|52/183||,C|upstream_gene_variant|MODIFIER|AN8709|AN8709|transcript|AN8709-T|Coding||c.-172T>G|||||1165|,C|upstream_gene_variant|MODIFIER|AN8707|AN8707|transcript|AN8707-T|Coding||c.-102A>C|||||1093|,C|upstre…	GT:PL	1/1:255,255,0	GO:0003674;GO:0005575;GO:0008150	molecular_function|cellular_component|biological_process
ChrIII_A_nidulans_FGSC_A4	3058131	G	T	228	AN8708	missense_variant	DP=173;VDB=0.0143507;SGB=-0.693147;MQSB=1;MQ0F=0;AC=2;AN=2;DP4=0,0,85,81;MQ=60;ANN=T|missense_variant|MODERATE|AN8708|AN8708|transcript|AN8708-T|Coding|1/4|c.154C>A|p.Leu52Ile|154/552|154/552|52/183||,T|upstream_gene_variant|MODIFIER|AN8709|AN8709|transcript|AN8709-T|Coding||c.-172C>A|||||1166|,T|upstream_gene_variant|MODIFIER|AN8707|AN8707|transcript|AN8707-T|Coding||c.-102G>T|||||1092|,T|upstre…	GT:PL	1/1:255,255,0	GO:0003674;GO:0005575;GO:0008150	molecular_function|cellular_component|biological_process
ChrIII_A_nidulans_FGSC_A4	3094619	C	A	228	AN8695	downstream_gene_variant	DP=155;VDB=0.507247;SGB=-0.693147;MQSB=1;MQ0F=0;AC=2;AN=2;DP4=0,0,74,77;MQ=60;ANN=A|downstream_gene_variant|MODIFIER|AN8695|AN8695|transcript|AN8695-T|Coding||c.*1572C>A|||||3314|,A|intergenic_region|MODIFIER|AN8695-AN8694|AN8695-AN8694|intergenic_region|AN8695-AN8694|||||||||	GT:PL	1/1:255,255,0	GO:0003674;GO:0005575;GO:0008150	molecular_function|cellular_component|biological_process
ChrIII_A_nidulans_FGSC_A4	3094620	T	C	228	AN8695	downstream_gene_variant	DP=154;VDB=0.639655;SGB=-0.693147;MQSB=1;MQ0F=0;AC=2;AN=2;DP4=0,0,74,78;MQ=60;ANN=C|downstream_gene_variant|MODIFIER|AN8695|AN8695|transcript|AN8695-T|Coding||c.*1572T>C|||||3315|,C|intergenic_region|MODIFIER|AN8695-AN8694|AN8695-AN8694|intergenic_region|AN8695-AN8694|||||||||	GT:PL	1/1:255,255,0	GO:0003674;GO:0005575;GO:0008150	molecular_function|cellular_component|biological_process
ChrIII_A_nidulans_FGSC_A4	3094633	C	G	26.3606	AN8695	downstream_gene_variant	DP=43;VDB=0.78;SGB=-0.453602;MQSB=1;MQ0F=0;AC=2;AN=2;DP4=0,0,1,1;MQ=60;ANN=G|downstream_gene_variant|MODIFIER|AN8695|AN8695|transcript|AN8695-T|Coding||c.*1572C>G|||||3328|,G|intergenic_region|MODIFIER|AN8695-AN8694|AN8695-AN8694|intergenic_region|AN8695-AN8694|||||||||	GT:PL	1/1:53,6,0	GO:0003674;GO:0005575;GO:0008150	molecular_function|cellular_component|biological_process
ChrIII_A_nidulans_FGSC_A4	3094634	A	G	26.3606	AN8695	downstream_gene_variant	DP=43;VDB=0.78;SGB=-0.453602;MQSB=1;MQ0F=0;AC=2;AN=2;DP4=0,0,1,1;MQ=60;ANN=G|downstream_gene_variant|MODIFIER|AN8695|AN8695|transcript|AN8695-T|Coding||c.*1572A>G|||||3329|,G|intergenic_region|MODIFIER|AN8695-AN8694|AN8695-AN8694|intergenic_region|AN8695-AN8694|||||||||	GT:PL	1/1:53,6,0	GO:0003674;GO:0005575;GO:0008150	molecular_function|cellular_component|biological_process
ChrIII_A_nidulans_FGSC_A4	3094666	T	G	228	AN8695	downstream_gene_variant	DP=42;VDB=4.54642e-14;SGB=-0.693145;MQSB=1;MQ0F=0;AC=2;AN=2;DP4=0,0,26,14;MQ=60;ANN=G|downstream_gene_variant|MODIFIER|AN8695|AN8695|transcript|AN8695-T|Coding||c.*1572T>G|||||3361|,G|intergenic_region|MODIFIER|AN8695-AN8694|AN8695-AN8694|intergenic_region|AN8695-AN8694|||||||||	GT:PL	1/1:255,120,0	GO:0003674;GO:0005575;GO:0008150	molecular_function|cellular_component|biological_process
ChrIII_A_nidulans_FGSC_A4	3094667	T	C	228	AN8695	downstream_gene_variant	DP=42;VDB=3.36771e-14;SGB=-0.693145;MQSB=1;MQ0F=0;AC=2;AN=2;DP4=0,0,26,14;MQ=60;ANN=C|downstream_gene_variant|MODIFIER|AN8695|AN8695|transcript|AN8695-T|Coding||c.*1572T>C|||||3362|,C|intergenic_region|MODIFIER|AN8695-AN8694|AN8695-AN8694|intergenic_region|AN8695-AN8694|||||||||	GT:PL	1/1:255,120,0	GO:0003674;GO:0005575;GO:0008150	molecular_function|cellular_component|biological_process
ChrIII_A_nidulans_FGSC_A4	3094671	T	G	226	AN8695	downstream_gene_variant	DP=43;VDB=6.17746e-15;SGB=-0.693145;MQSB=1;MQ0F=0;AC=2;AN=2;DP4=0,0,26,15;MQ=60;ANN=G|downstream_gene_variant|MODIFIER|AN8695|AN8695|transcript|AN8695-T|Coding||c.*1572T>G|||||3366|,G|intergenic_region|MODIFIER|AN8695-AN8694|AN8695-AN8694|intergenic_region|AN8695-AN8694|||||||||	GT:PL	1/1:253,123,0	GO:0003674;GO:0005575;GO:0008150	molecular_function|cellular_component|biological_process
ChrIII_A_nidulans_FGSC_A4	3094682	G	C	228	AN8695	downstream_gene_variant	DP=47;VDB=1.54622e-08;SGB=-0.693147;MQSB=1;MQ0F=0;AC=2;AN=2;DP4=0,0,29,18;MQ=60;ANN=C|downstream_gene_variant|MODIFIER|AN8695|AN8695|transcript|AN8695-T|Coding||c.*1572G>C|||||3377|,C|intergenic_region|MODIFIER|AN8695-AN8694|AN8695-AN8694|intergenic_region|AN8695-AN8694|||||||||	GT:PL	1/1:255,141,0	GO:0003674;GO:0005575;GO:0008150	molecular_function|cellular_component|biological_process
ChrIII_A_nidulans_FGSC_A4	3094685	T	C	228	AN8695	downstream_gene_variant	DP=47;VDB=1.78686e-08;SGB=-0.693147;MQSB=1;MQ0F=0;AC=2;AN=2;DP4=0,0,29,18;MQ=60;ANN=C|downstream_gene_variant|MODIFIER|AN8695|AN8695|transcript|AN8695-T|Coding||c.*1572T>C|||||3380|,C|intergenic_region|MODIFIER|AN8695-AN8694|AN8695-AN8694|intergenic_region|AN8695-AN8694|||||||||	GT:PL	1/1:255,141,0	GO:0003674;GO:0005575;GO:0008150	molecular_function|cellular_component|biological_process
ChrIII_A_nidulans_FGSC_A4	3094686	T	C	228	AN8695	downstream_gene_variant	DP=47;VDB=1.36568e-08;SGB=-0.693147;MQSB=1;MQ0F=0;AC=2;AN=2;DP4=0,0,29,18;MQ=60;ANN=C|downstream_gene_variant|MODIFIER|AN8695|AN8695|transcript|AN8695-T|Coding||c.*1572T>C|||||3381|,C|intergenic_region|MODIFIER|AN8695-AN8694|AN8695-AN8694|intergenic_region|AN8695-AN8694|||||||||	GT:PL	1/1:255,141,0	GO:0003674;GO:0005575;GO:0008150	molecular_function|cellular_component|biological_process
ChrIII_A_nidulans_FGSC_A4	3094690	T	A	228	AN8695	downstream_gene_variant	DP=50;VDB=1.03418e-05;SGB=-0.693147;MQSB=1;MQ0F=0;AC=2;AN=2;DP4=0,0,30,19;MQ=60;ANN=A|downstream_gene_variant|MODIFIER|AN8695|AN8695|transcript|AN8695-T|Coding||c.*1572T>A|||||3385|,A|intergenic_region|MODIFIER|AN8695-AN8694|AN8695-AN8694|intergenic_region|AN8695-AN8694|||||||||	GT:PL	1/1:255,148,0	GO:0003674;GO:0005575;GO:0008150	molecular_function|cellular_component|biological_process
ChrIII_A_nidulans_FGSC_A4	3094709	G	T	228	AN8695	downstream_gene_variant	DP=153;VDB=0.77256;SGB=-0.693147;MQSB=1;MQ0F=0;AC=2;AN=2;DP4=0,0,78,70;MQ=60;ANN=T|downstream_gene_variant|MODIFIER|AN8695|AN8695|transcript|AN8695-T|Coding||c.*1572G>T|||||3404|,T|intergenic_region|MODIFIER|AN8695-AN8694|AN8695-AN8694|intergenic_region|AN8695-AN8694|||||||||	GT:PL	1/1:255,255,0	GO:0003674;GO:0005575;GO:0008150	molecular_function|cellular_component|biological_process
ChrIII_A_nidulans_FGSC_A4	3173911	A	G	228	AN8670	upstream_gene_variant	DP=215;VDB=0.651781;SGB=-0.693147;MQSB=1;MQ0F=0;AC=2;AN=2;DP4=0,0,117,90;MQ=60;ANN=G|upstream_gene_variant|MODIFIER|AN8670|AN8670|transcript|AN8670-T|Coding||c.-389A>G|||||129|,G|upstream_gene_variant|MODIFIER|AN8669|AN8669|transcript|AN8669-T|Coding||c.-181A>G|||||3810|,G|downstream_gene_variant|MODIFIER|AN8671|AN8671|transcript|AN8671-T|Coding||c.*6705A>G|||||1831|,G|intergenic_region|MODIFIER|…	GT:PL	1/1:255,255,0	GO:0003674;GO:0008150;GO:0005575	molecular_function|biological_process|cellular_component
ChrIII_A_nidulans_FGSC_A4	3173912	A	T	228	AN8670	upstream_gene_variant	DP=215;VDB=0.688444;SGB=-0.693147;MQSB=1;MQ0F=0;AC=2;AN=2;DP4=0,0,117,89;MQ=60;ANN=T|upstream_gene_variant|MODIFIER|AN8670|AN8670|transcript|AN8670-T|Coding||c.-389A>T|||||128|,T|upstream_gene_variant|MODIFIER|AN8669|AN8669|transcript|AN8669-T|Coding||c.-181A>T|||||3809|,T|downstream_gene_variant|MODIFIER|AN8671|AN8671|transcript|AN8671-T|Coding||c.*6705A>T|||||1832|,T|intergenic_region|MODIFIER|…	GT:PL	1/1:255,255,0	GO:0003674;GO:0008150;GO:0005575	molecular_function|biological_process|cellular_component
ChrIII_A_nidulans_FGSC_A4	3202521	C	G	228	AN8666	downstream_gene_variant	DP=219;VDB=0.00726412;SGB=-0.693147;MQSB=1;MQ0F=0;AC=2;AN=2;DP4=0,0,97,107;MQ=60;ANN=G|downstream_gene_variant|MODIFIER|AN8666|AN8666|transcript|AN8666-T|Coding||c.*1192G>C|||||552|,G|downstream_gene_variant|MODIFIER|AN12031|AN12031|transcript|AN12031-T|Coding||c.*342G>C|||||4488|,G|intergenic_region|MODIFIER|AN8667-AN8666|AN8667-AN8666|intergenic_region|AN8667-AN8666|||||||||	GT:PL	1/1:255,255,0	GO:0000981;GO:0006355;GO:0005634;GO:0008270	RNA polymerase II transcription factor activity, sequence-specific DNA binding|regulation of transcription, DNA-templated|nucleus|zinc ion binding
ChrIII_A_nidulans_FGSC_A4	3239315	A	G	228	AN8655	5_prime_UTR_variant	DP=221;VDB=0.348415;SGB=-0.693147;MQSB=1;MQ0F=0;AC=2;AN=2;DP4=0,0,125,81;MQ=60;ANN=G|5_prime_UTR_variant|MODIFIER|AN8655|AN8655|transcript|AN8655-T|Coding|1/5|c.-241A>G|||||241|,G|upstream_gene_variant|MODIFIER|AN8657|AN8657|transcript|AN8657-T|Coding||c.-52T>C|||||3027|,G|upstream_gene_variant|MODIFIER|AN8654|AN8654|transcript|AN8654-T|Coding||c.-1A>G|||||4209|,G|downstream_gene_variant|MODIFIER…	GT:PL	1/1:255,255,0	GO:0000981;GO:0006355;GO:0005634;GO:0008270;GO:0003677;GO:0006351	RNA polymerase II transcription factor activity, sequence-specific DNA binding|regulation of transcription, DNA-templated|nucleus|zinc ion binding|DNA binding|transcription, DNA-templated
ChrIII_A_nidulans_FGSC_A4	3243066	G	T	228	AN8654	upstream_gene_variant	DP=105;VDB=1.31311e-08;SGB=-0.693147;MQSB=1;MQ0F=0;AC=2;AN=2;DP4=0,0,64,41;MQ=60;ANN=T|upstream_gene_variant|MODIFIER|AN8654|AN8654|transcript|AN8654-T|Coding||c.-1G>T|||||458|,T|downstream_gene_variant|MODIFIER|AN8656|AN8656|transcript|AN8656-T|Coding||c.*1600G>T|||||4065|,T|downstream_gene_variant|MODIFIER|AN8655|AN8655|transcript|AN8655-T|Coding||c.*2353G>T|||||623|,T|downstream_gene_variant|M…	GT:PL	1/1:255,255,0	GO:0004047;GO:0006520;GO:0055114;GO:0016491;GO:0005737;GO:0004047;GO:0006546	aminomethyltransferase activity|cellular amino acid metabolic process|oxidation-reduction process|oxidoreductase activity|cytoplasm|aminomethyltransferase activity|glycine catabolic process
ChrIII_A_nidulans_FGSC_A4	3243067	T	C	228	AN8654	upstream_gene_variant	DP=107;VDB=5.96897e-09;SGB=-0.693147;RPB=0;MQB=1;MQSB=1;BQB=0.0380952;MQ0F=0;AC=2;AN=2;DP4=0,2,64,41;MQ=60;ANN=C|upstream_gene_variant|MODIFIER|AN8654|AN8654|transcript|AN8654-T|Coding||c.-1T>C|||||457|,C|downstream_gene_variant|MODIFIER|AN8656|AN8656|transcript|AN8656-T|Coding||c.*1600T>C|||||4066|,C|downstream_gene_variant|MODIFIER|AN8655|AN8655|transcript|AN8655-T|Coding||c.*2353T>C|||||624|,C…	GT:PL	1/1:255,255,0	GO:0004047;GO:0006520;GO:0055114;GO:0016491;GO:0005737;GO:0004047;GO:0006546	aminomethyltransferase activity|cellular amino acid metabolic process|oxidation-reduction process|oxidoreductase activity|cytoplasm|aminomethyltransferase activity|glycine catabolic process
ChrIII_A_nidulans_FGSC_A4	3243068	C	A	228	AN8654	upstream_gene_variant	DP=107;VDB=2.99336e-09;SGB=-0.693147;RPB=0;MQB=1;MQSB=1;BQB=0.114286;MQ0F=0;AC=2;AN=2;DP4=0,2,64,41;MQ=60;ANN=A|upstream_gene_variant|MODIFIER|AN8654|AN8654|transcript|AN8654-T|Coding||c.-1C>A|||||456|,A|downstream_gene_variant|MODIFIER|AN8656|AN8656|transcript|AN8656-T|Coding||c.*1600C>A|||||4067|,A|downstream_gene_variant|MODIFIER|AN8655|AN8655|transcript|AN8655-T|Coding||c.*2353C>A|||||625|,A|…	GT:PL	1/1:255,255,0	GO:0004047;GO:0006520;GO:0055114;GO:0016491;GO:0005737;GO:0004047;GO:0006546	aminomethyltransferase activity|cellular amino acid metabolic process|oxidation-reduction process|oxidoreductase activity|cytoplasm|aminomethyltransferase activity|glycine catabolic process
ChrIII_A_nidulans_FGSC_A4	3243838	A	G	228	AN8654	splice_region_variant&intron_variant	DP=175;VDB=0.000107576;SGB=-0.693147;MQSB=1;MQ0F=0;AC=2;AN=2;DP4=0,0,81,93;MQ=60;ANN=G|splice_region_variant&intron_variant|LOW|AN8654|AN8654|transcript|AN8654-T|Coding|1/1|c.309+6A>G||||||,G|downstream_gene_variant|MODIFIER|AN8656|AN8656|transcript|AN8656-T|Coding||c.*1600A>G|||||4837|,G|downstream_gene_variant|MODIFIER|AN8655|AN8655|transcript|AN8655-T|Coding||c.*2353A>G|||||1395|,G|downstream_…	GT:PL	1/1:255,255,0	GO:0004047;GO:0006520;GO:0055114;GO:0016491;GO:0005737;GO:0004047;GO:0006546	aminomethyltransferase activity|cellular amino acid metabolic process|oxidation-reduction process|oxidoreductase activity|cytoplasm|aminomethyltransferase activity|glycine catabolic process
ChrIII_A_nidulans_FGSC_A4	3243839	A	G	228	AN8654	splice_region_variant&intron_variant	DP=174;VDB=6.70668e-05;SGB=-0.693147;MQSB=1;MQ0F=0;AC=2;AN=2;DP4=0,0,80,92;MQ=60;ANN=G|splice_region_variant&intron_variant|LOW|AN8654|AN8654|transcript|AN8654-T|Coding|1/1|c.309+7A>G||||||,G|downstream_gene_variant|MODIFIER|AN8656|AN8656|transcript|AN8656-T|Coding||c.*1600A>G|||||4838|,G|downstream_gene_variant|MODIFIER|AN8655|AN8655|transcript|AN8655-T|Coding||c.*2353A>G|||||1396|,G|downstream_…	GT:PL	1/1:255,255,0	GO:0004047;GO:0006520;GO:0055114;GO:0016491;GO:0005737;GO:0004047;GO:0006546	aminomethyltransferase activity|cellular amino acid metabolic process|oxidation-reduction process|oxidoreductase activity|cytoplasm|aminomethyltransferase activity|glycine catabolic process
ChrIII_A_nidulans_FGSC_A4	3243844	T	G	228	AN8654	splice_region_variant&intron_variant	DP=172;VDB=1.64159e-05;SGB=-0.693147;MQSB=1;MQ0F=0;AC=2;AN=2;DP4=0,0,80,89;MQ=60;ANN=G|splice_region_variant&intron_variant|LOW|AN8654|AN8654|transcript|AN8654-T|Coding|1/1|c.310-4T>G||||||,G|downstream_gene_variant|MODIFIER|AN8656|AN8656|transcript|AN8656-T|Coding||c.*1600T>G|||||4843|,G|downstream_gene_variant|MODIFIER|AN8655|AN8655|transcript|AN8655-T|Coding||c.*2353T>G|||||1401|,G|downstream_…	GT:PL	1/1:255,255,0	GO:0004047;GO:0006520;GO:0055114;GO:0016491;GO:0005737;GO:0004047;GO:0006546	aminomethyltransferase activity|cellular amino acid metabolic process|oxidation-reduction process|oxidoreductase activity|cytoplasm|aminomethyltransferase activity|glycine catabolic process
ChrIII_A_nidulans_FGSC_A4	3243845	T	A	228	AN8654	splice_region_variant&intron_variant	DP=172;VDB=1.73657e-05;SGB=-0.693147;MQSB=1;MQ0F=0;AC=2;AN=2;DP4=0,0,80,90;MQ=60;ANN=A|splice_region_variant&intron_variant|LOW|AN8654|AN8654|transcript|AN8654-T|Coding|1/1|c.310-3T>A||||||,A|downstream_gene_variant|MODIFIER|AN8656|AN8656|transcript|AN8656-T|Coding||c.*1600T>A|||||4844|,A|downstream_gene_variant|MODIFIER|AN8655|AN8655|transcript|AN8655-T|Coding||c.*2353T>A|||||1402|,A|downstream_…	GT:PL	1/1:255,255,0	GO:0004047;GO:0006520;GO:0055114;GO:0016491;GO:0005737;GO:0004047;GO:0006546	aminomethyltransferase activity|cellular amino acid metabolic process|oxidation-reduction process|oxidoreductase activity|cytoplasm|aminomethyltransferase activity|glycine catabolic process
ChrIII_A_nidulans_FGSC_A4	3243848	A	C	228	AN8654	splice_region_variant&synonymous_variant	DP=177;VDB=2.38608e-05;SGB=-0.693147;MQSB=1;MQ0F=0;AC=2;AN=2;DP4=0,0,80,91;MQ=60;ANN=C|splice_region_variant&synonymous_variant|LOW|AN8654|AN8654|transcript|AN8654-T|Coding|2/2|c.310A>C|p.Arg104Arg|310/2681|310/2586|104/861||,C|downstream_gene_variant|MODIFIER|AN8656|AN8656|transcript|AN8656-T|Coding||c.*1600A>C|||||4847|,C|downstream_gene_variant|MODIFIER|AN8655|AN8655|transcript|AN8655-T|Coding…	GT:PL	1/1:255,255,0	GO:0004047;GO:0006520;GO:0055114;GO:0016491;GO:0005737;GO:0004047;GO:0006546	aminomethyltransferase activity|cellular amino acid metabolic process|oxidation-reduction process|oxidoreductase activity|cytoplasm|aminomethyltransferase activity|glycine catabolic process
ChrIII_A_nidulans_FGSC_A4	3249043	T	A	228	AN8653	upstream_gene_variant	DP=198;VDB=0.0454402;SGB=-0.693147;MQSB=1;MQ0F=0;AC=2;AN=2;DP4=0,0,95,99;MQ=60;ANN=A|upstream_gene_variant|MODIFIER|AN8653|AN8653|transcript|AN8653-T|Coding||c.-124A>T|||||162|,A|downstream_gene_variant|MODIFIER|AN8654|AN8654|transcript|AN8654-T|Coding||c.*2586T>A|||||2824|,A|downstream_gene_variant|MODIFIER|AN8652|AN8652|transcript|AN8652-T|Coding||c.*1056A>T|||||1224|,A|downstream_gene_variant|…	GT:PL	1/1:255,255,0	GO:0016884;GO:0005575;GO:0008150	carbon-nitrogen ligase activity, with glutamine as amido-N-donor|cellular_component|biological_process
ChrIII_A_nidulans_FGSC_A4	3249044	T	G	228	AN8653	upstream_gene_variant	DP=198;VDB=0.0413696;SGB=-0.693147;MQSB=1;MQ0F=0;AC=2;AN=2;DP4=0,0,93,99;MQ=60;ANN=G|upstream_gene_variant|MODIFIER|AN8653|AN8653|transcript|AN8653-T|Coding||c.-124A>C|||||163|,G|downstream_gene_variant|MODIFIER|AN8654|AN8654|transcript|AN8654-T|Coding||c.*2586T>G|||||2825|,G|downstream_gene_variant|MODIFIER|AN8652|AN8652|transcript|AN8652-T|Coding||c.*1056A>C|||||1223|,G|downstream_gene_variant|…	GT:PL	1/1:255,255,0	GO:0016884;GO:0005575;GO:0008150	carbon-nitrogen ligase activity, with glutamine as amido-N-donor|cellular_component|biological_process
ChrIII_A_nidulans_FGSC_A4	3249045	T	A	228	AN8653	upstream_gene_variant	DP=200;VDB=0.0490839;SGB=-0.693147;MQSB=1;MQ0F=0;AC=2;AN=2;DP4=0,0,95,97;MQ=60;ANN=A|upstream_gene_variant|MODIFIER|AN8653|AN8653|transcript|AN8653-T|Coding||c.-124A>T|||||164|,A|downstream_gene_variant|MODIFIER|AN8654|AN8654|transcript|AN8654-T|Coding||c.*2586T>A|||||2826|,A|downstream_gene_variant|MODIFIER|AN8652|AN8652|transcript|AN8652-T|Coding||c.*1056A>T|||||1222|,A|downstream_gene_variant|…	GT:PL	1/1:255,255,0	GO:0016884;GO:0005575;GO:0008150	carbon-nitrogen ligase activity, with glutamine as amido-N-donor|cellular_component|biological_process
ChrIII_A_nidulans_FGSC_A4	3349591	C	T	228	AN8621	upstream_gene_variant	DP=188;VDB=0.0355177;SGB=-0.693147;MQSB=1;MQ0F=0;AC=2;AN=2;DP4=0,0,89,90;MQ=60;ANN=T|upstream_gene_variant|MODIFIER|AN8621|AN8621|transcript|AN8621-T|Coding||c.-1G>A|||||4582|,T|upstream_gene_variant|MODIFIER|AN8620|AN8620|transcript|AN8620-T|Coding||c.-1G>A|||||1465|,T|downstream_gene_variant|MODIFIER|AN8619|AN8619|transcript|AN8619-T|Coding||c.*1044G>A|||||11|,T|downstream_gene_variant|MODIFIER…	GT:PL	1/1:255,255,0	GO:0055085;GO:0016021;GO:0003674	transmembrane transport|integral component of membrane|molecular_function
ChrIII_A_nidulans_FGSC_A4	3349593	T	G	228	AN8621	upstream_gene_variant	DP=184;VDB=0.0350662;SGB=-0.693147;MQSB=1;MQ0F=0;AC=2;AN=2;DP4=0,0,91,90;MQ=60;ANN=G|upstream_gene_variant|MODIFIER|AN8621|AN8621|transcript|AN8621-T|Coding||c.-1A>C|||||4584|,G|upstream_gene_variant|MODIFIER|AN8620|AN8620|transcript|AN8620-T|Coding||c.-1A>C|||||1467|,G|downstream_gene_variant|MODIFIER|AN8619|AN8619|transcript|AN8619-T|Coding||c.*1044A>C|||||9|,G|downstream_gene_variant|MODIFIER|…	GT:PL	1/1:255,255,0	GO:0055085;GO:0016021;GO:0003674	transmembrane transport|integral component of membrane|molecular_function
ChrIII_A_nidulans_FGSC_A4	3349594	T	C	228	AN8621	upstream_gene_variant	DP=185;VDB=0.0370968;SGB=-0.693147;MQSB=1;MQ0F=0;AC=2;AN=2;DP4=0,0,91,89;MQ=60;ANN=C|upstream_gene_variant|MODIFIER|AN8621|AN8621|transcript|AN8621-T|Coding||c.-1A>G|||||4585|,C|upstream_gene_variant|MODIFIER|AN8620|AN8620|transcript|AN8620-T|Coding||c.-1A>G|||||1468|,C|downstream_gene_variant|MODIFIER|AN8619|AN8619|transcript|AN8619-T|Coding||c.*1044A>G|||||8|,C|downstream_gene_variant|MODIFIER|…	GT:PL	1/1:255,255,0	GO:0055085;GO:0016021;GO:0003674	transmembrane transport|integral component of membrane|molecular_function
ChrIII_A_nidulans_FGSC_A4	3380177	T	C	228	AN8609	missense_variant	DP=188;VDB=0.88895;SGB=-0.693147;MQSB=1;MQ0F=0;AC=2;AN=2;DP4=0,0,103,76;MQ=60;ANN=C|missense_variant|MODERATE|AN8609|AN8609|transcript|AN8609-T|Coding|1/2|c.16T>C|p.Phe6Leu|144/982|16/633|6/210||,C|upstream_gene_variant|MODIFIER|AN11624|AN11624|transcript|AN11624-T|Coding||c.-1T>C|||||3947|,C|upstream_gene_variant|MODIFIER|AN8607|AN8607|transcript|AN8607-T|Coding||c.-1T>C|||||4887|,C|downstream_g…	GT:PL	1/1:255,255,0	GO:0005575;GO:0003674;GO:0008150	cellular_component|molecular_function|biological_process
ChrIII_A_nidulans_FGSC_A4	3385823	C	A	228	AN8608	upstream_gene_variant	DP=158;VDB=0.04729;SGB=-0.693147;MQSB=1;MQ0F=0;AC=2;AN=2;DP4=0,0,83,72;MQ=60;ANN=A|upstream_gene_variant|MODIFIER|AN8608|AN8608|transcript|AN8608-T|Coding||c.-56G>T|||||3954|,A|upstream_gene_variant|MODIFIER|AN8605|AN8605|transcript|AN8605-T|Coding||c.-51C>A|||||4104|,A|downstream_gene_variant|MODIFIER|AN8609|AN8609|transcript|AN8609-T|Coding||c.*761C>A|||||4754|,A|downstream_gene_variant|MODIFIE…	GT:PL	1/1:255,255,0	GO:0005575;GO:0003674;GO:0008150	cellular_component|molecular_function|biological_process
ChrIII_A_nidulans_FGSC_A4	3385824	C	G	228	AN8608	upstream_gene_variant	DP=158;VDB=0.0617402;SGB=-0.693147;MQSB=1;MQ0F=0;AC=2;AN=2;DP4=0,0,82,73;MQ=60;ANN=G|upstream_gene_variant|MODIFIER|AN8608|AN8608|transcript|AN8608-T|Coding||c.-56G>C|||||3955|,G|upstream_gene_variant|MODIFIER|AN8605|AN8605|transcript|AN8605-T|Coding||c.-51C>G|||||4103|,G|downstream_gene_variant|MODIFIER|AN8609|AN8609|transcript|AN8609-T|Coding||c.*761C>G|||||4755|,G|downstream_gene_variant|MODIF…	GT:PL	1/1:255,255,0	GO:0005575;GO:0003674;GO:0008150	cellular_component|molecular_function|biological_process
ChrIII_A_nidulans_FGSC_A4	3424813	G	C	228	AN8592	missense_variant	DP=190;VDB=0.912497;SGB=-0.693147;MQSB=1;MQ0F=0;AC=2;AN=2;DP4=0,0,91,92;MQ=60;ANN=C|missense_variant|MODERATE|AN8592|AN8592|transcript|AN8592-T|Coding|3/5|c.767C>G|p.Pro256Arg|767/1821|767/1821|256/606||,C|upstream_gene_variant|MODIFIER|AN8591|AN8591|transcript|AN8591-T|Coding||c.-58G>C|||||1329|,C|downstream_gene_variant|MODIFIER|AN11095|AN11095|transcript|AN11095-T|Coding||c.*1019G>C|||||4072|,…	GT:PL	1/1:255,255,0	GO:0008152;GO:0016491;GO:0071949;GO:0005575	metabolic process|oxidoreductase activity|FAD binding|cellular_component
ChrIII_A_nidulans_FGSC_A4	3450776	T	C	228	AN8585	upstream_gene_variant	DP=191;VDB=0.920138;SGB=-0.693147;MQSB=1;MQ0F=0;AC=2;AN=2;DP4=0,0,100,81;MQ=60;ANN=C|upstream_gene_variant|MODIFIER|AN8585|AN8585|transcript|AN8585-T|Coding||c.-78A>G|||||2912|,C|downstream_gene_variant|MODIFIER|AN8584|AN8584|transcript|AN8584-T|Coding||c.*336A>G|||||1118|,C|downstream_gene_variant|MODIFIER|AN8583|AN8583|transcript|AN8583-T|Coding||c.*1026A>G|||||2292|,C|intergenic_region|MODIFIE…	GT:PL	1/1:255,255,0	GO:0008152;GO:0016491;GO:0005575	metabolic process|oxidoreductase activity|cellular_component
ChrII_A_nidulans_FGSC_A4	39327	T	C	20.8806	AN7860	upstream_gene_variant	DP=6;VDB=0.077463;SGB=-0.556411;MQSB=0.5;MQ0F=0.5;AC=2;AN=2;DP4=0,0,2,2;MQ=10;ANN=C|upstream_gene_variant|MODIFIER|AN7860|AN7860|transcript|AN7860-T|Coding||c.-1A>G|||||2691|,C|upstream_gene_variant|MODIFIER|AN12334|AN12334|transcript|AN12334-T|Coding||c.-1T>C|||||4470|,C|downstream_gene_variant|MODIFIER|AN7861|AN7861|transcript|AN7861-T|Coding||c.*552A>G|||||2018|,C|downstream_gene_variant|MODIF…	GT:PL	1/1:48,12,0	GO:0003674;GO:0005575;GO:0008150	molecular_function|cellular_component|biological_process
ChrII_A_nidulans_FGSC_A4	39372	T	G	110	AN7860	upstream_gene_variant	DP=17;VDB=1.05826e-05;SGB=-0.683931;RPB=0.032027;MQB=0.895064;MQSB=0.00710427;BQB=0.921781;MQ0F=0.352941;ICB=1;HOB=0.5;AC=1;AN=2;DP4=2,1,4,9;MQ=20;ANN=G|upstream_gene_variant|MODIFIER|AN7860|AN7860|transcript|AN7860-T|Coding||c.-1A>C|||||2736|,G|upstream_gene_variant|MODIFIER|AN12334|AN12334|transcript|AN12334-T|Coding||c.-1T>G|||||4425|,G|downstream_gene_variant|MODIFIER|AN7861|AN7861|transcript…	GT:PL	0/1:142,0,7	GO:0003674;GO:0005575;GO:0008150	molecular_function|cellular_component|biological_process
ChrII_A_nidulans_FGSC_A4	39373	C	A	107	AN7860	upstream_gene_variant	DP=17;VDB=3.41942e-05;SGB=-0.686358;RPB=0.0301974;MQB=0.931063;MQSB=0.0165351;BQB=0.751477;MQ0F=0.352941;ICB=1;HOB=0.5;AC=1;AN=2;DP4=2,1,4,10;MQ=19;ANN=A|upstream_gene_variant|MODIFIER|AN7860|AN7860|transcript|AN7860-T|Coding||c.-1G>T|||||2737|,A|upstream_gene_variant|MODIFIER|AN12334|AN12334|transcript|AN12334-T|Coding||c.-1C>A|||||4424|,A|downstream_gene_variant|MODIFIER|AN7861|AN7861|transcrip…	GT:PL	0/1:138,0,5	GO:0003674;GO:0005575;GO:0008150	molecular_function|cellular_component|biological_process
ChrII_A_nidulans_FGSC_A4	49425	T	A	44.335	AN7863	upstream_gene_variant	DP=2;VDB=0.02;SGB=-0.453602;MQ0F=0;AC=2;AN=2;DP4=0,0,0,2;MQ=60;ANN=A|upstream_gene_variant|MODIFIER|AN7863|AN7863|transcript|AN7863-T|Coding||c.-1A>T|||||1392|,A|upstream_gene_variant|MODIFIER|AN7864|AN7864|transcript|AN7864-T|Coding||c.-22T>A|||||2780|,A|downstream_gene_variant|MODIFIER|AN7865|AN7865|transcript|AN7865-T|Coding||c.*2424A>T|||||4791|,A|intergenic_region|MODIFIER|AN7863-AN7864|AN78…	GT:PL	1/1:72,6,0	GO:0003674;GO:0005575;GO:0008150	molecular_function|cellular_component|biological_process
ChrII_A_nidulans_FGSC_A4	142106	G	A	12.897	AN7885	upstream_gene_variant	DP=4;VDB=0.354794;SGB=-0.511536;MQ0F=0.25;AC=2;AN=2;DP4=0,0,3,0;MQ=13;ANN=A|upstream_gene_variant|MODIFIER|AN7885|AN7885|transcript|AN7885-T|Coding||c.-1C>T|||||990|,A|upstream_gene_variant|MODIFIER|AN7886|AN7886|transcript|AN7886-T|Coding||c.-1G>A|||||1820|,A|upstream_gene_variant|MODIFIER|AN7887|AN7887|transcript|AN7887-T|Coding||c.-102G>A|||||3334|,A|downstream_gene_variant|MODIFIER|AN7884|AN7…	GT:PL	1/1:40,9,0	GO:0003674;GO:0005575;GO:0008150	molecular_function|cellular_component|biological_process
ChrII_A_nidulans_FGSC_A4	142108	C	T	13.8008	AN7885	upstream_gene_variant	DP=4;VDB=0.27062;SGB=-0.556411;MQ0F=0.25;AC=2;AN=2;DP4=0,0,4,0;MQ=11;ANN=T|upstream_gene_variant|MODIFIER|AN7885|AN7885|transcript|AN7885-T|Coding||c.-1G>A|||||992|,T|upstream_gene_variant|MODIFIER|AN7886|AN7886|transcript|AN7886-T|Coding||c.-1C>T|||||1818|,T|upstream_gene_variant|MODIFIER|AN7887|AN7887|transcript|AN7887-T|Coding||c.-102C>T|||||3332|,T|downstream_gene_variant|MODIFIER|AN7884|AN78…	GT:PL	1/1:41,12,0	GO:0003674;GO:0005575;GO:0008150	molecular_function|cellular_component|biological_process
ChrII_A_nidulans_FGSC_A4	142116	G	A	13.8008	AN7885	upstream_gene_variant	DP=4;VDB=0.118267;SGB=-0.556411;MQ0F=0.25;AC=2;AN=2;DP4=0,0,4,0;MQ=11;ANN=A|upstream_gene_variant|MODIFIER|AN7885|AN7885|transcript|AN7885-T|Coding||c.-1C>T|||||1000|,A|upstream_gene_variant|MODIFIER|AN7886|AN7886|transcript|AN7886-T|Coding||c.-1G>A|||||1810|,A|upstream_gene_variant|MODIFIER|AN7887|AN7887|transcript|AN7887-T|Coding||c.-102G>A|||||3324|,A|downstream_gene_variant|MODIFIER|AN7884|AN…	GT:PL	1/1:41,12,0	GO:0003674;GO:0005575;GO:0008150	molecular_function|cellular_component|biological_process
ChrII_A_nidulans_FGSC_A4	186777	C	T	14.3399	AN7903	synonymous_variant	DP=1;SGB=-0.379885;MQ0F=0;ICB=1;HOB=0.5;AC=1;AN=2;DP4=0,0,0,1;MQ=60;ANN=T|synonymous_variant|LOW|AN7903|AN7903|transcript|AN7903-T|Coding|1/2|c.279C>T|p.Ser93Ser|279/7818|279/7818|93/2605||,T|upstream_gene_variant|MODIFIER|AN7902|AN7902|transcript|AN7902-T|Coding||c.-33G>A|||||1499|,T|downstream_gene_variant|MODIFIER|AN7901|AN7901|transcript|AN7901-T|Coding||c.*1661C>T|||||3241|	GT:PL	0/1:42,3,0
ChrII_A_nidulans_FGSC_A4	236876	G	A	228	AN7919	upstream_gene_variant	DP=16;VDB=0.00143198;SGB=-0.686358;MQSB=0.334895;MQ0F=0;AC=2;AN=2;DP4=0,0,11,3;MQ=46;ANN=A|upstream_gene_variant|MODIFIER|AN7919|AN7919|transcript|AN7919-T|Coding||c.-1C>T|||||1956|,A|upstream_gene_variant|MODIFIER|AN7921|AN7921|transcript|AN7921-T|Coding||c.-51G>A|||||2358|,A|downstream_gene_variant|MODIFIER|AN7918|AN7918|transcript|AN7918-T|Coding||c.*798G>A|||||4626|,A|downstream_gene_variant|…	GT:PL	1/1:255,42,0	GO:0000981;GO:0006355;GO:0005634;GO:0008270;GO:0003677;GO:0006351	RNA polymerase II transcription factor activity, sequence-specific DNA binding|regulation of transcription, DNA-templated|nucleus|zinc ion binding|DNA binding|transcription, DNA-templated
ChrII_A_nidulans_FGSC_A4	236885	A	G	228	AN7919	upstream_gene_variant	DP=19;VDB=0.0073568;SGB=-0.689466;MQSB=0.5;MQ0F=0;AC=2;AN=2;DP4=0,0,14,2;MQ=45;ANN=G|upstream_gene_variant|MODIFIER|AN7919|AN7919|transcript|AN7919-T|Coding||c.-1T>C|||||1965|,G|upstream_gene_variant|MODIFIER|AN7921|AN7921|transcript|AN7921-T|Coding||c.-51A>G|||||2349|,G|downstream_gene_variant|MODIFIER|AN7918|AN7918|transcript|AN7918-T|Coding||c.*798A>G|||||4635|,G|downstream_gene_variant|MODIFI…	GT:PL	1/1:255,48,0	GO:0000981;GO:0006355;GO:0005634;GO:0008270;GO:0003677;GO:0006351	RNA polymerase II transcription factor activity, sequence-specific DNA binding|regulation of transcription, DNA-templated|nucleus|zinc ion binding|DNA binding|transcription, DNA-templated
ChrII_A_nidulans_FGSC_A4	236932	G	A	228	AN7919	upstream_gene_variant	DP=36;VDB=0.426883;SGB=-0.69311;MQSB=0.23222;MQ0F=0;AC=2;AN=2;DP4=0,0,27,4;MQ=46;ANN=A|upstream_gene_variant|MODIFIER|AN7919|AN7919|transcript|AN7919-T|Coding||c.-1C>T|||||2012|,A|upstream_gene_variant|MODIFIER|AN7921|AN7921|transcript|AN7921-T|Coding||c.-51G>A|||||2302|,A|downstream_gene_variant|MODIFIER|AN7918|AN7918|transcript|AN7918-T|Coding||c.*798G>A|||||4682|,A|downstream_gene_variant|MODI…	GT:PL	1/1:255,93,0	GO:0000981;GO:0006355;GO:0005634;GO:0008270;GO:0003677;GO:0006351	RNA polymerase II transcription factor activity, sequence-specific DNA binding|regulation of transcription, DNA-templated|nucleus|zinc ion binding|DNA binding|transcription, DNA-templated
ChrII_A_nidulans_FGSC_A4	236939	G	A	228	AN7919	upstream_gene_variant	DP=35;VDB=0.390095;SGB=-0.69312;MQSB=0.210122;MQ0F=0;AC=2;AN=2;DP4=0,0,28,4;MQ=47;ANN=A|upstream_gene_variant|MODIFIER|AN7919|AN7919|transcript|AN7919-T|Coding||c.-1C>T|||||2019|,A|upstream_gene_variant|MODIFIER|AN7921|AN7921|transcript|AN7921-T|Coding||c.-51G>A|||||2295|,A|downstream_gene_variant|MODIFIER|AN7918|AN7918|transcript|AN7918-T|Coding||c.*798G>A|||||4689|,A|downstream_gene_variant|MOD…	GT:PL	1/1:255,96,0	GO:0000981;GO:0006355;GO:0005634;GO:0008270;GO:0003677;GO:0006351	RNA polymerase II transcription factor activity, sequence-specific DNA binding|regulation of transcription, DNA-templated|nucleus|zinc ion binding|DNA binding|transcription, DNA-templated
ChrII_A_nidulans_FGSC_A4	236940	C	T	228	AN7919	upstream_gene_variant	DP=35;VDB=0.293051;SGB=-0.69311;MQSB=0.23222;MQ0F=0;AC=2;AN=2;DP4=0,0,27,4;MQ=47;ANN=T|upstream_gene_variant|MODIFIER|AN7919|AN7919|transcript|AN7919-T|Coding||c.-1G>A|||||2020|,T|upstream_gene_variant|MODIFIER|AN7921|AN7921|transcript|AN7921-T|Coding||c.-51C>T|||||2294|,T|downstream_gene_variant|MODIFIER|AN7918|AN7918|transcript|AN7918-T|Coding||c.*798C>T|||||4690|,T|downstream_gene_variant|MODI…	GT:PL	1/1:255,93,0	GO:0000981;GO:0006355;GO:0005634;GO:0008270;GO:0003677;GO:0006351	RNA polymerase II transcription factor activity, sequence-specific DNA binding|regulation of transcription, DNA-templated|nucleus|zinc ion binding|DNA binding|transcription, DNA-templated
ChrII_A_nidulans_FGSC_A4	236957	A	G	228	AN7919	upstream_gene_variant	DP=33;VDB=0.117657;SGB=-0.69312;MQSB=0.468665;MQ0F=0;AC=2;AN=2;DP4=0,0,26,6;MQ=47;ANN=G|upstream_gene_variant|MODIFIER|AN7919|AN7919|transcript|AN7919-T|Coding||c.-1T>C|||||2037|,G|upstream_gene_variant|MODIFIER|AN7921|AN7921|transcript|AN7921-T|Coding||c.-51A>G|||||2277|,G|downstream_gene_variant|MODIFIER|AN7918|AN7918|transcript|AN7918-T|Coding||c.*798A>G|||||4707|,G|downstream_gene_variant|MOD…	GT:PL	1/1:255,96,0	GO:0000981;GO:0006355;GO:0005634;GO:0008270;GO:0003677;GO:0006351	RNA polymerase II transcription factor activity, sequence-specific DNA binding|regulation of transcription, DNA-templated|nucleus|zinc ion binding|DNA binding|transcription, DNA-templated
ChrII_A_nidulans_FGSC_A4	236962	T	C	228	AN7919	upstream_gene_variant	DP=33;VDB=0.124382;SGB=-0.69312;MQSB=0.468665;MQ0F=0;AC=2;AN=2;DP4=0,0,26,6;MQ=47;ANN=C|upstream_gene_variant|MODIFIER|AN7919|AN7919|transcript|AN7919-T|Coding||c.-1A>G|||||2042|,C|upstream_gene_variant|MODIFIER|AN7921|AN7921|transcript|AN7921-T|Coding||c.-51T>C|||||2272|,C|downstream_gene_variant|MODIFIER|AN7918|AN7918|transcript|AN7918-T|Coding||c.*798T>C|||||4712|,C|downstream_gene_variant|MOD…	GT:PL	1/1:255,96,0	GO:0000981;GO:0006355;GO:0005634;GO:0008270;GO:0003677;GO:0006351	RNA polymerase II transcription factor activity, sequence-specific DNA binding|regulation of transcription, DNA-templated|nucleus|zinc ion binding|DNA binding|transcription, DNA-templated
ChrII_A_nidulans_FGSC_A4	236995	G	A	228	AN7919	upstream_gene_variant	DP=27;VDB=0.00274361;SGB=-0.692976;MQSB=0.996785;MQ0F=0;AC=2;AN=2;DP4=0,0,23,3;MQ=41;ANN=A|upstream_gene_variant|MODIFIER|AN7919|AN7919|transcript|AN7919-T|Coding||c.-1C>T|||||2075|,A|upstream_gene_variant|MODIFIER|AN7921|AN7921|transcript|AN7921-T|Coding||c.-51G>A|||||2239|,A|downstream_gene_variant|MODIFIER|AN7918|AN7918|transcript|AN7918-T|Coding||c.*798G>A|||||4745|,A|downstream_gene_variant|…	GT:PL	1/1:255,78,0	GO:0000981;GO:0006355;GO:0005634;GO:0008270;GO:0003677;GO:0006351	RNA polymerase II transcription factor activity, sequence-specific DNA binding|regulation of transcription, DNA-templated|nucleus|zinc ion binding|DNA binding|transcription, DNA-templated
ChrII_A_nidulans_FGSC_A4	236997	G	A	228	AN7919	upstream_gene_variant	DP=27;VDB=0.00420452;SGB=-0.692914;MQSB=0.999126;MQ0F=0;AC=2;AN=2;DP4=0,0,22,3;MQ=40;ANN=A|upstream_gene_variant|MODIFIER|AN7919|AN7919|transcript|AN7919-T|Coding||c.-1C>T|||||2077|,A|upstream_gene_variant|MODIFIER|AN7921|AN7921|transcript|AN7921-T|Coding||c.-51G>A|||||2237|,A|downstream_gene_variant|MODIFIER|AN7918|AN7918|transcript|AN7918-T|Coding||c.*798G>A|||||4747|,A|downstream_gene_variant|…	GT:PL	1/1:255,75,0	GO:0000981;GO:0006355;GO:0005634;GO:0008270;GO:0003677;GO:0006351	RNA polymerase II transcription factor activity, sequence-specific DNA binding|regulation of transcription, DNA-templated|nucleus|zinc ion binding|DNA binding|transcription, DNA-templated
ChrII_A_nidulans_FGSC_A4	237005	C	T	228	AN7919	upstream_gene_variant	DP=27;VDB=0.00270989;SGB=-0.692976;MQSB=0.996785;MQ0F=0;AC=2;AN=2;DP4=0,0,23,3;MQ=41;ANN=T|upstream_gene_variant|MODIFIER|AN7919|AN7919|transcript|AN7919-T|Coding||c.-1G>A|||||2085|,T|upstream_gene_variant|MODIFIER|AN7921|AN7921|transcript|AN7921-T|Coding||c.-51C>T|||||2229|,T|downstream_gene_variant|MODIFIER|AN7918|AN7918|transcript|AN7918-T|Coding||c.*798C>T|||||4755|,T|downstream_gene_variant|…	GT:PL	1/1:255,78,0	GO:0000981;GO:0006355;GO:0005634;GO:0008270;GO:0003677;GO:0006351	RNA polymerase II transcription factor activity, sequence-specific DNA binding|regulation of transcription, DNA-templated|nucleus|zinc ion binding|DNA binding|transcription, DNA-templated
ChrII_A_nidulans_FGSC_A4	237014	A	G	228	AN7919	upstream_gene_variant	DP=27;VDB=0.00275757;SGB=-0.692914;MQSB=0.978384;MQ0F=0;AC=2;AN=2;DP4=0,0,22,3;MQ=42;ANN=G|upstream_gene_variant|MODIFIER|AN7919|AN7919|transcript|AN7919-T|Coding||c.-1T>C|||||2094|,G|upstream_gene_variant|MODIFIER|AN7921|AN7921|transcript|AN7921-T|Coding||c.-51A>G|||||2220|,G|downstream_gene_variant|MODIFIER|AN7918|AN7918|transcript|AN7918-T|Coding||c.*798A>G|||||4764|,G|downstream_gene_variant|…	GT:PL	1/1:255,75,0	GO:0000981;GO:0006355;GO:0005634;GO:0008270;GO:0003677;GO:0006351	RNA polymerase II transcription factor activity, sequence-specific DNA binding|regulation of transcription, DNA-templated|nucleus|zinc ion binding|DNA binding|transcription, DNA-templated
ChrII_A_nidulans_FGSC_A4	237020	A	G	228	AN7919	upstream_gene_variant	DP=25;VDB=0.00288526;SGB=-0.692831;MQSB=0.966295;MQ0F=0;AC=2;AN=2;DP4=0,0,21,3;MQ=42;ANN=G|upstream_gene_variant|MODIFIER|AN7919|AN7919|transcript|AN7919-T|Coding||c.-1T>C|||||2100|,G|upstream_gene_variant|MODIFIER|AN7921|AN7921|transcript|AN7921-T|Coding||c.-51A>G|||||2214|,G|downstream_gene_variant|MODIFIER|AN7918|AN7918|transcript|AN7918-T|Coding||c.*798A>G|||||4770|,G|downstream_gene_variant|…	GT:PL	1/1:255,72,0	GO:0000981;GO:0006355;GO:0005634;GO:0008270;GO:0003677;GO:0006351	RNA polymerase II transcription factor activity, sequence-specific DNA binding|regulation of transcription, DNA-templated|nucleus|zinc ion binding|DNA binding|transcription, DNA-templated
ChrII_A_nidulans_FGSC_A4	237052	C	T	69	AN7919	upstream_gene_variant	DP=6;VDB=0.374572;SGB=-0.616816;MQ0F=0;AC=2;AN=2;DP4=0,0,6,0;MQ=21;ANN=T|upstream_gene_variant|MODIFIER|AN7919|AN7919|transcript|AN7919-T|Coding||c.-1G>A|||||2132|,T|upstream_gene_variant|MODIFIER|AN7921|AN7921|transcript|AN7921-T|Coding||c.-51C>T|||||2182|,T|downstream_gene_variant|MODIFIER|AN7918|AN7918|transcript|AN7918-T|Coding||c.*798C>T|||||4802|,T|downstream_gene_variant|MODIFIER|AN7920|AN…	GT:PL	1/1:96,18,0	GO:0000981;GO:0006355;GO:0005634;GO:0008270;GO:0003677;GO:0006351	RNA polymerase II transcription factor activity, sequence-specific DNA binding|regulation of transcription, DNA-templated|nucleus|zinc ion binding|DNA binding|transcription, DNA-templated
ChrII_A_nidulans_FGSC_A4	237053	A	G	69	AN7919	upstream_gene_variant	DP=6;VDB=0.394382;SGB=-0.616816;MQ0F=0;AC=2;AN=2;DP4=0,0,6,0;MQ=21;ANN=G|upstream_gene_variant|MODIFIER|AN7919|AN7919|transcript|AN7919-T|Coding||c.-1T>C|||||2133|,G|upstream_gene_variant|MODIFIER|AN7921|AN7921|transcript|AN7921-T|Coding||c.-51A>G|||||2181|,G|downstream_gene_variant|MODIFIER|AN7918|AN7918|transcript|AN7918-T|Coding||c.*798A>G|||||4803|,G|downstream_gene_variant|MODIFIER|AN7920|AN…	GT:PL	1/1:96,18,0	GO:0000981;GO:0006355;GO:0005634;GO:0008270;GO:0003677;GO:0006351	RNA polymerase II transcription factor activity, sequence-specific DNA binding|regulation of transcription, DNA-templated|nucleus|zinc ion binding|DNA binding|transcription, DNA-templated
ChrII_A_nidulans_FGSC_A4	237054	T	C	69	AN7919	upstream_gene_variant	DP=6;VDB=0.40105;SGB=-0.616816;MQ0F=0;AC=2;AN=2;DP4=0,0,6,0;MQ=21;ANN=C|upstream_gene_variant|MODIFIER|AN7919|AN7919|transcript|AN7919-T|Coding||c.-1A>G|||||2134|,C|upstream_gene_variant|MODIFIER|AN7921|AN7921|transcript|AN7921-T|Coding||c.-51T>C|||||2180|,C|downstream_gene_variant|MODIFIER|AN7918|AN7918|transcript|AN7918-T|Coding||c.*798T>C|||||4804|,C|downstream_gene_variant|MODIFIER|AN7920|AN7…	GT:PL	1/1:96,18,0	GO:0000981;GO:0006355;GO:0005634;GO:0008270;GO:0003677;GO:0006351	RNA polymerase II transcription factor activity, sequence-specific DNA binding|regulation of transcription, DNA-templated|nucleus|zinc ion binding|DNA binding|transcription, DNA-templated
ChrII_A_nidulans_FGSC_A4	237064	T	C	11.9055	AN7919	upstream_gene_variant	DP=4;VDB=0.0058656;SGB=-0.556411;MQ0F=0;AC=2;AN=2;DP4=0,0,4,0;MQ=12;ANN=C|upstream_gene_variant|MODIFIER|AN7919|AN7919|transcript|AN7919-T|Coding||c.-1A>G|||||2144|,C|upstream_gene_variant|MODIFIER|AN7921|AN7921|transcript|AN7921-T|Coding||c.-51T>C|||||2170|,C|downstream_gene_variant|MODIFIER|AN7918|AN7918|transcript|AN7918-T|Coding||c.*798T>C|||||4814|,C|downstream_gene_variant|MODIFIER|AN7920|A…	GT:PL	1/1:39,12,0	GO:0000981;GO:0006355;GO:0005634;GO:0008270;GO:0003677;GO:0006351	RNA polymerase II transcription factor activity, sequence-specific DNA binding|regulation of transcription, DNA-templated|nucleus|zinc ion binding|DNA binding|transcription, DNA-templated
ChrII_A_nidulans_FGSC_A4	237127	A	G	6.83543	AN7919	upstream_gene_variant	DP=6;VDB=0.705481;SGB=-0.590765;MQ0F=0;AC=2;AN=2;DP4=0,0,5,0;MQ=9;ANN=G|upstream_gene_variant|MODIFIER|AN7919|AN7919|transcript|AN7919-T|Coding||c.-1T>C|||||2207|,G|upstream_gene_variant|MODIFIER|AN7921|AN7921|transcript|AN7921-T|Coding||c.-51A>G|||||2107|,G|downstream_gene_variant|MODIFIER|AN7918|AN7918|transcript|AN7918-T|Coding||c.*798A>G|||||4877|,G|downstream_gene_variant|MODIFIER|AN7920|AN7…	GT:PL	1/1:33,15,0	GO:0000981;GO:0006355;GO:0005634;GO:0008270;GO:0003677;GO:0006351	RNA polymerase II transcription factor activity, sequence-specific DNA binding|regulation of transcription, DNA-templated|nucleus|zinc ion binding|DNA binding|transcription, DNA-templated
ChrII_A_nidulans_FGSC_A4	237162	A	G	130	AN7919	upstream_gene_variant	DP=16;VDB=0.0233202;SGB=-0.686358;MQSB=0.230693;MQ0F=0.125;AC=2;AN=2;DP4=0,0,11,3;MQ=17;ANN=G|upstream_gene_variant|MODIFIER|AN7919|AN7919|transcript|AN7919-T|Coding||c.-1T>C|||||2242|,G|upstream_gene_variant|MODIFIER|AN7921|AN7921|transcript|AN7921-T|Coding||c.-51A>G|||||2072|,G|downstream_gene_variant|MODIFIER|AN7918|AN7918|transcript|AN7918-T|Coding||c.*798A>G|||||4912|,G|downstream_gene_varia…	GT:PL	1/1:157,42,0	GO:0000981;GO:0006355;GO:0005634;GO:0008270;GO:0003677;GO:0006351	RNA polymerase II transcription factor activity, sequence-specific DNA binding|regulation of transcription, DNA-templated|nucleus|zinc ion binding|DNA binding|transcription, DNA-templated
ChrII_A_nidulans_FGSC_A4	237164	C	T	181	AN7919	upstream_gene_variant	DP=18;VDB=0.00211398;SGB=-0.689466;MQSB=0.044785;MQ0F=0.111111;AC=2;AN=2;DP4=0,0,11,5;MQ=20;ANN=T|upstream_gene_variant|MODIFIER|AN7919|AN7919|transcript|AN7919-T|Coding||c.-1G>A|||||2244|,T|upstream_gene_variant|MODIFIER|AN7921|AN7921|transcript|AN7921-T|Coding||c.-51C>T|||||2070|,T|downstream_gene_variant|MODIFIER|AN7918|AN7918|transcript|AN7918-T|Coding||c.*798C>T|||||4914|,T|downstream_gene_v…	GT:PL	1/1:208,48,0	GO:0000981;GO:0006355;GO:0005634;GO:0008270;GO:0003677;GO:0006351	RNA polymerase II transcription factor activity, sequence-specific DNA binding|regulation of transcription, DNA-templated|nucleus|zinc ion binding|DNA binding|transcription, DNA-templated
ChrII_A_nidulans_FGSC_A4	237177	G	A	228	AN7919	upstream_gene_variant	DP=29;VDB=0.00108427;SGB=-0.693079;MQSB=0.273507;MQ0F=0.0689655;AC=2;AN=2;DP4=0,0,21,8;MQ=31;ANN=A|upstream_gene_variant|MODIFIER|AN7919|AN7919|transcript|AN7919-T|Coding||c.-1C>T|||||2257|,A|upstream_gene_variant|MODIFIER|AN7921|AN7921|transcript|AN7921-T|Coding||c.-51G>A|||||2057|,A|downstream_gene_variant|MODIFIER|AN7918|AN7918|transcript|AN7918-T|Coding||c.*798G>A|||||4927|,A|downstream_gene_…	GT:PL	1/1:255,87,0	GO:0000981;GO:0006355;GO:0005634;GO:0008270;GO:0003677;GO:0006351	RNA polymerase II transcription factor activity, sequence-specific DNA binding|regulation of transcription, DNA-templated|nucleus|zinc ion binding|DNA binding|transcription, DNA-templated
ChrII_A_nidulans_FGSC_A4	237181	G	A	228	AN7919	upstream_gene_variant	DP=29;VDB=0.00178119;SGB=-0.692976;MQSB=0.285975;MQ0F=0.0689655;AC=2;AN=2;DP4=0,0,20,6;MQ=30;ANN=A|upstream_gene_variant|MODIFIER|AN7919|AN7919|transcript|AN7919-T|Coding||c.-1C>T|||||2261|,A|upstream_gene_variant|MODIFIER|AN7921|AN7921|transcript|AN7921-T|Coding||c.-51G>A|||||2053|,A|downstream_gene_variant|MODIFIER|AN7918|AN7918|transcript|AN7918-T|Coding||c.*798G>A|||||4931|,A|downstream_gene_…	GT:PL	1/1:255,78,0	GO:0000981;GO:0006355;GO:0005634;GO:0008270;GO:0003677;GO:0006351	RNA polymerase II transcription factor activity, sequence-specific DNA binding|regulation of transcription, DNA-templated|nucleus|zinc ion binding|DNA binding|transcription, DNA-templated
ChrII_A_nidulans_FGSC_A4	237188	T	C	228	AN7919	upstream_gene_variant	DP=36;VDB=0.00023596;SGB=-0.693132;MQSB=0.719161;MQ0F=0.0555556;AC=2;AN=2;DP4=0,0,26,8;MQ=34;ANN=C|upstream_gene_variant|MODIFIER|AN7919|AN7919|transcript|AN7919-T|Coding||c.-1A>G|||||2268|,C|upstream_gene_variant|MODIFIER|AN7921|AN7921|transcript|AN7921-T|Coding||c.-51T>C|||||2046|,C|downstream_gene_variant|MODIFIER|AN7918|AN7918|transcript|AN7918-T|Coding||c.*798T>C|||||4938|,C|downstream_gene_…	GT:PL	1/1:255,102,0	GO:0000981;GO:0006355;GO:0005634;GO:0008270;GO:0003677;GO:0006351	RNA polymerase II transcription factor activity, sequence-specific DNA binding|regulation of transcription, DNA-templated|nucleus|zinc ion binding|DNA binding|transcription, DNA-templated
ChrII_A_nidulans_FGSC_A4	237191	T	C	228	AN7919	upstream_gene_variant	DP=40;VDB=0.000514924;SGB=-0.693132;MQSB=0.708293;MQ0F=0.05;AC=2;AN=2;DP4=0,0,27,7;MQ=33;ANN=C|upstream_gene_variant|MODIFIER|AN7919|AN7919|transcript|AN7919-T|Coding||c.-1A>G|||||2271|,C|upstream_gene_variant|MODIFIER|AN7921|AN7921|transcript|AN7921-T|Coding||c.-51T>C|||||2043|,C|downstream_gene_variant|MODIFIER|AN7918|AN7918|transcript|AN7918-T|Coding||c.*798T>C|||||4941|,C|downstream_gene_vari…	GT:PL	1/1:255,102,0	GO:0000981;GO:0006355;GO:0005634;GO:0008270;GO:0003677;GO:0006351	RNA polymerase II transcription factor activity, sequence-specific DNA binding|regulation of transcription, DNA-templated|nucleus|zinc ion binding|DNA binding|transcription, DNA-templated
ChrII_A_nidulans_FGSC_A4	237205	C	T	228	AN7919	upstream_gene_variant	DP=68;VDB=2.99755e-07;SGB=-0.693147;MQSB=0.243553;MQ0F=0.0294118;AC=2;AN=2;DP4=0,0,41,21;MQ=41;ANN=T|upstream_gene_variant|MODIFIER|AN7919|AN7919|transcript|AN7919-T|Coding||c.-1G>A|||||2285|,T|upstream_gene_variant|MODIFIER|AN7921|AN7921|transcript|AN7921-T|Coding||c.-51C>T|||||2029|,T|downstream_gene_variant|MODIFIER|AN7918|AN7918|transcript|AN7918-T|Coding||c.*798C>T|||||4955|,T|downstream_gen…	GT:PL	1/1:255,187,0	GO:0000981;GO:0006355;GO:0005634;GO:0008270;GO:0003677;GO:0006351	RNA polymerase II transcription factor activity, sequence-specific DNA binding|regulation of transcription, DNA-templated|nucleus|zinc ion binding|DNA binding|transcription, DNA-templated
ChrII_A_nidulans_FGSC_A4	237221	G	A	228	AN7919	upstream_gene_variant	DP=76;VDB=1.25968e-08;SGB=-0.693147;MQSB=0.1716;MQ0F=0.0263158;AC=2;AN=2;DP4=0,0,46,23;MQ=42;ANN=A|upstream_gene_variant|MODIFIER|AN7919|AN7919|transcript|AN7919-T|Coding||c.-1C>T|||||2301|,A|upstream_gene_variant|MODIFIER|AN7921|AN7921|transcript|AN7921-T|Coding||c.-51G>A|||||2013|,A|downstream_gene_variant|MODIFIER|AN7918|AN7918|transcript|AN7918-T|Coding||c.*798G>A|||||4971|,A|downstream_gene_…	GT:PL	1/1:255,208,0	GO:0000981;GO:0006355;GO:0005634;GO:0008270;GO:0003677;GO:0006351	RNA polymerase II transcription factor activity, sequence-specific DNA binding|regulation of transcription, DNA-templated|nucleus|zinc ion binding|DNA binding|transcription, DNA-templated
ChrII_A_nidulans_FGSC_A4	237248	C	T	228	AN7919	upstream_gene_variant	DP=101;VDB=2.57784e-05;SGB=-0.693147;MQSB=0.163634;MQ0F=0.019802;AC=2;AN=2;DP4=0,0,64,27;MQ=41;ANN=T|upstream_gene_variant|MODIFIER|AN7919|AN7919|transcript|AN7919-T|Coding||c.-1G>A|||||2328|,T|upstream_gene_variant|MODIFIER|AN7921|AN7921|transcript|AN7921-T|Coding||c.-51C>T|||||1986|,T|downstream_gene_variant|MODIFIER|AN7918|AN7918|transcript|AN7918-T|Coding||c.*798C>T|||||4998|,T|downstream_gen…	GT:PL	1/1:255,255,0	GO:0000981;GO:0006355;GO:0005634;GO:0008270;GO:0003677;GO:0006351	RNA polymerase II transcription factor activity, sequence-specific DNA binding|regulation of transcription, DNA-templated|nucleus|zinc ion binding|DNA binding|transcription, DNA-templated
ChrII_A_nidulans_FGSC_A4	237269	C	T	228	AN7919	upstream_gene_variant	DP=99;VDB=1.78499e-06;SGB=-0.693147;MQSB=0.318792;MQ0F=0.020202;AC=2;AN=2;DP4=0,0,64,31;MQ=41;ANN=T|upstream_gene_variant|MODIFIER|AN7919|AN7919|transcript|AN7919-T|Coding||c.-1G>A|||||2349|,T|upstream_gene_variant|MODIFIER|AN7921|AN7921|transcript|AN7921-T|Coding||c.-51C>T|||||1965|,T|downstream_gene_variant|MODIFIER|AN7920|AN7920|transcript|AN7920-T|Coding||c.*1077C>T|||||518|,T|downstream_gene…	GT:PL	1/1:255,255,0	GO:0000981;GO:0006355;GO:0005634;GO:0008270;GO:0003677;GO:0006351	RNA polymerase II transcription factor activity, sequence-specific DNA binding|regulation of transcription, DNA-templated|nucleus|zinc ion binding|DNA binding|transcription, DNA-templated
ChrII_A_nidulans_FGSC_A4	237270	G	A	228	AN7919	upstream_gene_variant	DP=99;VDB=1.84735e-06;SGB=-0.693147;MQSB=0.300151;MQ0F=0.020202;AC=2;AN=2;DP4=0,0,65,31;MQ=41;ANN=A|upstream_gene_variant|MODIFIER|AN7919|AN7919|transcript|AN7919-T|Coding||c.-1C>T|||||2350|,A|upstream_gene_variant|MODIFIER|AN7921|AN7921|transcript|AN7921-T|Coding||c.-51G>A|||||1964|,A|downstream_gene_variant|MODIFIER|AN7920|AN7920|transcript|AN7920-T|Coding||c.*1077G>A|||||519|,A|downstream_gene…	GT:PL	1/1:255,255,0	GO:0000981;GO:0006355;GO:0005634;GO:0008270;GO:0003677;GO:0006351	RNA polymerase II transcription factor activity, sequence-specific DNA binding|regulation of transcription, DNA-templated|nucleus|zinc ion binding|DNA binding|transcription, DNA-templated
ChrII_A_nidulans_FGSC_A4	237276	G	A	228	AN7919	upstream_gene_variant	DP=104;VDB=3.23065e-05;SGB=-0.693147;MQSB=0.266109;MQ0F=0.0192308;AC=2;AN=2;DP4=0,0,67,31;MQ=41;ANN=A|upstream_gene_variant|MODIFIER|AN7919|AN7919|transcript|AN7919-T|Coding||c.-1C>T|||||2356|,A|upstream_gene_variant|MODIFIER|AN7921|AN7921|transcript|AN7921-T|Coding||c.-51G>A|||||1958|,A|downstream_gene_variant|MODIFIER|AN7920|AN7920|transcript|AN7920-T|Coding||c.*1077G>A|||||525|,A|downstream_ge…	GT:PL	1/1:255,255,0	GO:0000981;GO:0006355;GO:0005634;GO:0008270;GO:0003677;GO:0006351	RNA polymerase II transcription factor activity, sequence-specific DNA binding|regulation of transcription, DNA-templated|nucleus|zinc ion binding|DNA binding|transcription, DNA-templated
ChrII_A_nidulans_FGSC_A4	237281	A	G	228	AN7919	upstream_gene_variant	DP=105;VDB=0.000106096;SGB=-0.693147;MQSB=0.191503;MQ0F=0.0190476;AC=2;AN=2;DP4=0,0,67,31;MQ=41;ANN=G|upstream_gene_variant|MODIFIER|AN7919|AN7919|transcript|AN7919-T|Coding||c.-1T>C|||||2361|,G|upstream_gene_variant|MODIFIER|AN7921|AN7921|transcript|AN7921-T|Coding||c.-51A>G|||||1953|,G|downstream_gene_variant|MODIFIER|AN7920|AN7920|transcript|AN7920-T|Coding||c.*1077A>G|||||530|,G|downstream_ge…	GT:PL	1/1:255,255,0	GO:0000981;GO:0006355;GO:0005634;GO:0008270;GO:0003677;GO:0006351	RNA polymerase II transcription factor activity, sequence-specific DNA binding|regulation of transcription, DNA-templated|nucleus|zinc ion binding|DNA binding|transcription, DNA-templated
ChrII_A_nidulans_FGSC_A4	237322	T	C	228	AN7919	upstream_gene_variant	DP=92;VDB=9.98364e-06;SGB=-0.693147;MQSB=0.572174;MQ0F=0;AC=2;AN=2;DP4=0,0,56,29;MQ=41;ANN=C|upstream_gene_variant|MODIFIER|AN7919|AN7919|transcript|AN7919-T|Coding||c.-1A>G|||||2402|,C|upstream_gene_variant|MODIFIER|AN7921|AN7921|transcript|AN7921-T|Coding||c.-51T>C|||||1912|,C|downstream_gene_variant|MODIFIER|AN7920|AN7920|transcript|AN7920-T|Coding||c.*1077T>C|||||571|,C|downstream_gene_varian…	GT:PL	1/1:255,255,0	GO:0000981;GO:0006355;GO:0005634;GO:0008270;GO:0003677;GO:0006351	RNA polymerase II transcription factor activity, sequence-specific DNA binding|regulation of transcription, DNA-templated|nucleus|zinc ion binding|DNA binding|transcription, DNA-templated
ChrII_A_nidulans_FGSC_A4	237340	T	C	228	AN7919	upstream_gene_variant	DP=74;VDB=3.61319e-08;SGB=-0.693147;MQSB=0.110472;MQ0F=0.0135135;AC=2;AN=2;DP4=0,0,42,23;MQ=40;ANN=C|upstream_gene_variant|MODIFIER|AN7919|AN7919|transcript|AN7919-T|Coding||c.-1A>G|||||2420|,C|upstream_gene_variant|MODIFIER|AN7921|AN7921|transcript|AN7921-T|Coding||c.-51T>C|||||1894|,C|downstream_gene_variant|MODIFIER|AN7920|AN7920|transcript|AN7920-T|Coding||c.*1077T>C|||||589|,C|downstream_gen…	GT:PL	1/1:255,196,0	GO:0000981;GO:0006355;GO:0005634;GO:0008270;GO:0003677;GO:0006351	RNA polymerase II transcription factor activity, sequence-specific DNA binding|regulation of transcription, DNA-templated|nucleus|zinc ion binding|DNA binding|transcription, DNA-templated
ChrII_A_nidulans_FGSC_A4	237355	T	C	228	AN7919	upstream_gene_variant	DP=55;VDB=7.50206e-05;SGB=-0.693147;MQSB=0.166543;MQ0F=0.0181818;AC=2;AN=2;DP4=0,0,36,16;MQ=34;ANN=C|upstream_gene_variant|MODIFIER|AN7919|AN7919|transcript|AN7919-T|Coding||c.-1A>G|||||2435|,C|upstream_gene_variant|MODIFIER|AN7921|AN7921|transcript|AN7921-T|Coding||c.-51T>C|||||1879|,C|downstream_gene_variant|MODIFIER|AN7920|AN7920|transcript|AN7920-T|Coding||c.*1077T>C|||||604|,C|downstream_gen…	GT:PL	1/1:255,157,0	GO:0000981;GO:0006355;GO:0005634;GO:0008270;GO:0003677;GO:0006351	RNA polymerase II transcription factor activity, sequence-specific DNA binding|regulation of transcription, DNA-templated|nucleus|zinc ion binding|DNA binding|transcription, DNA-templated
ChrII_A_nidulans_FGSC_A4	237367	C	T	228	AN7919	upstream_gene_variant	DP=54;VDB=0.0781529;SGB=-0.693147;MQSB=0.310905;MQ0F=0.037037;AC=2;AN=2;DP4=0,0,34,17;MQ=34;ANN=T|upstream_gene_variant|MODIFIER|AN7919|AN7919|transcript|AN7919-T|Coding||c.-1G>A|||||2447|,T|upstream_gene_variant|MODIFIER|AN7921|AN7921|transcript|AN7921-T|Coding||c.-51C>T|||||1867|,T|downstream_gene_variant|MODIFIER|AN7920|AN7920|transcript|AN7920-T|Coding||c.*1077C>T|||||616|,T|downstream_gene_v…	GT:PL	1/1:255,154,0	GO:0000981;GO:0006355;GO:0005634;GO:0008270;GO:0003677;GO:0006351	RNA polymerase II transcription factor activity, sequence-specific DNA binding|regulation of transcription, DNA-templated|nucleus|zinc ion binding|DNA binding|transcription, DNA-templated
ChrII_A_nidulans_FGSC_A4	237375	G	A	228	AN7919	upstream_gene_variant	DP=46;VDB=0.358892;SGB=-0.693145;MQSB=0.824539;MQ0F=0.0434783;AC=2;AN=2;DP4=0,0,24,16;MQ=32;ANN=A|upstream_gene_variant|MODIFIER|AN7919|AN7919|transcript|AN7919-T|Coding||c.-1C>T|||||2455|,A|upstream_gene_variant|MODIFIER|AN7921|AN7921|transcript|AN7921-T|Coding||c.-51G>A|||||1859|,A|downstream_gene_variant|MODIFIER|AN7920|AN7920|transcript|AN7920-T|Coding||c.*1077G>A|||||624|,A|downstream_gene_v…	GT:PL	1/1:255,120,0	GO:0000981;GO:0006355;GO:0005634;GO:0008270;GO:0003677;GO:0006351	RNA polymerase II transcription factor activity, sequence-specific DNA binding|regulation of transcription, DNA-templated|nucleus|zinc ion binding|DNA binding|transcription, DNA-templated
ChrII_A_nidulans_FGSC_A4	237391	A	G	228	AN7919	upstream_gene_variant	DP=33;VDB=0.939494;SGB=-0.693021;MQSB=0.406449;MQ0F=0.0606061;AC=2;AN=2;DP4=0,0,12,15;MQ=26;ANN=G|upstream_gene_variant|MODIFIER|AN7919|AN7919|transcript|AN7919-T|Coding||c.-1T>C|||||2471|,G|upstream_gene_variant|MODIFIER|AN7921|AN7921|transcript|AN7921-T|Coding||c.-51A>G|||||1843|,G|downstream_gene_variant|MODIFIER|AN7920|AN7920|transcript|AN7920-T|Coding||c.*1077A>G|||||640|,G|downstream_gene_v…	GT:PL	1/1:255,81,0	GO:0000981;GO:0006355;GO:0005634;GO:0008270;GO:0003677;GO:0006351	RNA polymerase II transcription factor activity, sequence-specific DNA binding|regulation of transcription, DNA-templated|nucleus|zinc ion binding|DNA binding|transcription, DNA-templated
ChrII_A_nidulans_FGSC_A4	237394	A	G	228	AN7919	upstream_gene_variant	DP=30;VDB=0.930396;SGB=-0.692976;MQSB=0.542568;MQ0F=0.0666667;AC=2;AN=2;DP4=0,0,12,14;MQ=25;ANN=G|upstream_gene_variant|MODIFIER|AN7919|AN7919|transcript|AN7919-T|Coding||c.-1T>C|||||2474|,G|upstream_gene_variant|MODIFIER|AN7921|AN7921|transcript|AN7921-T|Coding||c.-51A>G|||||1840|,G|downstream_gene_variant|MODIFIER|AN7920|AN7920|transcript|AN7920-T|Coding||c.*1077A>G|||||643|,G|downstream_gene_v…	GT:PL	1/1:255,78,0	GO:0000981;GO:0006355;GO:0005634;GO:0008270;GO:0003677;GO:0006351	RNA polymerase II transcription factor activity, sequence-specific DNA binding|regulation of transcription, DNA-templated|nucleus|zinc ion binding|DNA binding|transcription, DNA-templated
ChrII_A_nidulans_FGSC_A4	237400	A	G	228	AN7919	upstream_gene_variant	DP=31;VDB=0.998786;SGB=-0.69311;MQSB=0.3736;MQ0F=0.0967742;AC=2;AN=2;DP4=0,0,15,16;MQ=26;ANN=G|upstream_gene_variant|MODIFIER|AN7919|AN7919|transcript|AN7919-T|Coding||c.-1T>C|||||2480|,G|upstream_gene_variant|MODIFIER|AN7921|AN7921|transcript|AN7921-T|Coding||c.-51A>G|||||1834|,G|downstream_gene_variant|MODIFIER|AN7920|AN7920|transcript|AN7920-T|Coding||c.*1077A>G|||||649|,G|downstream_gene_vari…	GT:PL	1/1:255,93,0	GO:0000981;GO:0006355;GO:0005634;GO:0008270;GO:0003677;GO:0006351	RNA polymerase II transcription factor activity, sequence-specific DNA binding|regulation of transcription, DNA-templated|nucleus|zinc ion binding|DNA binding|transcription, DNA-templated
ChrII_A_nidulans_FGSC_A4	237421	G	A	228	AN7919	upstream_gene_variant	DP=26;VDB=0.00606226;SGB=-0.692717;MQSB=0.998108;MQ0F=0.153846;AC=2;AN=2;DP4=0,0,12,11;MQ=24;ANN=A|upstream_gene_variant|MODIFIER|AN7919|AN7919|transcript|AN7919-T|Coding||c.-1C>T|||||2501|,A|upstream_gene_variant|MODIFIER|AN7921|AN7921|transcript|AN7921-T|Coding||c.-51G>A|||||1813|,A|downstream_gene_variant|MODIFIER|AN7920|AN7920|transcript|AN7920-T|Coding||c.*1077G>A|||||670|,A|downstream_gene_…	GT:PL	1/1:255,69,0	GO:0000981;GO:0006355;GO:0005634;GO:0008270;GO:0003677;GO:0006351	RNA polymerase II transcription factor activity, sequence-specific DNA binding|regulation of transcription, DNA-templated|nucleus|zinc ion binding|DNA binding|transcription, DNA-templated
ChrII_A_nidulans_FGSC_A4	237422	C	T	228	AN7919	upstream_gene_variant	DP=23;VDB=0.00573984;SGB=-0.692717;MQSB=0.998108;MQ0F=0.173913;AC=2;AN=2;DP4=0,0,12,11;MQ=24;ANN=T|upstream_gene_variant|MODIFIER|AN7919|AN7919|transcript|AN7919-T|Coding||c.-1G>A|||||2502|,T|upstream_gene_variant|MODIFIER|AN7921|AN7921|transcript|AN7921-T|Coding||c.-51C>T|||||1812|,T|downstream_gene_variant|MODIFIER|AN7920|AN7920|transcript|AN7920-T|Coding||c.*1077C>T|||||671|,T|downstream_gene_…	GT:PL	1/1:255,69,0	GO:0000981;GO:0006355;GO:0005634;GO:0008270;GO:0003677;GO:0006351	RNA polymerase II transcription factor activity, sequence-specific DNA binding|regulation of transcription, DNA-templated|nucleus|zinc ion binding|DNA binding|transcription, DNA-templated
ChrII_A_nidulans_FGSC_A4	237425	C	T	228	AN7919	upstream_gene_variant	DP=23;VDB=0.00573984;SGB=-0.692717;MQSB=0.998108;MQ0F=0.173913;AC=2;AN=2;DP4=0,0,12,11;MQ=24;ANN=T|upstream_gene_variant|MODIFIER|AN7919|AN7919|transcript|AN7919-T|Coding||c.-1G>A|||||2505|,T|upstream_gene_variant|MODIFIER|AN7921|AN7921|transcript|AN7921-T|Coding||c.-51C>T|||||1809|,T|downstream_gene_variant|MODIFIER|AN7920|AN7920|transcript|AN7920-T|Coding||c.*1077C>T|||||674|,T|downstream_gene_…	GT:PL	1/1:255,69,0	GO:0000981;GO:0006355;GO:0005634;GO:0008270;GO:0003677;GO:0006351	RNA polymerase II transcription factor activity, sequence-specific DNA binding|regulation of transcription, DNA-templated|nucleus|zinc ion binding|DNA binding|transcription, DNA-templated
ChrII_A_nidulans_FGSC_A4	237428	T	C	228	AN7919	upstream_gene_variant	DP=23;VDB=0.0059184;SGB=-0.692562;MQSB=0.947103;MQ0F=0.173913;AC=2;AN=2;DP4=0,0,12,10;MQ=23;ANN=C|upstream_gene_variant|MODIFIER|AN7919|AN7919|transcript|AN7919-T|Coding||c.-1A>G|||||2508|,C|upstream_gene_variant|MODIFIER|AN7921|AN7921|transcript|AN7921-T|Coding||c.-51T>C|||||1806|,C|downstream_gene_variant|MODIFIER|AN7920|AN7920|transcript|AN7920-T|Coding||c.*1077T>C|||||677|,C|downstream_gene_v…	GT:PL	1/1:255,66,0	GO:0000981;GO:0006355;GO:0005634;GO:0008270;GO:0003677;GO:0006351	RNA polymerase II transcription factor activity, sequence-specific DNA binding|regulation of transcription, DNA-templated|nucleus|zinc ion binding|DNA binding|transcription, DNA-templated
ChrII_A_nidulans_FGSC_A4	237429	A	C	228	AN7919	upstream_gene_variant	DP=23;VDB=0.00543274;SGB=-0.692717;MQSB=0.998108;MQ0F=0.173913;AC=2;AN=2;DP4=0,0,12,11;MQ=24;ANN=C|upstream_gene_variant|MODIFIER|AN7919|AN7919|transcript|AN7919-T|Coding||c.-1T>G|||||2509|,C|upstream_gene_variant|MODIFIER|AN7921|AN7921|transcript|AN7921-T|Coding||c.-51A>C|||||1805|,C|downstream_gene_variant|MODIFIER|AN7920|AN7920|transcript|AN7920-T|Coding||c.*1077A>C|||||678|,C|downstream_gene_…	GT:PL	1/1:255,69,0	GO:0000981;GO:0006355;GO:0005634;GO:0008270;GO:0003677;GO:0006351	RNA polymerase II transcription factor activity, sequence-specific DNA binding|regulation of transcription, DNA-templated|nucleus|zinc ion binding|DNA binding|transcription, DNA-templated
ChrII_A_nidulans_FGSC_A4	237435	G	A	228	AN7919	upstream_gene_variant	DP=41;VDB=0.0183596;SGB=-0.693141;MQSB=0.957737;MQ0F=0.121951;AC=2;AN=2;DP4=0,0,15,22;MQ=28;ANN=A|upstream_gene_variant|MODIFIER|AN7919|AN7919|transcript|AN7919-T|Coding||c.-1C>T|||||2515|,A|upstream_gene_variant|MODIFIER|AN7921|AN7921|transcript|AN7921-T|Coding||c.-51G>A|||||1799|,A|downstream_gene_variant|MODIFIER|AN7920|AN7920|transcript|AN7920-T|Coding||c.*1077G>A|||||684|,A|downstream_gene_v…	GT:PL	1/1:255,111,0	GO:0000981;GO:0006355;GO:0005634;GO:0008270;GO:0003677;GO:0006351	RNA polymerase II transcription factor activity, sequence-specific DNA binding|regulation of transcription, DNA-templated|nucleus|zinc ion binding|DNA binding|transcription, DNA-templated
ChrII_A_nidulans_FGSC_A4	237441	C	T	228	AN7919	upstream_gene_variant	DP=42;VDB=0.00735375;SGB=-0.693145;MQSB=0.985315;MQ0F=0.119048;AC=2;AN=2;DP4=0,0,17,24;MQ=29;ANN=T|upstream_gene_variant|MODIFIER|AN7919|AN7919|transcript|AN7919-T|Coding||c.-1G>A|||||2521|,T|upstream_gene_variant|MODIFIER|AN7921|AN7921|transcript|AN7921-T|Coding||c.-51C>T|||||1793|,T|downstream_gene_variant|MODIFIER|AN7920|AN7920|transcript|AN7920-T|Coding||c.*1077C>T|||||690|,T|downstream_gene_…	GT:PL	1/1:255,123,0	GO:0000981;GO:0006355;GO:0005634;GO:0008270;GO:0003677;GO:0006351	RNA polymerase II transcription factor activity, sequence-specific DNA binding|regulation of transcription, DNA-templated|nucleus|zinc ion binding|DNA binding|transcription, DNA-templated
ChrII_A_nidulans_FGSC_A4	237453	G	A	228	AN7919	upstream_gene_variant	DP=46;VDB=0.0195154;SGB=-0.693146;MQSB=0.998186;MQ0F=0.108696;AC=2;AN=2;DP4=0,0,17,27;MQ=29;ANN=A|upstream_gene_variant|MODIFIER|AN7919|AN7919|transcript|AN7919-T|Coding||c.-1C>T|||||2533|,A|upstream_gene_variant|MODIFIER|AN7921|AN7921|transcript|AN7921-T|Coding||c.-51G>A|||||1781|,A|downstream_gene_variant|MODIFIER|AN7920|AN7920|transcript|AN7920-T|Coding||c.*1077G>A|||||702|,A|downstream_gene_v…	GT:PL	1/1:255,132,0	GO:0000981;GO:0006355;GO:0005634;GO:0008270;GO:0003677;GO:0006351	RNA polymerase II transcription factor activity, sequence-specific DNA binding|regulation of transcription, DNA-templated|nucleus|zinc ion binding|DNA binding|transcription, DNA-templated
ChrII_A_nidulans_FGSC_A4	237457	G	A	228	AN7919	upstream_gene_variant	DP=49;VDB=0.025811;SGB=-0.693147;MQSB=0.999071;MQ0F=0.102041;AC=2;AN=2;DP4=0,0,17,31;MQ=30;ANN=A|upstream_gene_variant|MODIFIER|AN7919|AN7919|transcript|AN7919-T|Coding||c.-1C>T|||||2537|,A|upstream_gene_variant|MODIFIER|AN7921|AN7921|transcript|AN7921-T|Coding||c.-51G>A|||||1777|,A|downstream_gene_variant|MODIFIER|AN7920|AN7920|transcript|AN7920-T|Coding||c.*1077G>A|||||706|,A|downstream_gene_va…	GT:PL	1/1:255,144,0	GO:0000981;GO:0006355;GO:0005634;GO:0008270;GO:0003677;GO:0006351	RNA polymerase II transcription factor activity, sequence-specific DNA binding|regulation of transcription, DNA-templated|nucleus|zinc ion binding|DNA binding|transcription, DNA-templated
ChrII_A_nidulans_FGSC_A4	237488	G	A	228	AN7919	upstream_gene_variant	DP=53;VDB=6.91946e-05;SGB=-0.693147;MQSB=0.78936;MQ0F=0.113208;AC=2;AN=2;DP4=0,0,16,37;MQ=29;ANN=A|upstream_gene_variant|MODIFIER|AN7919|AN7919|transcript|AN7919-T|Coding||c.-1C>T|||||2568|,A|upstream_gene_variant|MODIFIER|AN7921|AN7921|transcript|AN7921-T|Coding||c.-51G>A|||||1746|,A|downstream_gene_variant|MODIFIER|AN7920|AN7920|transcript|AN7920-T|Coding||c.*1077G>A|||||737|,A|downstream_gene_…	GT:PL	1/1:255,160,0	GO:0000981;GO:0006355;GO:0005634;GO:0008270;GO:0003677;GO:0006351	RNA polymerase II transcription factor activity, sequence-specific DNA binding|regulation of transcription, DNA-templated|nucleus|zinc ion binding|DNA binding|transcription, DNA-templated
ChrII_A_nidulans_FGSC_A4	237501	T	C	228	AN7919	upstream_gene_variant	DP=54;VDB=1.1335e-05;SGB=-0.693147;MQSB=0.689583;MQ0F=0.111111;AC=2;AN=2;DP4=0,0,16,37;MQ=28;ANN=C|upstream_gene_variant|MODIFIER|AN7919|AN7919|transcript|AN7919-T|Coding||c.-1A>G|||||2581|,C|upstream_gene_variant|MODIFIER|AN7921|AN7921|transcript|AN7921-T|Coding||c.-51T>C|||||1733|,C|downstream_gene_variant|MODIFIER|AN7920|AN7920|transcript|AN7920-T|Coding||c.*1077T>C|||||750|,C|downstream_gene_…	GT:PL	1/1:255,160,0	GO:0000981;GO:0006355;GO:0005634;GO:0008270;GO:0003677;GO:0006351	RNA polymerase II transcription factor activity, sequence-specific DNA binding|regulation of transcription, DNA-templated|nucleus|zinc ion binding|DNA binding|transcription, DNA-templated
ChrII_A_nidulans_FGSC_A4	237512	A	G	228	AN7919	upstream_gene_variant	DP=49;VDB=3.56899e-05;SGB=-0.693147;MQSB=0.973361;MQ0F=0.102041;AC=2;AN=2;DP4=0,0,14,35;MQ=29;ANN=G|upstream_gene_variant|MODIFIER|AN7919|AN7919|transcript|AN7919-T|Coding||c.-1T>C|||||2592|,G|upstream_gene_variant|MODIFIER|AN7921|AN7921|transcript|AN7921-T|Coding||c.-51A>G|||||1722|,G|downstream_gene_variant|MODIFIER|AN7920|AN7920|transcript|AN7920-T|Coding||c.*1077A>G|||||761|,G|downstream_gene…	GT:PL	1/1:255,148,0	GO:0000981;GO:0006355;GO:0005634;GO:0008270;GO:0003677;GO:0006351	RNA polymerase II transcription factor activity, sequence-specific DNA binding|regulation of transcription, DNA-templated|nucleus|zinc ion binding|DNA binding|transcription, DNA-templated
ChrII_A_nidulans_FGSC_A4	237513	T	C	228	AN7919	upstream_gene_variant	DP=49;VDB=6.27738e-05;SGB=-0.693147;MQSB=0.95083;MQ0F=0.102041;AC=2;AN=2;DP4=0,0,14,34;MQ=28;ANN=C|upstream_gene_variant|MODIFIER|AN7919|AN7919|transcript|AN7919-T|Coding||c.-1A>G|||||2593|,C|upstream_gene_variant|MODIFIER|AN7921|AN7921|transcript|AN7921-T|Coding||c.-51T>C|||||1721|,C|downstream_gene_variant|MODIFIER|AN7920|AN7920|transcript|AN7920-T|Coding||c.*1077T>C|||||762|,C|downstream_gene_…	GT:PL	1/1:255,144,0	GO:0000981;GO:0006355;GO:0005634;GO:0008270;GO:0003677;GO:0006351	RNA polymerase II transcription factor activity, sequence-specific DNA binding|regulation of transcription, DNA-templated|nucleus|zinc ion binding|DNA binding|transcription, DNA-templated
ChrII_A_nidulans_FGSC_A4	237516	C	T	228	AN7919	upstream_gene_variant	DP=49;VDB=3.77194e-05;SGB=-0.693147;MQSB=0.973361;MQ0F=0.102041;AC=2;AN=2;DP4=0,0,14,35;MQ=29;ANN=T|upstream_gene_variant|MODIFIER|AN7919|AN7919|transcript|AN7919-T|Coding||c.-1G>A|||||2596|,T|upstream_gene_variant|MODIFIER|AN7921|AN7921|transcript|AN7921-T|Coding||c.-51C>T|||||1718|,T|downstream_gene_variant|MODIFIER|AN7920|AN7920|transcript|AN7920-T|Coding||c.*1077C>T|||||765|,T|downstream_gene…	GT:PL	1/1:255,148,0	GO:0000981;GO:0006355;GO:0005634;GO:0008270;GO:0003677;GO:0006351	RNA polymerase II transcription factor activity, sequence-specific DNA binding|regulation of transcription, DNA-templated|nucleus|zinc ion binding|DNA binding|transcription, DNA-templated
ChrII_A_nidulans_FGSC_A4	237546	C	T	228	AN7919	upstream_gene_variant	DP=55;VDB=0.54692;SGB=-0.693147;MQSB=0.365068;MQ0F=0.0727273;AC=2;AN=2;DP4=0,0,17,36;MQ=28;ANN=T|upstream_gene_variant|MODIFIER|AN7919|AN7919|transcript|AN7919-T|Coding||c.-1G>A|||||2626|,T|upstream_gene_variant|MODIFIER|AN7921|AN7921|transcript|AN7921-T|Coding||c.-51C>T|||||1688|,T|downstream_gene_variant|MODIFIER|AN7920|AN7920|transcript|AN7920-T|Coding||c.*1077C>T|||||795|,T|downstream_gene_va…	GT:PL	1/1:255,160,0	GO:0000981;GO:0006355;GO:0005634;GO:0008270;GO:0003677;GO:0006351	RNA polymerase II transcription factor activity, sequence-specific DNA binding|regulation of transcription, DNA-templated|nucleus|zinc ion binding|DNA binding|transcription, DNA-templated
ChrII_A_nidulans_FGSC_A4	237555	T	C	228	AN7919	upstream_gene_variant	DP=54;VDB=0.981222;SGB=-0.693147;MQSB=0.872195;MQ0F=0.0740741;AC=2;AN=2;DP4=0,0,18,36;MQ=29;ANN=C|upstream_gene_variant|MODIFIER|AN7919|AN7919|transcript|AN7919-T|Coding||c.-1A>G|||||2635|,C|upstream_gene_variant|MODIFIER|AN7921|AN7921|transcript|AN7921-T|Coding||c.-51T>C|||||1679|,C|downstream_gene_variant|MODIFIER|AN7920|AN7920|transcript|AN7920-T|Coding||c.*1077T>C|||||804|,C|downstream_gene_v…	GT:PL	1/1:255,163,0	GO:0000981;GO:0006355;GO:0005634;GO:0008270;GO:0003677;GO:0006351	RNA polymerase II transcription factor activity, sequence-specific DNA binding|regulation of transcription, DNA-templated|nucleus|zinc ion binding|DNA binding|transcription, DNA-templated
ChrII_A_nidulans_FGSC_A4	237573	G	A	228	AN7919	upstream_gene_variant	DP=52;VDB=0.999643;SGB=-0.693147;MQSB=0.989133;MQ0F=0.0384615;AC=2;AN=2;DP4=0,0,18,33;MQ=27;ANN=A|upstream_gene_variant|MODIFIER|AN7919|AN7919|transcript|AN7919-T|Coding||c.-1C>T|||||2653|,A|upstream_gene_variant|MODIFIER|AN7921|AN7921|transcript|AN7921-T|Coding||c.-51G>A|||||1661|,A|downstream_gene_variant|MODIFIER|AN7920|AN7920|transcript|AN7920-T|Coding||c.*1077G>A|||||822|,A|downstream_gene_v…	GT:PL	1/1:255,154,0	GO:0000981;GO:0006355;GO:0005634;GO:0008270;GO:0003677;GO:0006351	RNA polymerase II transcription factor activity, sequence-specific DNA binding|regulation of transcription, DNA-templated|nucleus|zinc ion binding|DNA binding|transcription, DNA-templated
ChrII_A_nidulans_FGSC_A4	237589	A	G	228	AN7919	upstream_gene_variant	DP=51;VDB=0.838727;SGB=-0.693147;MQSB=0.551506;MQ0F=0.0392157;AC=2;AN=2;DP4=0,0,21,28;MQ=27;ANN=G|upstream_gene_variant|MODIFIER|AN7919|AN7919|transcript|AN7919-T|Coding||c.-1T>C|||||2669|,G|upstream_gene_variant|MODIFIER|AN7921|AN7921|transcript|AN7921-T|Coding||c.-51A>G|||||1645|,G|downstream_gene_variant|MODIFIER|AN7920|AN7920|transcript|AN7920-T|Coding||c.*1077A>G|||||838|,G|downstream_gene_v…	GT:PL	1/1:255,148,0	GO:0000981;GO:0006355;GO:0005634;GO:0008270;GO:0003677;GO:0006351	RNA polymerase II transcription factor activity, sequence-specific DNA binding|regulation of transcription, DNA-templated|nucleus|zinc ion binding|DNA binding|transcription, DNA-templated
ChrII_A_nidulans_FGSC_A4	237606	C	T	228	AN7919	upstream_gene_variant	DP=58;VDB=0.479716;SGB=-0.693147;MQSB=0.20618;MQ0F=0.0517241;AC=2;AN=2;DP4=0,0,31,27;MQ=29;ANN=T|upstream_gene_variant|MODIFIER|AN7919|AN7919|transcript|AN7919-T|Coding||c.-1G>A|||||2686|,T|upstream_gene_variant|MODIFIER|AN7921|AN7921|transcript|AN7921-T|Coding||c.-51C>T|||||1628|,T|downstream_gene_variant|MODIFIER|AN7920|AN7920|transcript|AN7920-T|Coding||c.*1077C>T|||||855|,T|downstream_gene_va…	GT:PL	1/1:255,175,0	GO:0000981;GO:0006355;GO:0005634;GO:0008270;GO:0003677;GO:0006351	RNA polymerase II transcription factor activity, sequence-specific DNA binding|regulation of transcription, DNA-templated|nucleus|zinc ion binding|DNA binding|transcription, DNA-templated
ChrII_A_nidulans_FGSC_A4	237611	A	G	228	AN7919	upstream_gene_variant	DP=58;VDB=0.0306014;SGB=-0.693147;MQSB=0.16461;MQ0F=0.0517241;AC=2;AN=2;DP4=0,0,29,25;MQ=29;ANN=G|upstream_gene_variant|MODIFIER|AN7919|AN7919|transcript|AN7919-T|Coding||c.-1T>C|||||2691|,G|upstream_gene_variant|MODIFIER|AN7921|AN7921|transcript|AN7921-T|Coding||c.-51A>G|||||1623|,G|downstream_gene_variant|MODIFIER|AN7920|AN7920|transcript|AN7920-T|Coding||c.*1077A>G|||||860|,G|downstream_gene_v…	GT:PL	1/1:255,163,0	GO:0000981;GO:0006355;GO:0005634;GO:0008270;GO:0003677;GO:0006351	RNA polymerase II transcription factor activity, sequence-specific DNA binding|regulation of transcription, DNA-templated|nucleus|zinc ion binding|DNA binding|transcription, DNA-templated
ChrII_A_nidulans_FGSC_A4	237619	A	G	228	AN7919	upstream_gene_variant	DP=55;VDB=0.0011668;SGB=-0.693147;MQSB=0.219905;MQ0F=0.0181818;AC=2;AN=2;DP4=0,0,32,23;MQ=32;ANN=G|upstream_gene_variant|MODIFIER|AN7919|AN7919|transcript|AN7919-T|Coding||c.-1T>C|||||2699|,G|upstream_gene_variant|MODIFIER|AN7921|AN7921|transcript|AN7921-T|Coding||c.-51A>G|||||1615|,G|downstream_gene_variant|MODIFIER|AN7920|AN7920|transcript|AN7920-T|Coding||c.*1077A>G|||||868|,G|downstream_gene_…	GT:PL	1/1:255,166,0	GO:0000981;GO:0006355;GO:0005634;GO:0008270;GO:0003677;GO:0006351	RNA polymerase II transcription factor activity, sequence-specific DNA binding|regulation of transcription, DNA-templated|nucleus|zinc ion binding|DNA binding|transcription, DNA-templated
ChrII_A_nidulans_FGSC_A4	237638	G	A	228	AN7919	upstream_gene_variant	DP=70;VDB=0.0587225;SGB=-0.693147;MQSB=0.794716;MQ0F=0.0142857;AC=2;AN=2;DP4=0,0,38,32;MQ=37;ANN=A|upstream_gene_variant|MODIFIER|AN7919|AN7919|transcript|AN7919-T|Coding||c.-1C>T|||||2718|,A|upstream_gene_variant|MODIFIER|AN7921|AN7921|transcript|AN7921-T|Coding||c.-51G>A|||||1596|,A|downstream_gene_variant|MODIFIER|AN7920|AN7920|transcript|AN7920-T|Coding||c.*1077G>A|||||887|,A|downstream_gene_…	GT:PL	1/1:255,211,0	GO:0000981;GO:0006355;GO:0005634;GO:0008270;GO:0003677;GO:0006351	RNA polymerase II transcription factor activity, sequence-specific DNA binding|regulation of transcription, DNA-templated|nucleus|zinc ion binding|DNA binding|transcription, DNA-templated
ChrII_A_nidulans_FGSC_A4	237644	T	C	228	AN7919	upstream_gene_variant	DP=66;VDB=0.00094917;SGB=-0.693147;MQSB=0.963863;MQ0F=0.0151515;AC=2;AN=2;DP4=0,0,37,29;MQ=38;ANN=C|upstream_gene_variant|MODIFIER|AN7919|AN7919|transcript|AN7919-T|Coding||c.-1A>G|||||2724|,C|upstream_gene_variant|MODIFIER|AN7921|AN7921|transcript|AN7921-T|Coding||c.-51T>C|||||1590|,C|downstream_gene_variant|MODIFIER|AN7920|AN7920|transcript|AN7920-T|Coding||c.*1077T>C|||||893|,C|downstream_gene…	GT:PL	1/1:255,199,0	GO:0000981;GO:0006355;GO:0005634;GO:0008270;GO:0003677;GO:0006351	RNA polymerase II transcription factor activity, sequence-specific DNA binding|regulation of transcription, DNA-templated|nucleus|zinc ion binding|DNA binding|transcription, DNA-templated
ChrII_A_nidulans_FGSC_A4	237648	C	T	228	AN7919	upstream_gene_variant	DP=66;VDB=0.000755724;SGB=-0.693147;MQSB=0.963863;MQ0F=0.0151515;AC=2;AN=2;DP4=0,0,37,29;MQ=38;ANN=T|upstream_gene_variant|MODIFIER|AN7919|AN7919|transcript|AN7919-T|Coding||c.-1G>A|||||2728|,T|upstream_gene_variant|MODIFIER|AN7921|AN7921|transcript|AN7921-T|Coding||c.-51C>T|||||1586|,T|downstream_gene_variant|MODIFIER|AN7920|AN7920|transcript|AN7920-T|Coding||c.*1077C>T|||||897|,T|downstream_gen…	GT:PL	1/1:255,199,0	GO:0000981;GO:0006355;GO:0005634;GO:0008270;GO:0003677;GO:0006351	RNA polymerase II transcription factor activity, sequence-specific DNA binding|regulation of transcription, DNA-templated|nucleus|zinc ion binding|DNA binding|transcription, DNA-templated
ChrII_A_nidulans_FGSC_A4	237650	T	C	228	AN7919	upstream_gene_variant	DP=66;VDB=0.00110303;SGB=-0.693147;MQSB=0.963863;MQ0F=0.0151515;AC=2;AN=2;DP4=0,0,37,29;MQ=38;ANN=C|upstream_gene_variant|MODIFIER|AN7919|AN7919|transcript|AN7919-T|Coding||c.-1A>G|||||2730|,C|upstream_gene_variant|MODIFIER|AN7921|AN7921|transcript|AN7921-T|Coding||c.-51T>C|||||1584|,C|downstream_gene_variant|MODIFIER|AN7920|AN7920|transcript|AN7920-T|Coding||c.*1077T>C|||||899|,C|downstream_gene…	GT:PL	1/1:255,199,0	GO:0000981;GO:0006355;GO:0005634;GO:0008270;GO:0003677;GO:0006351	RNA polymerase II transcription factor activity, sequence-specific DNA binding|regulation of transcription, DNA-templated|nucleus|zinc ion binding|DNA binding|transcription, DNA-templated
ChrII_A_nidulans_FGSC_A4	237655	G	A	228	AN7919	upstream_gene_variant	DP=66;VDB=0.000768757;SGB=-0.693147;MQSB=0.963863;MQ0F=0.0151515;AC=2;AN=2;DP4=0,0,37,29;MQ=38;ANN=A|upstream_gene_variant|MODIFIER|AN7919|AN7919|transcript|AN7919-T|Coding||c.-1C>T|||||2735|,A|upstream_gene_variant|MODIFIER|AN7921|AN7921|transcript|AN7921-T|Coding||c.-51G>A|||||1579|,A|downstream_gene_variant|MODIFIER|AN7920|AN7920|transcript|AN7920-T|Coding||c.*1077G>A|||||904|,A|downstream_gen…	GT:PL	1/1:255,199,0	GO:0000981;GO:0006355;GO:0005634;GO:0008270;GO:0003677;GO:0006351	RNA polymerase II transcription factor activity, sequence-specific DNA binding|regulation of transcription, DNA-templated|nucleus|zinc ion binding|DNA binding|transcription, DNA-templated
ChrII_A_nidulans_FGSC_A4	237670	C	T	228	AN7919	upstream_gene_variant	DP=79;VDB=0.193661;SGB=-0.693147;MQSB=0.733521;MQ0F=0.0126582;AC=2;AN=2;DP4=0,0,46,32;MQ=40;ANN=T|upstream_gene_variant|MODIFIER|AN7919|AN7919|transcript|AN7919-T|Coding||c.-1G>A|||||2750|,T|upstream_gene_variant|MODIFIER|AN7921|AN7921|transcript|AN7921-T|Coding||c.-51C>T|||||1564|,T|downstream_gene_variant|MODIFIER|AN7920|AN7920|transcript|AN7920-T|Coding||c.*1077C>T|||||919|,T|downstream_gene_v…	GT:PL	1/1:255,235,0	GO:0000981;GO:0006355;GO:0005634;GO:0008270;GO:0003677;GO:0006351	RNA polymerase II transcription factor activity, sequence-specific DNA binding|regulation of transcription, DNA-templated|nucleus|zinc ion binding|DNA binding|transcription, DNA-templated
ChrII_A_nidulans_FGSC_A4	237685	C	T	228	AN7919	upstream_gene_variant	DP=82;VDB=0.339727;SGB=-0.693147;MQSB=0.762543;MQ0F=0.0121951;AC=2;AN=2;DP4=0,0,51,31;MQ=39;ANN=T|upstream_gene_variant|MODIFIER|AN7919|AN7919|transcript|AN7919-T|Coding||c.-1G>A|||||2765|,T|upstream_gene_variant|MODIFIER|AN7921|AN7921|transcript|AN7921-T|Coding||c.-51C>T|||||1549|,T|downstream_gene_variant|MODIFIER|AN7920|AN7920|transcript|AN7920-T|Coding||c.*1077C>T|||||934|,T|downstream_gene_v…	GT:PL	1/1:255,247,0	GO:0000981;GO:0006355;GO:0005634;GO:0008270;GO:0003677;GO:0006351	RNA polymerase II transcription factor activity, sequence-specific DNA binding|regulation of transcription, DNA-templated|nucleus|zinc ion binding|DNA binding|transcription, DNA-templated
ChrII_A_nidulans_FGSC_A4	237700	T	C	228	AN7919	upstream_gene_variant	DP=75;VDB=0.030958;SGB=-0.693147;MQSB=0.887355;MQ0F=0.0133333;AC=2;AN=2;DP4=0,0,50,25;MQ=41;ANN=C|upstream_gene_variant|MODIFIER|AN7919|AN7919|transcript|AN7919-T|Coding||c.-1A>G|||||2780|,C|upstream_gene_variant|MODIFIER|AN7921|AN7921|transcript|AN7921-T|Coding||c.-51T>C|||||1534|,C|downstream_gene_variant|MODIFIER|AN7920|AN7920|transcript|AN7920-T|Coding||c.*1077T>C|||||949|,C|downstream_gene_v…	GT:PL	1/1:255,226,0	GO:0000981;GO:0006355;GO:0005634;GO:0008270;GO:0003677;GO:0006351	RNA polymerase II transcription factor activity, sequence-specific DNA binding|regulation of transcription, DNA-templated|nucleus|zinc ion binding|DNA binding|transcription, DNA-templated
ChrII_A_nidulans_FGSC_A4	237701	G	A	228	AN7919	upstream_gene_variant	DP=75;VDB=0.0332644;SGB=-0.693147;MQSB=0.887355;MQ0F=0.0133333;AC=2;AN=2;DP4=0,0,50,25;MQ=41;ANN=A|upstream_gene_variant|MODIFIER|AN7919|AN7919|transcript|AN7919-T|Coding||c.-1C>T|||||2781|,A|upstream_gene_variant|MODIFIER|AN7921|AN7921|transcript|AN7921-T|Coding||c.-51G>A|||||1533|,A|downstream_gene_variant|MODIFIER|AN7920|AN7920|transcript|AN7920-T|Coding||c.*1077G>A|||||950|,A|downstream_gene_…	GT:PL	1/1:255,226,0	GO:0000981;GO:0006355;GO:0005634;GO:0008270;GO:0003677;GO:0006351	RNA polymerase II transcription factor activity, sequence-specific DNA binding|regulation of transcription, DNA-templated|nucleus|zinc ion binding|DNA binding|transcription, DNA-templated
ChrII_A_nidulans_FGSC_A4	237714	G	A	228	AN7919	upstream_gene_variant	DP=71;VDB=0.0146621;SGB=-0.693147;MQSB=0.997366;MQ0F=0.0140845;AC=2;AN=2;DP4=0,0,44,23;MQ=41;ANN=A|upstream_gene_variant|MODIFIER|AN7919|AN7919|transcript|AN7919-T|Coding||c.-1C>T|||||2794|,A|upstream_gene_variant|MODIFIER|AN7921|AN7921|transcript|AN7921-T|Coding||c.-51G>A|||||1520|,A|downstream_gene_variant|MODIFIER|AN7920|AN7920|transcript|AN7920-T|Coding||c.*1077G>A|||||963|,A|downstream_gene_…	GT:PL	1/1:255,202,0	GO:0000981;GO:0006355;GO:0005634;GO:0008270;GO:0003677;GO:0006351	RNA polymerase II transcription factor activity, sequence-specific DNA binding|regulation of transcription, DNA-templated|nucleus|zinc ion binding|DNA binding|transcription, DNA-templated
ChrII_A_nidulans_FGSC_A4	237719	G	A	228	AN7919	upstream_gene_variant	DP=71;VDB=0.0142023;SGB=-0.693147;MQSB=0.995612;MQ0F=0.0140845;AC=2;AN=2;DP4=0,0,47,23;MQ=40;ANN=A|upstream_gene_variant|MODIFIER|AN7919|AN7919|transcript|AN7919-T|Coding||c.-1C>T|||||2799|,A|upstream_gene_variant|MODIFIER|AN7921|AN7921|transcript|AN7921-T|Coding||c.-51G>A|||||1515|,A|downstream_gene_variant|MODIFIER|AN7920|AN7920|transcript|AN7920-T|Coding||c.*1077G>A|||||968|,A|downstream_gene_…	GT:PL	1/1:255,211,0	GO:0000981;GO:0006355;GO:0005634;GO:0008270;GO:0003677;GO:0006351	RNA polymerase II transcription factor activity, sequence-specific DNA binding|regulation of transcription, DNA-templated|nucleus|zinc ion binding|DNA binding|transcription, DNA-templated
ChrII_A_nidulans_FGSC_A4	237732	A	G	228	AN7919	upstream_gene_variant	DP=66;VDB=0.0140611;SGB=-0.693147;MQSB=0.890602;MQ0F=0;AC=2;AN=2;DP4=0,0,46,20;MQ=41;ANN=G|upstream_gene_variant|MODIFIER|AN7919|AN7919|transcript|AN7919-T|Coding||c.-1T>C|||||2812|,G|upstream_gene_variant|MODIFIER|AN7921|AN7921|transcript|AN7921-T|Coding||c.-51A>G|||||1502|,G|downstream_gene_variant|MODIFIER|AN7920|AN7920|transcript|AN7920-T|Coding||c.*1077A>G|||||981|,G|downstream_gene_variant|…	GT:PL	1/1:255,199,0	GO:0000981;GO:0006355;GO:0005634;GO:0008270;GO:0003677;GO:0006351	RNA polymerase II transcription factor activity, sequence-specific DNA binding|regulation of transcription, DNA-templated|nucleus|zinc ion binding|DNA binding|transcription, DNA-templated
ChrII_A_nidulans_FGSC_A4	237742	G	A	228	AN7919	upstream_gene_variant	DP=58;VDB=0.00190932;SGB=-0.693147;MQSB=0.887998;MQ0F=0;AC=2;AN=2;DP4=0,0,40,18;MQ=41;ANN=A|upstream_gene_variant|MODIFIER|AN7919|AN7919|transcript|AN7919-T|Coding||c.-1C>T|||||2822|,A|upstream_gene_variant|MODIFIER|AN7921|AN7921|transcript|AN7921-T|Coding||c.-51G>A|||||1492|,A|downstream_gene_variant|MODIFIER|AN7920|AN7920|transcript|AN7920-T|Coding||c.*1077G>A|||||991|,A|downstream_gene_variant…	GT:PL	1/1:255,175,0	GO:0000981;GO:0006355;GO:0005634;GO:0008270;GO:0003677;GO:0006351	RNA polymerase II transcription factor activity, sequence-specific DNA binding|regulation of transcription, DNA-templated|nucleus|zinc ion binding|DNA binding|transcription, DNA-templated
ChrII_A_nidulans_FGSC_A4	237748	T	C	228	AN7919	upstream_gene_variant	DP=57;VDB=0.0033327;SGB=-0.693147;MQSB=0.940963;MQ0F=0;AC=2;AN=2;DP4=0,0,40,17;MQ=41;ANN=C|upstream_gene_variant|MODIFIER|AN7919|AN7919|transcript|AN7919-T|Coding||c.-1A>G|||||2828|,C|upstream_gene_variant|MODIFIER|AN7921|AN7921|transcript|AN7921-T|Coding||c.-51T>C|||||1486|,C|downstream_gene_variant|MODIFIER|AN7920|AN7920|transcript|AN7920-T|Coding||c.*1077T>C|||||997|,C|downstream_gene_variant|…	GT:PL	1/1:255,172,0	GO:0000981;GO:0006355;GO:0005634;GO:0008270;GO:0003677;GO:0006351	RNA polymerase II transcription factor activity, sequence-specific DNA binding|regulation of transcription, DNA-templated|nucleus|zinc ion binding|DNA binding|transcription, DNA-templated
ChrII_A_nidulans_FGSC_A4	237769	C	T	228	AN7919	upstream_gene_variant	DP=51;VDB=0.90418;SGB=-0.693147;MQSB=0.589276;MQ0F=0;AC=2;AN=2;DP4=0,0,37,13;MQ=34;ANN=T|upstream_gene_variant|MODIFIER|AN7919|AN7919|transcript|AN7919-T|Coding||c.-1G>A|||||2849|,T|upstream_gene_variant|MODIFIER|AN7921|AN7921|transcript|AN7921-T|Coding||c.-51C>T|||||1465|,T|downstream_gene_variant|MODIFIER|AN7920|AN7920|transcript|AN7920-T|Coding||c.*1077C>T|||||1018|,T|downstream_gene_variant|M…	GT:PL	1/1:255,151,0	GO:0000981;GO:0006355;GO:0005634;GO:0008270;GO:0003677;GO:0006351	RNA polymerase II transcription factor activity, sequence-specific DNA binding|regulation of transcription, DNA-templated|nucleus|zinc ion binding|DNA binding|transcription, DNA-templated
ChrII_A_nidulans_FGSC_A4	237777	T	C	228	AN7919	upstream_gene_variant	DP=43;VDB=0.894223;SGB=-0.693146;MQSB=0.506444;MQ0F=0.0232558;AC=2;AN=2;DP4=0,0,32,10;MQ=32;ANN=C|upstream_gene_variant|MODIFIER|AN7919|AN7919|transcript|AN7919-T|Coding||c.-1A>G|||||2857|,C|upstream_gene_variant|MODIFIER|AN7921|AN7921|transcript|AN7921-T|Coding||c.-51T>C|||||1457|,C|downstream_gene_variant|MODIFIER|AN7920|AN7920|transcript|AN7920-T|Coding||c.*1077T>C|||||1026|,C|downstream_gene_…	GT:PL	1/1:255,126,0	GO:0000981;GO:0006355;GO:0005634;GO:0008270;GO:0003677;GO:0006351	RNA polymerase II transcription factor activity, sequence-specific DNA binding|regulation of transcription, DNA-templated|nucleus|zinc ion binding|DNA binding|transcription, DNA-templated
ChrII_A_nidulans_FGSC_A4	237782	C	A	228	AN7919	upstream_gene_variant	DP=43;VDB=0.844573;SGB=-0.693145;MQSB=0.724304;MQ0F=0.0232558;AC=2;AN=2;DP4=0,0,32,9;MQ=32;ANN=A|upstream_gene_variant|MODIFIER|AN7919|AN7919|transcript|AN7919-T|Coding||c.-1G>T|||||2862|,A|upstream_gene_variant|MODIFIER|AN7921|AN7921|transcript|AN7921-T|Coding||c.-51C>A|||||1452|,A|downstream_gene_variant|MODIFIER|AN7920|AN7920|transcript|AN7920-T|Coding||c.*1077C>A|||||1031|,A|downstream_gene_v…	GT:PL	1/1:255,123,0	GO:0000981;GO:0006355;GO:0005634;GO:0008270;GO:0003677;GO:0006351	RNA polymerase II transcription factor activity, sequence-specific DNA binding|regulation of transcription, DNA-templated|nucleus|zinc ion binding|DNA binding|transcription, DNA-templated
ChrII_A_nidulans_FGSC_A4	237784	A	T	228	AN7919	upstream_gene_variant	DP=43;VDB=0.88285;SGB=-0.693145;MQSB=0.503599;MQ0F=0.0232558;AC=2;AN=2;DP4=0,0,30,10;MQ=32;ANN=T|upstream_gene_variant|MODIFIER|AN7919|AN7919|transcript|AN7919-T|Coding||c.-1T>A|||||2864|,T|upstream_gene_variant|MODIFIER|AN7921|AN7921|transcript|AN7921-T|Coding||c.-51A>T|||||1450|,T|downstream_gene_variant|MODIFIER|AN7920|AN7920|transcript|AN7920-T|Coding||c.*1077A>T|||||1033|,T|downstream_gene_v…	GT:PL	1/1:255,120,0	GO:0000981;GO:0006355;GO:0005634;GO:0008270;GO:0003677;GO:0006351	RNA polymerase II transcription factor activity, sequence-specific DNA binding|regulation of transcription, DNA-templated|nucleus|zinc ion binding|DNA binding|transcription, DNA-templated
ChrII_A_nidulans_FGSC_A4	237803	A	G	228	AN7919	upstream_gene_variant	DP=49;VDB=0.998958;SGB=-0.693147;MQSB=0.621615;MQ0F=0.0408163;AC=2;AN=2;DP4=0,0,30,15;MQ=27;ANN=G|upstream_gene_variant|MODIFIER|AN7919|AN7919|transcript|AN7919-T|Coding||c.-1T>C|||||2883|,G|upstream_gene_variant|MODIFIER|AN7921|AN7921|transcript|AN7921-T|Coding||c.-51A>G|||||1431|,G|downstream_gene_variant|MODIFIER|AN7920|AN7920|transcript|AN7920-T|Coding||c.*1077A>G|||||1052|,G|downstream_gene_…	GT:PL	1/1:255,135,0	GO:0000981;GO:0006355;GO:0005634;GO:0008270;GO:0003677;GO:0006351	RNA polymerase II transcription factor activity, sequence-specific DNA binding|regulation of transcription, DNA-templated|nucleus|zinc ion binding|DNA binding|transcription, DNA-templated
ChrII_A_nidulans_FGSC_A4	237818	C	T	228	AN7919	upstream_gene_variant	DP=67;VDB=0.0334443;SGB=-0.693147;MQSB=0.148739;MQ0F=0.0298507;AC=2;AN=2;DP4=0,0,43,16;MQ=31;ANN=T|upstream_gene_variant|MODIFIER|AN7919|AN7919|transcript|AN7919-T|Coding||c.-1G>A|||||2898|,T|upstream_gene_variant|MODIFIER|AN7921|AN7921|transcript|AN7921-T|Coding||c.-51C>T|||||1416|,T|downstream_gene_variant|MODIFIER|AN7920|AN7920|transcript|AN7920-T|Coding||c.*1077C>T|||||1067|,T|downstream_gene…	GT:PL	1/1:255,178,0	GO:0000981;GO:0006355;GO:0005634;GO:0008270;GO:0003677;GO:0006351	RNA polymerase II transcription factor activity, sequence-specific DNA binding|regulation of transcription, DNA-templated|nucleus|zinc ion binding|DNA binding|transcription, DNA-templated
ChrII_A_nidulans_FGSC_A4	237823	T	C	228	AN7919	upstream_gene_variant	DP=74;VDB=0.0801791;SGB=-0.693147;MQSB=0.126974;MQ0F=0.027027;AC=2;AN=2;DP4=0,0,50,17;MQ=34;ANN=C|upstream_gene_variant|MODIFIER|AN7919|AN7919|transcript|AN7919-T|Coding||c.-1A>G|||||2903|,C|upstream_gene_variant|MODIFIER|AN7921|AN7921|transcript|AN7921-T|Coding||c.-51T>C|||||1411|,C|upstream_gene_variant|MODIFIER|AN7923|AN7923|transcript|AN7923-T|Coding||c.-1T>C|||||4998|,C|downstream_gene_varia…	GT:PL	1/1:255,202,0	GO:0000981;GO:0006355;GO:0005634;GO:0008270;GO:0003677;GO:0006351	RNA polymerase II transcription factor activity, sequence-specific DNA binding|regulation of transcription, DNA-templated|nucleus|zinc ion binding|DNA binding|transcription, DNA-templated
ChrII_A_nidulans_FGSC_A4	237855	C	T	228	AN7919	upstream_gene_variant	DP=99;VDB=3.3587e-08;SGB=-0.693147;MQSB=0.952222;MQ0F=0.020202;AC=2;AN=2;DP4=0,0,58,37;MQ=40;ANN=T|upstream_gene_variant|MODIFIER|AN7919|AN7919|transcript|AN7919-T|Coding||c.-1G>A|||||2935|,T|upstream_gene_variant|MODIFIER|AN7921|AN7921|transcript|AN7921-T|Coding||c.-51C>T|||||1379|,T|upstream_gene_variant|MODIFIER|AN7923|AN7923|transcript|AN7923-T|Coding||c.-1C>T|||||4966|,T|downstream_gene_vari…	GT:PL	1/1:255,255,0	GO:0000981;GO:0006355;GO:0005634;GO:0008270;GO:0003677;GO:0006351	RNA polymerase II transcription factor activity, sequence-specific DNA binding|regulation of transcription, DNA-templated|nucleus|zinc ion binding|DNA binding|transcription, DNA-templated
ChrII_A_nidulans_FGSC_A4	237901	C	T	228	AN7919	upstream_gene_variant	DP=137;VDB=0.00102912;SGB=-0.693147;MQSB=0.967228;MQ0F=0.0145985;AC=2;AN=2;DP4=0,0,74,59;MQ=44;ANN=T|upstream_gene_variant|MODIFIER|AN7919|AN7919|transcript|AN7919-T|Coding||c.-1G>A|||||2981|,T|upstream_gene_variant|MODIFIER|AN7921|AN7921|transcript|AN7921-T|Coding||c.-51C>T|||||1333|,T|upstream_gene_variant|MODIFIER|AN7923|AN7923|transcript|AN7923-T|Coding||c.-1C>T|||||4920|,T|downstream_gene_va…	GT:PL	1/1:255,255,0	GO:0000981;GO:0006355;GO:0005634;GO:0008270;GO:0003677;GO:0006351	RNA polymerase II transcription factor activity, sequence-specific DNA binding|regulation of transcription, DNA-templated|nucleus|zinc ion binding|DNA binding|transcription, DNA-templated
ChrII_A_nidulans_FGSC_A4	237922	A	G	228	AN7919	upstream_gene_variant	DP=154;VDB=0.221908;SGB=-0.693147;MQSB=0.993403;MQ0F=0.00649351;AC=2;AN=2;DP4=0,0,82,65;MQ=45;ANN=G|upstream_gene_variant|MODIFIER|AN7919|AN7919|transcript|AN7919-T|Coding||c.-1T>C|||||3002|,G|upstream_gene_variant|MODIFIER|AN7921|AN7921|transcript|AN7921-T|Coding||c.-51A>G|||||1312|,G|upstream_gene_variant|MODIFIER|AN7923|AN7923|transcript|AN7923-T|Coding||c.-1A>G|||||4899|,G|downstream_gene_var…	GT:PL	1/1:255,255,0	GO:0000981;GO:0006355;GO:0005634;GO:0008270;GO:0003677;GO:0006351	RNA polymerase II transcription factor activity, sequence-specific DNA binding|regulation of transcription, DNA-templated|nucleus|zinc ion binding|DNA binding|transcription, DNA-templated
ChrII_A_nidulans_FGSC_A4	237953	C	T	228	AN7919	upstream_gene_variant	DP=156;VDB=0.482029;SGB=-0.693147;MQSB=0.997837;MQ0F=0.00641026;AC=2;AN=2;DP4=0,0,80,62;MQ=46;ANN=T|upstream_gene_variant|MODIFIER|AN7919|AN7919|transcript|AN7919-T|Coding||c.-1G>A|||||3033|,T|upstream_gene_variant|MODIFIER|AN7921|AN7921|transcript|AN7921-T|Coding||c.-51C>T|||||1281|,T|upstream_gene_variant|MODIFIER|AN7923|AN7923|transcript|AN7923-T|Coding||c.-1C>T|||||4868|,T|downstream_gene_var…	GT:PL	1/1:255,255,0	GO:0000981;GO:0006355;GO:0005634;GO:0008270;GO:0003677;GO:0006351	RNA polymerase II transcription factor activity, sequence-specific DNA binding|regulation of transcription, DNA-templated|nucleus|zinc ion binding|DNA binding|transcription, DNA-templated
ChrII_A_nidulans_FGSC_A4	237974	C	T	228	AN7919	upstream_gene_variant	DP=113;VDB=3.43231e-05;SGB=-0.693147;MQSB=0.720038;MQ0F=0.00884956;AC=2;AN=2;DP4=0,0,48,57;MQ=46;ANN=T|upstream_gene_variant|MODIFIER|AN7919|AN7919|transcript|AN7919-T|Coding||c.-1G>A|||||3054|,T|upstream_gene_variant|MODIFIER|AN7921|AN7921|transcript|AN7921-T|Coding||c.-51C>T|||||1260|,T|upstream_gene_variant|MODIFIER|AN7923|AN7923|transcript|AN7923-T|Coding||c.-1C>T|||||4847|,T|downstream_gene_…	GT:PL	1/1:255,255,0	GO:0000981;GO:0006355;GO:0005634;GO:0008270;GO:0003677;GO:0006351	RNA polymerase II transcription factor activity, sequence-specific DNA binding|regulation of transcription, DNA-templated|nucleus|zinc ion binding|DNA binding|transcription, DNA-templated
ChrII_A_nidulans_FGSC_A4	237975	A	G	228	AN7919	upstream_gene_variant	DP=112;VDB=2.32694e-05;SGB=-0.693147;MQSB=0.744609;MQ0F=0.00892857;AC=2;AN=2;DP4=0,0,48,58;MQ=46;ANN=G|upstream_gene_variant|MODIFIER|AN7919|AN7919|transcript|AN7919-T|Coding||c.-1T>C|||||3055|,G|upstream_gene_variant|MODIFIER|AN7921|AN7921|transcript|AN7921-T|Coding||c.-51A>G|||||1259|,G|upstream_gene_variant|MODIFIER|AN7923|AN7923|transcript|AN7923-T|Coding||c.-1A>G|||||4846|,G|downstream_gene_…	GT:PL	1/1:255,255,0	GO:0000981;GO:0006355;GO:0005634;GO:0008270;GO:0003677;GO:0006351	RNA polymerase II transcription factor activity, sequence-specific DNA binding|regulation of transcription, DNA-templated|nucleus|zinc ion binding|DNA binding|transcription, DNA-templated
ChrII_A_nidulans_FGSC_A4	237988	T	C	228	AN7919	upstream_gene_variant	DP=103;VDB=0.000104867;SGB=-0.693147;MQSB=0.918027;MQ0F=0.00970874;AC=2;AN=2;DP4=0,0,42,54;MQ=45;ANN=C|upstream_gene_variant|MODIFIER|AN7919|AN7919|transcript|AN7919-T|Coding||c.-1A>G|||||3068|,C|upstream_gene_variant|MODIFIER|AN7921|AN7921|transcript|AN7921-T|Coding||c.-51T>C|||||1246|,C|upstream_gene_variant|MODIFIER|AN7923|AN7923|transcript|AN7923-T|Coding||c.-1T>C|||||4833|,C|downstream_gene_…	GT:PL	1/1:255,255,0	GO:0000981;GO:0006355;GO:0005634;GO:0008270;GO:0003677;GO:0006351	RNA polymerase II transcription factor activity, sequence-specific DNA binding|regulation of transcription, DNA-templated|nucleus|zinc ion binding|DNA binding|transcription, DNA-templated
ChrII_A_nidulans_FGSC_A4	237999	C	T	228	AN7919	upstream_gene_variant	DP=97;VDB=0.000221639;SGB=-0.693147;MQSB=0.690158;MQ0F=0.0103093;AC=2;AN=2;DP4=0,0,39,53;MQ=44;ANN=T|upstream_gene_variant|MODIFIER|AN7919|AN7919|transcript|AN7919-T|Coding||c.-1G>A|||||3079|,T|upstream_gene_variant|MODIFIER|AN7921|AN7921|transcript|AN7921-T|Coding||c.-51C>T|||||1235|,T|upstream_gene_variant|MODIFIER|AN7923|AN7923|transcript|AN7923-T|Coding||c.-1C>T|||||4822|,T|downstream_gene_va…	GT:PL	1/1:255,255,0	GO:0000981;GO:0006355;GO:0005634;GO:0008270;GO:0003677;GO:0006351	RNA polymerase II transcription factor activity, sequence-specific DNA binding|regulation of transcription, DNA-templated|nucleus|zinc ion binding|DNA binding|transcription, DNA-templated
ChrII_A_nidulans_FGSC_A4	238009	G	A	228	AN7919	upstream_gene_variant	DP=95;VDB=0.00013916;SGB=-0.693147;MQSB=0.817937;MQ0F=0.0210526;AC=2;AN=2;DP4=0,0,35,50;MQ=43;ANN=A|upstream_gene_variant|MODIFIER|AN7919|AN7919|transcript|AN7919-T|Coding||c.-1C>T|||||3089|,A|upstream_gene_variant|MODIFIER|AN7921|AN7921|transcript|AN7921-T|Coding||c.-51G>A|||||1225|,A|upstream_gene_variant|MODIFIER|AN7923|AN7923|transcript|AN7923-T|Coding||c.-1G>A|||||4812|,A|downstream_gene_var…	GT:PL	1/1:255,255,0	GO:0000981;GO:0006355;GO:0005634;GO:0008270;GO:0003677;GO:0006351	RNA polymerase II transcription factor activity, sequence-specific DNA binding|regulation of transcription, DNA-templated|nucleus|zinc ion binding|DNA binding|transcription, DNA-templated
ChrII_A_nidulans_FGSC_A4	238034	C	T	228	AN7919	upstream_gene_variant	DP=85;VDB=0.980831;SGB=-0.693147;MQSB=0.959073;MQ0F=0.0235294;AC=2;AN=2;DP4=0,0,21,54;MQ=38;ANN=T|upstream_gene_variant|MODIFIER|AN7919|AN7919|transcript|AN7919-T|Coding||c.-1G>A|||||3114|,T|upstream_gene_variant|MODIFIER|AN7921|AN7921|transcript|AN7921-T|Coding||c.-51C>T|||||1200|,T|upstream_gene_variant|MODIFIER|AN7923|AN7923|transcript|AN7923-T|Coding||c.-1C>T|||||4787|,T|downstream_gene_varia…	GT:PL	1/1:255,226,0	GO:0000981;GO:0006355;GO:0005634;GO:0008270;GO:0003677;GO:0006351	RNA polymerase II transcription factor activity, sequence-specific DNA binding|regulation of transcription, DNA-templated|nucleus|zinc ion binding|DNA binding|transcription, DNA-templated
ChrII_A_nidulans_FGSC_A4	238038	A	G	228	AN7919	upstream_gene_variant	DP=78;VDB=0.974591;SGB=-0.693147;MQSB=0.931132;MQ0F=0.025641;AC=2;AN=2;DP4=0,0,21,52;MQ=38;ANN=G|upstream_gene_variant|MODIFIER|AN7919|AN7919|transcript|AN7919-T|Coding||c.-1T>C|||||3118|,G|upstream_gene_variant|MODIFIER|AN7921|AN7921|transcript|AN7921-T|Coding||c.-51A>G|||||1196|,G|upstream_gene_variant|MODIFIER|AN7923|AN7923|transcript|AN7923-T|Coding||c.-1A>G|||||4783|,G|downstream_gene_varian…	GT:PL	1/1:255,220,0	GO:0000981;GO:0006355;GO:0005634;GO:0008270;GO:0003677;GO:0006351	RNA polymerase II transcription factor activity, sequence-specific DNA binding|regulation of transcription, DNA-templated|nucleus|zinc ion binding|DNA binding|transcription, DNA-templated
ChrII_A_nidulans_FGSC_A4	238056	C	T	228	AN7919	upstream_gene_variant	DP=65;VDB=0.999922;SGB=-0.693147;MQSB=0.666364;MQ0F=0.0307692;AC=2;AN=2;DP4=0,0,14,49;MQ=34;ANN=T|upstream_gene_variant|MODIFIER|AN7919|AN7919|transcript|AN7919-T|Coding||c.-1G>A|||||3136|,T|upstream_gene_variant|MODIFIER|AN7921|AN7921|transcript|AN7921-T|Coding||c.-51C>T|||||1178|,T|upstream_gene_variant|MODIFIER|AN7923|AN7923|transcript|AN7923-T|Coding||c.-1C>T|||||4765|,T|downstream_gene_varia…	GT:PL	1/1:255,190,0	GO:0000981;GO:0006355;GO:0005634;GO:0008270;GO:0003677;GO:0006351	RNA polymerase II transcription factor activity, sequence-specific DNA binding|regulation of transcription, DNA-templated|nucleus|zinc ion binding|DNA binding|transcription, DNA-templated
ChrII_A_nidulans_FGSC_A4	238062	A	G	228	AN7919	upstream_gene_variant	DP=60;VDB=0.989823;SGB=-0.693147;MQSB=0.311403;MQ0F=0.0333333;AC=2;AN=2;DP4=0,0,10,45;MQ=30;ANN=G|upstream_gene_variant|MODIFIER|AN7919|AN7919|transcript|AN7919-T|Coding||c.-1T>C|||||3142|,G|upstream_gene_variant|MODIFIER|AN7921|AN7921|transcript|AN7921-T|Coding||c.-51A>G|||||1172|,G|upstream_gene_variant|MODIFIER|AN7923|AN7923|transcript|AN7923-T|Coding||c.-1A>G|||||4759|,G|downstream_gene_varia…	GT:PL	1/1:255,166,0	GO:0000981;GO:0006355;GO:0005634;GO:0008270;GO:0003677;GO:0006351	RNA polymerase II transcription factor activity, sequence-specific DNA binding|regulation of transcription, DNA-templated|nucleus|zinc ion binding|DNA binding|transcription, DNA-templated
ChrII_A_nidulans_FGSC_A4	238082	C	T	228	AN7919	upstream_gene_variant	DP=55;VDB=0.629018;SGB=-0.693147;MQSB=0.0424256;MQ0F=0.109091;AC=2;AN=2;DP4=0,0,9,46;MQ=29;ANN=T|upstream_gene_variant|MODIFIER|AN7919|AN7919|transcript|AN7919-T|Coding||c.-1G>A|||||3162|,T|upstream_gene_variant|MODIFIER|AN7921|AN7921|transcript|AN7921-T|Coding||c.-51C>T|||||1152|,T|upstream_gene_variant|MODIFIER|AN7923|AN7923|transcript|AN7923-T|Coding||c.-1C>T|||||4739|,T|downstream_gene_varian…	GT:PL	1/1:255,166,0	GO:0000981;GO:0006355;GO:0005634;GO:0008270;GO:0003677;GO:0006351	RNA polymerase II transcription factor activity, sequence-specific DNA binding|regulation of transcription, DNA-templated|nucleus|zinc ion binding|DNA binding|transcription, DNA-templated
ChrII_A_nidulans_FGSC_A4	238087	C	T	228	AN7919	upstream_gene_variant	DP=53;VDB=0.0644621;SGB=-0.693147;MQSB=0.0019173;MQ0F=0.113208;AC=2;AN=2;DP4=0,0,6,45;MQ=29;ANN=T|upstream_gene_variant|MODIFIER|AN7919|AN7919|transcript|AN7919-T|Coding||c.-1G>A|||||3167|,T|upstream_gene_variant|MODIFIER|AN7921|AN7921|transcript|AN7921-T|Coding||c.-51C>T|||||1147|,T|upstream_gene_variant|MODIFIER|AN7923|AN7923|transcript|AN7923-T|Coding||c.-1C>T|||||4734|,T|downstream_gene_varia…	GT:PL	1/1:255,154,0	GO:0000981;GO:0006355;GO:0005634;GO:0008270;GO:0003677;GO:0006351	RNA polymerase II transcription factor activity, sequence-specific DNA binding|regulation of transcription, DNA-templated|nucleus|zinc ion binding|DNA binding|transcription, DNA-templated
ChrII_A_nidulans_FGSC_A4	238090	G	A	228	AN7919	upstream_gene_variant	DP=51;VDB=0.0404685;SGB=-0.693147;MQSB=0.002131;MQ0F=0.117647;AC=2;AN=2;DP4=0,0,6,43;MQ=29;ANN=A|upstream_gene_variant|MODIFIER|AN7919|AN7919|transcript|AN7919-T|Coding||c.-1C>T|||||3170|,A|upstream_gene_variant|MODIFIER|AN7921|AN7921|transcript|AN7921-T|Coding||c.-51G>A|||||1144|,A|upstream_gene_variant|MODIFIER|AN7923|AN7923|transcript|AN7923-T|Coding||c.-1G>A|||||4731|,A|downstream_gene_varian…	GT:PL	1/1:255,148,0	GO:0000981;GO:0006355;GO:0005634;GO:0008270;GO:0003677;GO:0006351	RNA polymerase II transcription factor activity, sequence-specific DNA binding|regulation of transcription, DNA-templated|nucleus|zinc ion binding|DNA binding|transcription, DNA-templated
ChrII_A_nidulans_FGSC_A4	238110	G	A	228	AN7919	upstream_gene_variant	DP=56;VDB=0.0189609;SGB=-0.693147;MQSB=0.00123532;MQ0F=0.0892857;AC=2;AN=2;DP4=0,0,5,50;MQ=30;ANN=A|upstream_gene_variant|MODIFIER|AN7919|AN7919|transcript|AN7919-T|Coding||c.-1C>T|||||3190|,A|upstream_gene_variant|MODIFIER|AN7921|AN7921|transcript|AN7921-T|Coding||c.-51G>A|||||1124|,A|upstream_gene_variant|MODIFIER|AN7923|AN7923|transcript|AN7923-T|Coding||c.-1G>A|||||4711|,A|downstream_gene_var…	GT:PL	1/1:255,166,0	GO:0000981;GO:0006355;GO:0005634;GO:0008270;GO:0003677;GO:0006351	RNA polymerase II transcription factor activity, sequence-specific DNA binding|regulation of transcription, DNA-templated|nucleus|zinc ion binding|DNA binding|transcription, DNA-templated
ChrII_A_nidulans_FGSC_A4	238125	A	G	228	AN7919	upstream_gene_variant	DP=64;VDB=0.35949;SGB=-0.693147;MQSB=5.58226e-06;MQ0F=0.140625;AC=2;AN=2;DP4=0,0,10,53;MQ=28;ANN=G|upstream_gene_variant|MODIFIER|AN7919|AN7919|transcript|AN7919-T|Coding||c.-1T>C|||||3205|,G|upstream_gene_variant|MODIFIER|AN7921|AN7921|transcript|AN7921-T|Coding||c.-51A>G|||||1109|,G|upstream_gene_variant|MODIFIER|AN7923|AN7923|transcript|AN7923-T|Coding||c.-1A>G|||||4696|,G|downstream_gene_vari…	GT:PL	1/1:255,190,0	GO:0000981;GO:0006355;GO:0005634;GO:0008270;GO:0003677;GO:0006351	RNA polymerase II transcription factor activity, sequence-specific DNA binding|regulation of transcription, DNA-templated|nucleus|zinc ion binding|DNA binding|transcription, DNA-templated
ChrII_A_nidulans_FGSC_A4	238141	C	T	228	AN7919	upstream_gene_variant	DP=71;VDB=0.638381;SGB=-0.693147;MQSB=2.92668e-07;MQ0F=0.140845;AC=2;AN=2;DP4=0,0,16,51;MQ=28;ANN=T|upstream_gene_variant|MODIFIER|AN7919|AN7919|transcript|AN7919-T|Coding||c.-1G>A|||||3221|,T|upstream_gene_variant|MODIFIER|AN7921|AN7921|transcript|AN7921-T|Coding||c.-51C>T|||||1093|,T|upstream_gene_variant|MODIFIER|AN7923|AN7923|transcript|AN7923-T|Coding||c.-1C>T|||||4680|,T|downstream_gene_var…	GT:PL	1/1:255,202,0	GO:0000981;GO:0006355;GO:0005634;GO:0008270;GO:0003677;GO:0006351	RNA polymerase II transcription factor activity, sequence-specific DNA binding|regulation of transcription, DNA-templated|nucleus|zinc ion binding|DNA binding|transcription, DNA-templated
ChrII_A_nidulans_FGSC_A4	238150	C	T	228	AN7919	upstream_gene_variant	DP=71;VDB=0.803116;SGB=-0.693147;MQSB=1.21139e-07;MQ0F=0.140845;AC=2;AN=2;DP4=0,0,18,52;MQ=28;ANN=T|upstream_gene_variant|MODIFIER|AN7919|AN7919|transcript|AN7919-T|Coding||c.-1G>A|||||3230|,T|upstream_gene_variant|MODIFIER|AN7921|AN7921|transcript|AN7921-T|Coding||c.-51C>T|||||1084|,T|upstream_gene_variant|MODIFIER|AN7923|AN7923|transcript|AN7923-T|Coding||c.-1C>T|||||4671|,T|downstream_gene_var…	GT:PL	1/1:255,211,0	GO:0000981;GO:0006355;GO:0005634;GO:0008270;GO:0003677;GO:0006351	RNA polymerase II transcription factor activity, sequence-specific DNA binding|regulation of transcription, DNA-templated|nucleus|zinc ion binding|DNA binding|transcription, DNA-templated
ChrII_A_nidulans_FGSC_A4	238151	A	G	228	AN7919	upstream_gene_variant	DP=70;VDB=0.807307;SGB=-0.693147;MQSB=1.21139e-07;MQ0F=0.128571;AC=2;AN=2;DP4=0,0,18,52;MQ=28;ANN=G|upstream_gene_variant|MODIFIER|AN7919|AN7919|transcript|AN7919-T|Coding||c.-1T>C|||||3231|,G|upstream_gene_variant|MODIFIER|AN7921|AN7921|transcript|AN7921-T|Coding||c.-51A>G|||||1083|,G|upstream_gene_variant|MODIFIER|AN7923|AN7923|transcript|AN7923-T|Coding||c.-1A>G|||||4670|,G|downstream_gene_var…	GT:PL	1/1:255,211,0	GO:0000981;GO:0006355;GO:0005634;GO:0008270;GO:0003677;GO:0006351	RNA polymerase II transcription factor activity, sequence-specific DNA binding|regulation of transcription, DNA-templated|nucleus|zinc ion binding|DNA binding|transcription, DNA-templated
ChrII_A_nidulans_FGSC_A4	238163	C	T	228	AN7919	upstream_gene_variant	DP=84;VDB=0.983459;SGB=-0.693147;MQSB=1.89527e-05;MQ0F=0.107143;AC=2;AN=2;DP4=0,0,29,50;MQ=28;ANN=T|upstream_gene_variant|MODIFIER|AN7919|AN7919|transcript|AN7919-T|Coding||c.-1G>A|||||3243|,T|upstream_gene_variant|MODIFIER|AN7921|AN7921|transcript|AN7921-T|Coding||c.-51C>T|||||1071|,T|upstream_gene_variant|MODIFIER|AN7923|AN7923|transcript|AN7923-T|Coding||c.-1C>T|||||4658|,T|downstream_gene_var…	GT:PL	1/1:255,238,0	GO:0000981;GO:0006355;GO:0005634;GO:0008270;GO:0003677;GO:0006351	RNA polymerase II transcription factor activity, sequence-specific DNA binding|regulation of transcription, DNA-templated|nucleus|zinc ion binding|DNA binding|transcription, DNA-templated
ChrII_A_nidulans_FGSC_A4	238182	A	G	228	AN7919	upstream_gene_variant	DP=82;VDB=0.489209;SGB=-0.693147;MQSB=2.55893e-05;MQ0F=0.109756;AC=2;AN=2;DP4=0,0,36,44;MQ=29;ANN=G|upstream_gene_variant|MODIFIER|AN7919|AN7919|transcript|AN7919-T|Coding||c.-1T>C|||||3262|,G|upstream_gene_variant|MODIFIER|AN7921|AN7921|transcript|AN7921-T|Coding||c.-51A>G|||||1052|,G|upstream_gene_variant|MODIFIER|AN7923|AN7923|transcript|AN7923-T|Coding||c.-1A>G|||||4639|,G|downstream_gene_var…	GT:PL	1/1:255,241,0	GO:0000981;GO:0006355;GO:0005634;GO:0008270;GO:0003677;GO:0006351	RNA polymerase II transcription factor activity, sequence-specific DNA binding|regulation of transcription, DNA-templated|nucleus|zinc ion binding|DNA binding|transcription, DNA-templated
ChrII_A_nidulans_FGSC_A4	238233	G	A	228	AN7919	upstream_gene_variant	DP=91;VDB=0.0683874;SGB=-0.693147;MQSB=0.0772464;MQ0F=0.0549451;AC=2;AN=2;DP4=0,0,53,32;MQ=28;ANN=A|upstream_gene_variant|MODIFIER|AN7919|AN7919|transcript|AN7919-T|Coding||c.-1C>T|||||3313|,A|upstream_gene_variant|MODIFIER|AN7921|AN7921|transcript|AN7921-T|Coding||c.-51G>A|||||1001|,A|upstream_gene_variant|MODIFIER|AN7923|AN7923|transcript|AN7923-T|Coding||c.-1G>A|||||4588|,A|downstream_gene_var…	GT:PL	1/1:255,255,0	GO:0000981;GO:0006355;GO:0005634;GO:0008270;GO:0003677;GO:0006351	RNA polymerase II transcription factor activity, sequence-specific DNA binding|regulation of transcription, DNA-templated|nucleus|zinc ion binding|DNA binding|transcription, DNA-templated
ChrII_A_nidulans_FGSC_A4	238251	A	G	228	AN7919	upstream_gene_variant	DP=91;VDB=0.198993;SGB=-0.693147;MQSB=0.114555;MQ0F=0.0549451;AC=2;AN=2;DP4=0,0,61,26;MQ=28;ANN=G|upstream_gene_variant|MODIFIER|AN7919|AN7919|transcript|AN7919-T|Coding||c.-1T>C|||||3331|,G|upstream_gene_variant|MODIFIER|AN7921|AN7921|transcript|AN7921-T|Coding||c.-51A>G|||||983|,G|upstream_gene_variant|MODIFIER|AN7923|AN7923|transcript|AN7923-T|Coding||c.-1A>G|||||4570|,G|downstream_gene_varian…	GT:PL	1/1:255,255,0	GO:0000981;GO:0006355;GO:0005634;GO:0008270;GO:0003677;GO:0006351	RNA polymerase II transcription factor activity, sequence-specific DNA binding|regulation of transcription, DNA-templated|nucleus|zinc ion binding|DNA binding|transcription, DNA-templated
ChrII_A_nidulans_FGSC_A4	238254	G	A	228	AN7919	upstream_gene_variant	DP=91;VDB=0.198993;SGB=-0.693147;MQSB=0.114555;MQ0F=0.0549451;AC=2;AN=2;DP4=0,0,61,26;MQ=28;ANN=A|upstream_gene_variant|MODIFIER|AN7919|AN7919|transcript|AN7919-T|Coding||c.-1C>T|||||3334|,A|upstream_gene_variant|MODIFIER|AN7921|AN7921|transcript|AN7921-T|Coding||c.-51G>A|||||980|,A|upstream_gene_variant|MODIFIER|AN7923|AN7923|transcript|AN7923-T|Coding||c.-1G>A|||||4567|,A|downstream_gene_varian…	GT:PL	1/1:255,255,0	GO:0000981;GO:0006355;GO:0005634;GO:0008270;GO:0003677;GO:0006351	RNA polymerase II transcription factor activity, sequence-specific DNA binding|regulation of transcription, DNA-templated|nucleus|zinc ion binding|DNA binding|transcription, DNA-templated
ChrII_A_nidulans_FGSC_A4	238334	G	A	228	AN7919	upstream_gene_variant	DP=67;VDB=0.0370795;SGB=-0.693147;MQSB=0.34689;MQ0F=0;AC=2;AN=2;DP4=0,0,41,23;MQ=28;ANN=A|upstream_gene_variant|MODIFIER|AN7919|AN7919|transcript|AN7919-T|Coding||c.-1C>T|||||3414|,A|upstream_gene_variant|MODIFIER|AN7921|AN7921|transcript|AN7921-T|Coding||c.-51G>A|||||900|,A|upstream_gene_variant|MODIFIER|AN7923|AN7923|transcript|AN7923-T|Coding||c.-1G>A|||||4487|,A|downstream_gene_variant|MODIFI…	GT:PL	1/1:255,193,0	GO:0000981;GO:0006355;GO:0005634;GO:0008270;GO:0003677;GO:0006351	RNA polymerase II transcription factor activity, sequence-specific DNA binding|regulation of transcription, DNA-templated|nucleus|zinc ion binding|DNA binding|transcription, DNA-templated
ChrII_A_nidulans_FGSC_A4	238343	A	G	228	AN7919	upstream_gene_variant	DP=65;VDB=0.0470168;SGB=-0.693147;MQSB=0.405157;MQ0F=0;AC=2;AN=2;DP4=0,0,39,22;MQ=27;ANN=G|upstream_gene_variant|MODIFIER|AN7919|AN7919|transcript|AN7919-T|Coding||c.-1T>C|||||3423|,G|upstream_gene_variant|MODIFIER|AN7921|AN7921|transcript|AN7921-T|Coding||c.-51A>G|||||891|,G|upstream_gene_variant|MODIFIER|AN7923|AN7923|transcript|AN7923-T|Coding||c.-1A>G|||||4478|,G|downstream_gene_variant|MODIF…	GT:PL	1/1:255,184,0	GO:0000981;GO:0006355;GO:0005634;GO:0008270;GO:0003677;GO:0006351	RNA polymerase II transcription factor activity, sequence-specific DNA binding|regulation of transcription, DNA-templated|nucleus|zinc ion binding|DNA binding|transcription, DNA-templated
ChrII_A_nidulans_FGSC_A4	238358	C	T	228	AN7919	upstream_gene_variant	DP=59;VDB=0.316245;SGB=-0.693147;MQSB=0.821508;MQ0F=0;AC=2;AN=2;DP4=0,0,33,22;MQ=26;ANN=T|upstream_gene_variant|MODIFIER|AN7919|AN7919|transcript|AN7919-T|Coding||c.-1G>A|||||3438|,T|upstream_gene_variant|MODIFIER|AN7921|AN7921|transcript|AN7921-T|Coding||c.-51C>T|||||876|,T|upstream_gene_variant|MODIFIER|AN7923|AN7923|transcript|AN7923-T|Coding||c.-1C>T|||||4463|,T|downstream_gene_variant|MODIFI…	GT:PL	1/1:255,166,0	GO:0000981;GO:0006355;GO:0005634;GO:0008270;GO:0003677;GO:0006351	RNA polymerase II transcription factor activity, sequence-specific DNA binding|regulation of transcription, DNA-templated|nucleus|zinc ion binding|DNA binding|transcription, DNA-templated
ChrII_A_nidulans_FGSC_A4	238370	C	T	228	AN7919	upstream_gene_variant	DP=63;VDB=0.989627;SGB=-0.693147;MQSB=0.99906;MQ0F=0;AC=2;AN=2;DP4=0,0,29,25;MQ=26;ANN=T|upstream_gene_variant|MODIFIER|AN7919|AN7919|transcript|AN7919-T|Coding||c.-1G>A|||||3450|,T|upstream_gene_variant|MODIFIER|AN7921|AN7921|transcript|AN7921-T|Coding||c.-51C>T|||||864|,T|upstream_gene_variant|MODIFIER|AN7923|AN7923|transcript|AN7923-T|Coding||c.-1C>T|||||4451|,T|downstream_gene_variant|MODIFIE…	GT:PL	1/1:255,163,0	GO:0000981;GO:0006355;GO:0005634;GO:0008270;GO:0003677;GO:0006351	RNA polymerase II transcription factor activity, sequence-specific DNA binding|regulation of transcription, DNA-templated|nucleus|zinc ion binding|DNA binding|transcription, DNA-templated
ChrII_A_nidulans_FGSC_A4	238397	C	T	228	AN7919	upstream_gene_variant	DP=61;VDB=0.994231;SGB=-0.693147;MQSB=0.974959;MQ0F=0;AC=2;AN=2;DP4=0,0,21,34;MQ=26;ANN=T|upstream_gene_variant|MODIFIER|AN7919|AN7919|transcript|AN7919-T|Coding||c.-1G>A|||||3477|,T|upstream_gene_variant|MODIFIER|AN7921|AN7921|transcript|AN7921-T|Coding||c.-51C>T|||||837|,T|upstream_gene_variant|MODIFIER|AN7923|AN7923|transcript|AN7923-T|Coding||c.-1C>T|||||4424|,T|downstream_gene_variant|MODIFI…	GT:PL	1/1:255,166,0	GO:0000981;GO:0006355;GO:0005634;GO:0008270;GO:0003677;GO:0006351	RNA polymerase II transcription factor activity, sequence-specific DNA binding|regulation of transcription, DNA-templated|nucleus|zinc ion binding|DNA binding|transcription, DNA-templated
ChrII_A_nidulans_FGSC_A4	238418	A	G	228	AN7919	upstream_gene_variant	DP=64;VDB=0.244578;SGB=-0.693147;MQSB=0.111457;MQ0F=0.015625;AC=2;AN=2;DP4=0,0,16,40;MQ=26;ANN=G|upstream_gene_variant|MODIFIER|AN7919|AN7919|transcript|AN7919-T|Coding||c.-1T>C|||||3498|,G|upstream_gene_variant|MODIFIER|AN7921|AN7921|transcript|AN7921-T|Coding||c.-51A>G|||||816|,G|upstream_gene_variant|MODIFIER|AN7923|AN7923|transcript|AN7923-T|Coding||c.-1A>G|||||4403|,G|downstream_gene_variant…	GT:PL	1/1:255,169,0	GO:0000981;GO:0006355;GO:0005634;GO:0008270;GO:0003677;GO:0006351	RNA polymerase II transcription factor activity, sequence-specific DNA binding|regulation of transcription, DNA-templated|nucleus|zinc ion binding|DNA binding|transcription, DNA-templated
ChrII_A_nidulans_FGSC_A4	238427	G	A	228	AN7919	upstream_gene_variant	DP=69;VDB=0.247384;SGB=-0.693147;MQSB=0.166387;MQ0F=0.0144928;AC=2;AN=2;DP4=0,0,15,49;MQ=26;ANN=A|upstream_gene_variant|MODIFIER|AN7919|AN7919|transcript|AN7919-T|Coding||c.-1C>T|||||3507|,A|upstream_gene_variant|MODIFIER|AN7921|AN7921|transcript|AN7921-T|Coding||c.-51G>A|||||807|,A|upstream_gene_variant|MODIFIER|AN7923|AN7923|transcript|AN7923-T|Coding||c.-1G>A|||||4394|,A|downstream_gene_varian…	GT:PL	1/1:255,193,0	GO:0000981;GO:0006355;GO:0005634;GO:0008270;GO:0003677;GO:0006351	RNA polymerase II transcription factor activity, sequence-specific DNA binding|regulation of transcription, DNA-templated|nucleus|zinc ion binding|DNA binding|transcription, DNA-templated
ChrII_A_nidulans_FGSC_A4	238444	A	G	228	AN7919	upstream_gene_variant	DP=62;VDB=0.00118316;SGB=-0.693147;MQSB=0.135938;MQ0F=0.016129;AC=2;AN=2;DP4=0,0,9,51;MQ=26;ANN=G|upstream_gene_variant|MODIFIER|AN7919|AN7919|transcript|AN7919-T|Coding||c.-1T>C|||||3524|,G|upstream_gene_variant|MODIFIER|AN7921|AN7921|transcript|AN7921-T|Coding||c.-51A>G|||||790|,G|upstream_gene_variant|MODIFIER|AN7923|AN7923|transcript|AN7923-T|Coding||c.-1A>G|||||4377|,G|downstream_gene_varian…	GT:PL	1/1:255,181,0	GO:0000981;GO:0006355;GO:0005634;GO:0008270;GO:0003677;GO:0006351	RNA polymerase II transcription factor activity, sequence-specific DNA binding|regulation of transcription, DNA-templated|nucleus|zinc ion binding|DNA binding|transcription, DNA-templated
ChrII_A_nidulans_FGSC_A4	238447	G	A	228	AN7919	upstream_gene_variant	DP=63;VDB=0.0013756;SGB=-0.693147;MQSB=0.114209;MQ0F=0.015873;AC=2;AN=2;DP4=0,0,9,49;MQ=26;ANN=A|upstream_gene_variant|MODIFIER|AN7919|AN7919|transcript|AN7919-T|Coding||c.-1C>T|||||3527|,A|upstream_gene_variant|MODIFIER|AN7921|AN7921|transcript|AN7921-T|Coding||c.-51G>A|||||787|,A|upstream_gene_variant|MODIFIER|AN7923|AN7923|transcript|AN7923-T|Coding||c.-1G>A|||||4374|,A|downstream_gene_variant…	GT:PL	1/1:255,175,0	GO:0000981;GO:0006355;GO:0005634;GO:0008270;GO:0003677;GO:0006351	RNA polymerase II transcription factor activity, sequence-specific DNA binding|regulation of transcription, DNA-templated|nucleus|zinc ion binding|DNA binding|transcription, DNA-templated
ChrII_A_nidulans_FGSC_A4	238456	C	T	228	AN7919	upstream_gene_variant	DP=64;VDB=0.0005286;SGB=-0.693147;MQSB=0.0596692;MQ0F=0.0625;AC=2;AN=2;DP4=0,0,11,48;MQ=24;ANN=T|upstream_gene_variant|MODIFIER|AN7919|AN7919|transcript|AN7919-T|Coding||c.-1G>A|||||3536|,T|upstream_gene_variant|MODIFIER|AN7921|AN7921|transcript|AN7921-T|Coding||c.-51C>T|||||778|,T|upstream_gene_variant|MODIFIER|AN7923|AN7923|transcript|AN7923-T|Coding||c.-1C>T|||||4365|,T|downstream_gene_variant…	GT:PL	1/1:255,178,0	GO:0000981;GO:0006355;GO:0005634;GO:0008270;GO:0003677;GO:0006351	RNA polymerase II transcription factor activity, sequence-specific DNA binding|regulation of transcription, DNA-templated|nucleus|zinc ion binding|DNA binding|transcription, DNA-templated
ChrII_A_nidulans_FGSC_A4	238481	T	C	228	AN7919	upstream_gene_variant	DP=71;VDB=0.0607237;SGB=-0.693147;MQSB=0.0868001;MQ0F=0.056338;AC=2;AN=2;DP4=0,0,11,55;MQ=23;ANN=C|upstream_gene_variant|MODIFIER|AN7919|AN7919|transcript|AN7919-T|Coding||c.-1A>G|||||3561|,C|upstream_gene_variant|MODIFIER|AN7921|AN7921|transcript|AN7921-T|Coding||c.-51T>C|||||753|,C|upstream_gene_variant|MODIFIER|AN7923|AN7923|transcript|AN7923-T|Coding||c.-1T>C|||||4340|,C|downstream_gene_varia…	GT:PL	1/1:255,199,0	GO:0000981;GO:0006355;GO:0005634;GO:0008270;GO:0003677;GO:0006351	RNA polymerase II transcription factor activity, sequence-specific DNA binding|regulation of transcription, DNA-templated|nucleus|zinc ion binding|DNA binding|transcription, DNA-templated
ChrII_A_nidulans_FGSC_A4	238490	G	A	228	AN7919	upstream_gene_variant	DP=76;VDB=0.183233;SGB=-0.693147;MQSB=0.143446;MQ0F=0.0789474;AC=2;AN=2;DP4=0,0,10,57;MQ=23;ANN=A|upstream_gene_variant|MODIFIER|AN7919|AN7919|transcript|AN7919-T|Coding||c.-1C>T|||||3570|,A|upstream_gene_variant|MODIFIER|AN7921|AN7921|transcript|AN7921-T|Coding||c.-51G>A|||||744|,A|upstream_gene_variant|MODIFIER|AN7923|AN7923|transcript|AN7923-T|Coding||c.-1G>A|||||4331|,A|downstream_gene_varian…	GT:PL	1/1:255,202,0	GO:0000981;GO:0006355;GO:0005634;GO:0008270;GO:0003677;GO:0006351	RNA polymerase II transcription factor activity, sequence-specific DNA binding|regulation of transcription, DNA-templated|nucleus|zinc ion binding|DNA binding|transcription, DNA-templated
ChrII_A_nidulans_FGSC_A4	238537	T	C	207	AN7919	upstream_gene_variant	DP=54;VDB=0.158165;SGB=-0.693147;MQSB=0.0382631;MQ0F=0.185185;AC=2;AN=2;DP4=0,0,5,45;MQ=20;ANN=C|upstream_gene_variant|MODIFIER|AN7919|AN7919|transcript|AN7919-T|Coding||c.-1A>G|||||3617|,C|upstream_gene_variant|MODIFIER|AN7921|AN7921|transcript|AN7921-T|Coding||c.-51T>C|||||697|,C|upstream_gene_variant|MODIFIER|AN7923|AN7923|transcript|AN7923-T|Coding||c.-1T>C|||||4284|,C|downstream_gene_variant…	GT:PL	1/1:234,151,0	GO:0000981;GO:0006355;GO:0005634;GO:0008270;GO:0003677;GO:0006351	RNA polymerase II transcription factor activity, sequence-specific DNA binding|regulation of transcription, DNA-templated|nucleus|zinc ion binding|DNA binding|transcription, DNA-templated
ChrII_A_nidulans_FGSC_A4	238559	A	G	136	AN7919	upstream_gene_variant	DP=40;VDB=0.0126439;SGB=-0.693143;MQSB=0.0659485;MQ0F=0.25;AC=2;AN=2;DP4=0,0,5,33;MQ=16;ANN=G|upstream_gene_variant|MODIFIER|AN7919|AN7919|transcript|AN7919-T|Coding||c.-1T>C|||||3639|,G|upstream_gene_variant|MODIFIER|AN7921|AN7921|transcript|AN7921-T|Coding||c.-51A>G|||||675|,G|upstream_gene_variant|MODIFIER|AN7923|AN7923|transcript|AN7923-T|Coding||c.-1A>G|||||4262|,G|downstream_gene_variant|MO…	GT:PL	1/1:163,114,0	GO:0000981;GO:0006355;GO:0005634;GO:0008270;GO:0003677;GO:0006351	RNA polymerase II transcription factor activity, sequence-specific DNA binding|regulation of transcription, DNA-templated|nucleus|zinc ion binding|DNA binding|transcription, DNA-templated
ChrII_A_nidulans_FGSC_A4	305254	T	G	5.58414	AN7949	missense_variant	DP=1;SGB=-0.379885;MQ0F=0;ICB=1;HOB=0.5;AC=1;AN=2;DP4=0,0,1,0;MQ=60;ANN=G|missense_variant|MODERATE|AN7949|AN7949|transcript|AN7949-T|Coding|1/2|c.1781A>C|p.Asn594Thr|1781/2511|1781/2511|594/836||,G|upstream_gene_variant|MODIFIER|AN7947|AN7947|transcript|AN7947-T|Coding||c.-1A>C|||||4274|,G|downstream_gene_variant|MODIFIER|AN7948|AN7948|transcript|AN7948-T|Coding||c.*1617T>G|||||1280|,G|downstrea…	GT:PL	0/1:32,3,0	GO:0005576;GO:0003674;GO:0008150	extracellular region|molecular_function|biological_process
ChrII_A_nidulans_FGSC_A4	381750	A	T	187	AN7977	upstream_gene_variant	DP=25;VDB=8.75631e-09;SGB=-0.692831;MQ0F=0;AC=2;AN=2;DP4=0,0,24,0;MQ=37;ANN=T|upstream_gene_variant|MODIFIER|AN7977|AN7977|transcript|AN7977-T|Coding||c.-1T>A|||||4083|,T|upstream_gene_variant|MODIFIER|AN7980|AN7980|transcript|AN7980-T|Coding||c.-1A>T|||||4780|,T|downstream_gene_variant|MODIFIER|AN7979|AN7979|transcript|AN7979-T|Coding||c.*330T>A|||||1530|,T|downstream_gene_variant|MODIFIER|AN115…	GT:PL	1/1:214,72,0	GO:0003676;GO:0004523;GO:0005575;GO:0008150	nucleic acid binding|RNA-DNA hybrid ribonuclease activity|cellular_component|biological_process
ChrII_A_nidulans_FGSC_A4	381769	G	C	193	AN7977	upstream_gene_variant	DP=40;VDB=3.19627e-08;SGB=-0.693145;MQ0F=0;AC=2;AN=2;DP4=0,0,40,0;MQ=38;ANN=C|upstream_gene_variant|MODIFIER|AN7977|AN7977|transcript|AN7977-T|Coding||c.-1C>G|||||4102|,C|upstream_gene_variant|MODIFIER|AN7980|AN7980|transcript|AN7980-T|Coding||c.-1G>C|||||4761|,C|downstream_gene_variant|MODIFIER|AN7979|AN7979|transcript|AN7979-T|Coding||c.*330C>G|||||1511|,C|downstream_gene_variant|MODIFIER|AN115…	GT:PL	1/1:220,120,0	GO:0003676;GO:0004523;GO:0005575;GO:0008150	nucleic acid binding|RNA-DNA hybrid ribonuclease activity|cellular_component|biological_process
ChrII_A_nidulans_FGSC_A4	456338	C	A	228	AN12431	missense_variant	DP=151;VDB=3.9374e-05;SGB=-0.693147;MQSB=1;MQ0F=0;AC=2;AN=2;DP4=0,0,68,73;MQ=60;ANN=A|missense_variant|MODERATE|AN12431|AN12431|transcript|AN12431-T|Coding|3/3|c.2206C>A|p.Pro736Thr|2468/2491|2206/2229|736/742||,A|missense_variant|MODERATE|Gene_AN8000|Gene_AN8000|transcript|AN8000-T|Coding|1/3|c.823C>A|p.Pro275Thr|823/10432|823/10432|275/3476||WARNING_TRANSCRIPT_MULTIPLE_STOP_CODONS,A|downstream_…	GT:PL	1/1:255,255,0	GO:0003674;GO:0005575;GO:0008150	molecular_function|cellular_component|biological_process
ChrII_A_nidulans_FGSC_A4	456346	G	T	158	AN12431	missense_variant	DP=144;VDB=2.94596e-07;SGB=-0.693147;MQSB=1;MQ0F=0;AC=2;AN=2;DP4=0,0,65,70;MQ=60;ANN=T|missense_variant|MODERATE|AN12431|AN12431|transcript|AN12431-T|Coding|3/3|c.2214G>T|p.Lys738Asn|2476/2491|2214/2229|738/742||,T|missense_variant|MODERATE|Gene_AN8000|Gene_AN8000|transcript|AN8000-T|Coding|1/3|c.831G>T|p.Lys277Asn|831/10432|831/10432|277/3476||WARNING_TRANSCRIPT_MULTIPLE_STOP_CODONS,T|downstream…	GT:PL	1/1:185,255,0	GO:0003674;GO:0005575;GO:0008150	molecular_function|cellular_component|biological_process
ChrII_A_nidulans_FGSC_A4	496605	T	A	131	AN8010	upstream_gene_variant	DP=13;VDB=2.26006e-08;SGB=-0.683931;MQ0F=0;AC=2;AN=2;DP4=0,0,13,0;MQ=26;ANN=A|upstream_gene_variant|MODIFIER|AN8010|AN8010|transcript|AN8010-T|Coding||c.-294A>T|||||4003|,A|upstream_gene_variant|MODIFIER|AN8013|AN8013|transcript|AN8013-T|Coding||c.-1T>A|||||2446|,A|downstream_gene_variant|MODIFIER|AN8012|AN8012|transcript|AN8012-T|Coding||c.*1120A>T|||||815|,A|downstream_gene_variant|MODIFIER|AN8…	GT:PL	1/1:158,39,0	GO:0005978;GO:0004373;GO:0005978;GO:0004373;GO:0004373;GO:0005739;GO:0005978	glycogen biosynthetic process|glycogen (starch) synthase activity|glycogen biosynthetic process|glycogen (starch) synthase activity|glycogen (starch) synthase activity|mitochondrion|glycogen biosynthetic process	path:ani00500	Starch and sucrose metabolism
ChrII_A_nidulans_FGSC_A4	496606	T	G	135	AN8010	upstream_gene_variant	DP=13;VDB=2.26006e-08;SGB=-0.683931;MQ0F=0;AC=2;AN=2;DP4=0,0,13,0;MQ=26;ANN=G|upstream_gene_variant|MODIFIER|AN8010|AN8010|transcript|AN8010-T|Coding||c.-294A>C|||||4004|,G|upstream_gene_variant|MODIFIER|AN8013|AN8013|transcript|AN8013-T|Coding||c.-1T>G|||||2445|,G|downstream_gene_variant|MODIFIER|AN8012|AN8012|transcript|AN8012-T|Coding||c.*1120A>C|||||814|,G|downstream_gene_variant|MODIFIER|AN8…	GT:PL	1/1:162,39,0	GO:0005978;GO:0004373;GO:0005978;GO:0004373;GO:0004373;GO:0005739;GO:0005978	glycogen biosynthetic process|glycogen (starch) synthase activity|glycogen biosynthetic process|glycogen (starch) synthase activity|glycogen (starch) synthase activity|mitochondrion|glycogen biosynthetic process	path:ani00500	Starch and sucrose metabolism
ChrII_A_nidulans_FGSC_A4	504672	C	A	228	AN8014	missense_variant	DP=185;VDB=0.00341691;SGB=-0.693147;MQSB=1;MQ0F=0;AC=2;AN=2;DP4=0,0,90,91;MQ=60;ANN=A|missense_variant|MODERATE|AN8014|AN8014|transcript|AN8014-T|Coding|1/2|c.131G>T|p.Gly44Val|131/2989|131/2577|44/858||,A|upstream_gene_variant|MODIFIER|AN8016|AN8016|transcript|AN8016-T|Coding||c.-48C>A|||||2508|,A|downstream_gene_variant|MODIFIER|AN8013|AN8013|transcript|AN8013-T|Coding||c.*2019C>A|||||3176|,A|d…	GT:PL	1/1:255,255,0	GO:0006310;GO:0003910;GO:0003677;GO:0006281;GO:0005524;GO:0005575	DNA recombination|DNA ligase (ATP) activity|DNA binding|DNA repair|ATP binding|cellular_component	path:ani03450	Non-homologous end-joining
ChrII_A_nidulans_FGSC_A4	504673	C	A	228	AN8014	missense_variant	DP=184;VDB=0.00369888;SGB=-0.693147;MQSB=1;MQ0F=0;AC=2;AN=2;DP4=0,0,89,90;MQ=60;ANN=A|missense_variant|MODERATE|AN8014|AN8014|transcript|AN8014-T|Coding|1/2|c.130G>T|p.Gly44Trp|130/2989|130/2577|44/858||,A|upstream_gene_variant|MODIFIER|AN8016|AN8016|transcript|AN8016-T|Coding||c.-48C>A|||||2507|,A|downstream_gene_variant|MODIFIER|AN8013|AN8013|transcript|AN8013-T|Coding||c.*2019C>A|||||3177|,A|d…	GT:PL	1/1:255,255,0	GO:0006310;GO:0003910;GO:0003677;GO:0006281;GO:0005524;GO:0005575	DNA recombination|DNA ligase (ATP) activity|DNA binding|DNA repair|ATP binding|cellular_component	path:ani03450	Non-homologous end-joining
ChrII_A_nidulans_FGSC_A4	504674	C	G	228	AN8014	missense_variant	DP=186;VDB=0.00532352;SGB=-0.693147;MQSB=1;MQ0F=0;AC=2;AN=2;DP4=0,0,90,90;MQ=60;ANN=G|missense_variant|MODERATE|AN8014|AN8014|transcript|AN8014-T|Coding|1/2|c.129G>C|p.Trp43Cys|129/2989|129/2577|43/858||,G|upstream_gene_variant|MODIFIER|AN8016|AN8016|transcript|AN8016-T|Coding||c.-48C>G|||||2506|,G|downstream_gene_variant|MODIFIER|AN8013|AN8013|transcript|AN8013-T|Coding||c.*2019C>G|||||3178|,G|d…	GT:PL	1/1:255,255,0	GO:0006310;GO:0003910;GO:0003677;GO:0006281;GO:0005524;GO:0005575	DNA recombination|DNA ligase (ATP) activity|DNA binding|DNA repair|ATP binding|cellular_component	path:ani03450	Non-homologous end-joining
ChrII_A_nidulans_FGSC_A4	504823	G	C	38.3986	AN8014	upstream_gene_variant	DP=151;VDB=0.118267;SGB=-0.556411;MQ0F=0;AC=2;AN=2;DP4=0,0,0,4;MQ=60;ANN=C|upstream_gene_variant|MODIFIER|AN8014|AN8014|transcript|AN8014-T|Coding||c.-1C>G|||||21|,C|upstream_gene_variant|MODIFIER|AN8016|AN8016|transcript|AN8016-T|Coding||c.-48G>C|||||2357|,C|downstream_gene_variant|MODIFIER|AN8013|AN8013|transcript|AN8013-T|Coding||c.*2019G>C|||||3327|,C|downstream_gene_variant|MODIFIER|AN8015|A…	GT:PL	1/1:65,12,0	GO:0006310;GO:0003910;GO:0003677;GO:0006281;GO:0005524;GO:0005575	DNA recombination|DNA ligase (ATP) activity|DNA binding|DNA repair|ATP binding|cellular_component	path:ani03450	Non-homologous end-joining
ChrII_A_nidulans_FGSC_A4	504826	G	T	121	AN8015	splice_region_variant	DP=152;VDB=0.152766;SGB=-0.688148;MQSB=1;MQ0F=0;AC=2;AN=2;DP4=0,0,3,12;MQ=60;ANN=T|splice_region_variant|LOW|AN8015|AN8015|transcript|AN8015-T|Coding|3/3|c.*566C>A||||||,T|3_prime_UTR_variant|MODIFIER|AN8015|AN8015|transcript|AN8015-T|Coding|3/3|c.*566C>A|||||566|,T|upstream_gene_variant|MODIFIER|AN8014|AN8014|transcript|AN8014-T|Coding||c.-1C>A|||||24|,T|upstream_gene_variant|MODIFIER|AN8016|AN8…	GT:PL	1/1:148,45,0	GO:0003676;GO:0008270;GO:0005686;GO:0005829;GO:0008150	nucleic acid binding|zinc ion binding|U2 snRNP|cytosol|biological_process	path:ani03040	Spliceosome
ChrII_A_nidulans_FGSC_A4	557101	C	A	228	AN11032	missense_variant	DP=202;VDB=0.515688;SGB=-0.693147;MQSB=1;MQ0F=0;AC=2;AN=2;DP4=0,0,126,68;MQ=60;ANN=A|missense_variant|MODERATE|AN11032|AN11032|transcript|AN11032-T|Coding|5/6|c.929C>A|p.Ala310Asp|1201/2543|929/1794|310/597||,A|upstream_gene_variant|MODIFIER|AN8032|AN8032|transcript|AN8032-T|Coding||c.-1G>T|||||4259|,A|upstream_gene_variant|MODIFIER|AN8034|AN8034|transcript|AN8034-T|Coding||c.-250C>A|||||1720|,A|…	GT:PL	1/1:255,255,0
ChrII_A_nidulans_FGSC_A4	570266	A	C	228	AN8036	upstream_gene_variant	DP=185;VDB=0.227581;SGB=-0.693147;MQSB=1;MQ0F=0;AC=2;AN=2;DP4=0,0,101,73;MQ=60;ANN=C|upstream_gene_variant|MODIFIER|AN8036|AN8036|transcript|AN8036-T|Coding||c.-56T>G|||||3911|,C|upstream_gene_variant|MODIFIER|AN8038|AN8038|transcript|AN8038-T|Coding||c.-598A>C|||||1557|,C|downstream_gene_variant|MODIFIER|AN8037|AN8037|transcript|AN8037-T|Coding||c.*783A>C|||||1806|,C|intergenic_region|MODIFIER|A…	GT:PL	1/1:255,255,0	GO:0003674;GO:0005575;GO:0008150	molecular_function|cellular_component|biological_process
ChrII_A_nidulans_FGSC_A4	615331	G	C	228	AN8053	upstream_gene_variant	DP=209;VDB=0.920367;SGB=-0.693147;MQSB=1;MQ0F=0;AC=2;AN=2;DP4=0,0,102,95;MQ=60;ANN=C|upstream_gene_variant|MODIFIER|AN8053|AN8053|transcript|AN8053-T|Coding||c.-406C>G|||||2422|,C|upstream_gene_variant|MODIFIER|AN8054|AN8054|transcript|AN8054-T|Coding||c.-88C>G|||||243|,C|downstream_gene_variant|MODIFIER|AN11041|AN11041|transcript|AN11041-T|Coding||c.*417G>C|||||1388|,C|downstream_gene_variant|MO…	GT:PL	1/1:255,255,0	GO:0046856;GO:0051286;GO:0005829;GO:0032153;GO:0003674	phosphatidylinositol dephosphorylation|cell tip|cytosol|cell division site|molecular_function
ChrII_A_nidulans_FGSC_A4	746063	A	G	228	AN11048	missense_variant	DP=243;VDB=0.281617;SGB=-0.693147;MQSB=1;MQ0F=0;AC=2;AN=2;DP4=0,0,114,121;MQ=60;ANN=G|missense_variant|MODERATE|AN11048|AN11048|transcript|AN11048-T|Coding|1/1|c.307A>G|p.Ser103Gly|353/956|307/687|103/228||,G|downstream_gene_variant|MODIFIER|AN11036|AN11036|transcript|AN11036-T|Coding||c.*1773A>G|||||3553|,G|downstream_gene_variant|MODIFIER|AN11051|AN11051|transcript|AN11051-T|Coding||c.*1512A>G|…	GT:PL	1/1:255,255,0	GO:0005575;GO:0003674;GO:0008150	cellular_component|molecular_function|biological_process
ChrII_A_nidulans_FGSC_A4	746064	G	T	228	AN11048	missense_variant	DP=246;VDB=0.304991;SGB=-0.693147;MQSB=1;MQ0F=0;AC=2;AN=2;DP4=0,0,109,121;MQ=60;ANN=T|missense_variant|MODERATE|AN11048|AN11048|transcript|AN11048-T|Coding|1/1|c.308G>T|p.Ser103Ile|354/956|308/687|103/228||,T|downstream_gene_variant|MODIFIER|AN11036|AN11036|transcript|AN11036-T|Coding||c.*1773G>T|||||3554|,T|downstream_gene_variant|MODIFIER|AN11051|AN11051|transcript|AN11051-T|Coding||c.*1512G>T|…	GT:PL	1/1:255,255,0	GO:0005575;GO:0003674;GO:0008150	cellular_component|molecular_function|biological_process
ChrII_A_nidulans_FGSC_A4	773092	G	C	228	AN8105	upstream_gene_variant	DP=201;VDB=0.101325;SGB=-0.693147;MQSB=1;MQ0F=0;AC=2;AN=2;DP4=0,0,107,87;MQ=60;ANN=C|upstream_gene_variant|MODIFIER|AN8105|AN8105|transcript|AN8105-T|Coding||c.-1C>G|||||3199|,C|upstream_gene_variant|MODIFIER|AN8106|AN8106|transcript|AN8106-T|Coding||c.-62C>G|||||126|,C|upstream_gene_variant|MODIFIER|AN11037|AN11037|transcript|AN11037-T|Coding||c.-83G>C|||||680|,C|upstream_gene_variant|MODIFIER|A…	GT:PL	1/1:255,255,0	GO:0031177;GO:0004043;GO:0003824;GO:0019748;GO:0005575	phosphopantetheine binding|L-aminoadipate-semialdehyde dehydrogenase activity|catalytic activity|secondary metabolic process|cellular_component
ChrII_A_nidulans_FGSC_A4	816465	C	A	228	AN8121	missense_variant	DP=180;VDB=0.000453826;SGB=-0.693147;MQSB=1;MQ0F=0;AC=2;AN=2;DP4=0,0,98,71;MQ=60;ANN=A|missense_variant|MODERATE|AN8121|AN8121|transcript|AN8121-T|Coding|1/1|c.2338G>T|p.Ala780Ser|2505/4470|2338/4083|780/1360||,A|upstream_gene_variant|MODIFIER|AN8122|AN8122|transcript|AN8122-T|Coding||c.-181C>A|||||3608|,A|downstream_gene_variant|MODIFIER|AN8120|AN8120|transcript|AN8120-T|Coding||c.*2718C>A|||||1…	GT:PL	1/1:255,255,0	GO:0006139;GO:0004642;GO:0004642;GO:0006189;GO:0004642;GO:0005794;GO:0006164	nucleobase-containing compound metabolic process|phosphoribosylformylglycinamidine synthase activity|phosphoribosylformylglycinamidine synthase activity|'de novo' IMP biosynthetic process|phosphoribosylformylglycinamidine synthase activity|Golgi apparatus|purine nucleotide biosynthetic process	path:ani00230	Purine metabolism
ChrII_A_nidulans_FGSC_A4	816466	T	C	228	AN8121	synonymous_variant	DP=180;VDB=0.000328703;SGB=-0.693147;MQSB=1;MQ0F=0;AC=2;AN=2;DP4=0,0,100,72;MQ=60;ANN=C|synonymous_variant|LOW|AN8121|AN8121|transcript|AN8121-T|Coding|1/1|c.2337A>G|p.Lys779Lys|2504/4470|2337/4083|779/1360||,C|upstream_gene_variant|MODIFIER|AN8122|AN8122|transcript|AN8122-T|Coding||c.-181T>C|||||3607|,C|downstream_gene_variant|MODIFIER|AN8120|AN8120|transcript|AN8120-T|Coding||c.*2718T>C|||||194…	GT:PL	1/1:255,255,0	GO:0006139;GO:0004642;GO:0004642;GO:0006189;GO:0004642;GO:0005794;GO:0006164	nucleobase-containing compound metabolic process|phosphoribosylformylglycinamidine synthase activity|phosphoribosylformylglycinamidine synthase activity|'de novo' IMP biosynthetic process|phosphoribosylformylglycinamidine synthase activity|Golgi apparatus|purine nucleotide biosynthetic process	path:ani00230	Purine metabolism
ChrII_A_nidulans_FGSC_A4	816467	T	A	228	AN8121	missense_variant	DP=180;VDB=0.000707909;SGB=-0.693147;MQSB=1;MQ0F=0;AC=2;AN=2;DP4=0,0,101,73;MQ=60;ANN=A|missense_variant|MODERATE|AN8121|AN8121|transcript|AN8121-T|Coding|1/1|c.2336A>T|p.Lys779Ile|2503/4470|2336/4083|779/1360||,A|upstream_gene_variant|MODIFIER|AN8122|AN8122|transcript|AN8122-T|Coding||c.-181T>A|||||3606|,A|downstream_gene_variant|MODIFIER|AN8120|AN8120|transcript|AN8120-T|Coding||c.*2718T>A|||||…	GT:PL	1/1:255,255,0	GO:0006139;GO:0004642;GO:0004642;GO:0006189;GO:0004642;GO:0005794;GO:0006164	nucleobase-containing compound metabolic process|phosphoribosylformylglycinamidine synthase activity|phosphoribosylformylglycinamidine synthase activity|'de novo' IMP biosynthetic process|phosphoribosylformylglycinamidine synthase activity|Golgi apparatus|purine nucleotide biosynthetic process	path:ani00230	Purine metabolism
ChrII_A_nidulans_FGSC_A4	960566	T	C	228	AN8160	upstream_gene_variant	DP=203;VDB=0.385841;SGB=-0.693147;RPB=1;MQB=1;MQSB=0.891719;BQB=1;MQ0F=0.00985222;AC=2;AN=2;DP4=1,0,82,107;MQ=48;ANN=C|upstream_gene_variant|MODIFIER|AN8160|AN8160|transcript|AN8160-T|Coding||c.-1T>C|||||4255|,C|downstream_gene_variant|MODIFIER|AN8159|AN8159|transcript|AN8159-T|Coding||c.*585A>G|||||2640|,C|intergenic_region|MODIFIER|AN8158-AN8159|AN8158-AN8159|intergenic_region|AN8158-AN8159||||…	GT:PL	1/1:255,255,0	GO:0003674;GO:0005575;GO:0008150	molecular_function|cellular_component|biological_process
ChrII_A_nidulans_FGSC_A4	1019460	T	G	228	AN8176	upstream_gene_variant	DP=148;VDB=0.901298;SGB=-0.693147;MQSB=1;MQ0F=0;AC=2;AN=2;DP4=0,0,80,58;MQ=60;ANN=G|upstream_gene_variant|MODIFIER|AN8176|AN8176|transcript|AN8176-T|Coding||c.-26T>G|||||470|,G|downstream_gene_variant|MODIFIER|AN8175|AN8175|transcript|AN8175-T|Coding||c.*1464T>G|||||3044|,G|intergenic_region|MODIFIER|AN8175-AN8176|AN8175-AN8176|intergenic_region|AN8175-AN8176|||||||||	GT:PL	1/1:255,255,0	GO:0003735;GO:0005840;GO:0006412	structural constituent of ribosome|ribosome|translation	path:ani03010	Ribosome
ChrII_A_nidulans_FGSC_A4	1067173	T	G	81	AN8189	upstream_gene_variant	DP=147;VDB=0.469001;SGB=-0.616816;MQSB=1;MQ0F=0;AC=2;AN=2;DP4=0,0,4,2;MQ=60;ANN=G|upstream_gene_variant|MODIFIER|AN8189|AN8189|transcript|AN8189-T|Coding||c.-1T>G|||||61|,G|upstream_gene_variant|MODIFIER|AN8190|AN8190|transcript|AN8190-T|Coding||c.-1549T>G|||||2760|,G|downstream_gene_variant|MODIFIER|AN8186|AN8186|transcript|AN8186-T|Coding||c.*1227T>G|||||4642|,G|downstream_gene_variant|MODIFIER…	GT:PL	1/1:108,18,0	GO:0003674;GO:0005575;GO:0008150	molecular_function|cellular_component|biological_process
ChrII_A_nidulans_FGSC_A4	1067175	A	G	9.87439	AN8189	upstream_gene_variant	DP=145;VDB=0.32;SGB=-0.453602;MQ0F=0;AC=2;AN=2;DP4=0,0,2,0;MQ=60;ANN=G|upstream_gene_variant|MODIFIER|AN8189|AN8189|transcript|AN8189-T|Coding||c.-1A>G|||||59|,G|upstream_gene_variant|MODIFIER|AN8190|AN8190|transcript|AN8190-T|Coding||c.-1549A>G|||||2758|,G|downstream_gene_variant|MODIFIER|AN8186|AN8186|transcript|AN8186-T|Coding||c.*1227A>G|||||4644|,G|downstream_gene_variant|MODIFIER|AN8187|AN8…	GT:PL	1/1:36,6,0	GO:0003674;GO:0005575;GO:0008150	molecular_function|cellular_component|biological_process
ChrII_A_nidulans_FGSC_A4	1067176	A	T	13.5964	AN8189	upstream_gene_variant	DP=145;VDB=0.84;SGB=-0.453602;MQSB=1;MQ0F=0;AC=2;AN=2;DP4=0,0,1,1;MQ=60;ANN=T|upstream_gene_variant|MODIFIER|AN8189|AN8189|transcript|AN8189-T|Coding||c.-1A>T|||||58|,T|upstream_gene_variant|MODIFIER|AN8190|AN8190|transcript|AN8190-T|Coding||c.-1549A>T|||||2757|,T|downstream_gene_variant|MODIFIER|AN8186|AN8186|transcript|AN8186-T|Coding||c.*1227A>T|||||4645|,T|downstream_gene_variant|MODIFIER|AN8…	GT:PL	1/1:40,6,0	GO:0003674;GO:0005575;GO:0008150	molecular_function|cellular_component|biological_process
ChrII_A_nidulans_FGSC_A4	1083910	A	T	228	AN9460	missense_variant	DP=179;VDB=0.34724;SGB=-0.693147;MQSB=1;MQ0F=0;AC=2;AN=2;DP4=0,0,90,81;MQ=60;ANN=T|missense_variant|MODERATE|AN9460|AN9460|transcript|AN9460-T|Coding|1/3|c.2A>T|p.Lys1Met|2/744|2/744|1/247||WARNING_TRANSCRIPT_NO_START_CODON,T|upstream_gene_variant|MODIFIER|AN8193|AN8193|transcript|AN8193-T|Coding||c.-1T>A|||||642|,T|upstream_gene_variant|MODIFIER|AN12427|AN12427|transcript|AN12427-T|Coding||c.-1A…	GT:PL	1/1:255,255,0	GO:0008233;GO:0005787;GO:0016021;GO:0006465;GO:0005787;GO:0008233;GO:0045047;GO:0006465	peptidase activity|signal peptidase complex|integral component of membrane|signal peptide processing|signal peptidase complex|peptidase activity|protein targeting to ER|signal peptide processing
ChrII_A_nidulans_FGSC_A4	1164127	T	A	228	AN8212	5_prime_UTR_variant	DP=186;VDB=6.32346e-40;SGB=-0.693147;MQSB=1;MQ0F=0;AC=2;AN=2;DP4=0,0,94,85;MQ=60;ANN=A|5_prime_UTR_variant|MODIFIER|AN8212|AN8212|transcript|AN8212-T|Coding|1/2|c.-3A>T|||||3|,A|upstream_gene_variant|MODIFIER|AN8211|AN8211|transcript|AN8211-T|Coding||c.-577A>T|||||2088|,A|upstream_gene_variant|MODIFIER|AN8214|AN8214|transcript|AN8214-T|Coding||c.-29T>A|||||1677|,A|downstream_gene_variant|MODIFIER…	GT:PL	1/1:255,255,0	GO:0008270;GO:0017108;GO:0033557;GO:0006261	zinc ion binding|5'-flap endonuclease activity|Slx1-Slx4 complex|DNA-dependent DNA replication
ChrII_A_nidulans_FGSC_A4	1164244	G	A	228	AN8211	upstream_gene_variant	DP=203;VDB=3.47213e-16;SGB=-0.693147;MQSB=0.996506;MQ0F=0;AC=2;AN=2;DP4=0,0,82,104;MQ=59;ANN=A|upstream_gene_variant|MODIFIER|AN8211|AN8211|transcript|AN8211-T|Coding||c.-577C>T|||||2205|,A|upstream_gene_variant|MODIFIER|AN8212|AN8212|transcript|AN8212-T|Coding||c.-22C>T|||||99|,A|upstream_gene_variant|MODIFIER|AN8214|AN8214|transcript|AN8214-T|Coding||c.-29G>A|||||1560|,A|downstream_gene_variant…	GT:PL	1/1:255,255,0	GO:0055114;GO:0016706;GO:0008270;GO:0003677;GO:0034647;GO:0031934;GO:0048189;GO:0031618;GO:0034721;GO:0034630;GO:0030466;GO:0000070;GO:0051572;GO:0031507;GO:0051567;GO:0030702	oxidation-reduction process|oxidoreductase activity, acting on paired donors, with incorporation or reduction of molecular oxygen, 2-oxoglutarate as one donor, and incorporation of one atom each of oxygen into both donors|zinc ion binding|DNA binding|histone demethylase activity (H3-trimethyl-K4 specific)|mating-type region heterochromatin|Lid2 complex|nuclear pericentric heterochromatin|histone …
ChrII_A_nidulans_FGSC_A4	1164245	A	T	228	AN8211	upstream_gene_variant	DP=203;VDB=1.86906e-15;SGB=-0.693147;MQSB=0.996506;MQ0F=0;AC=2;AN=2;DP4=0,0,82,104;MQ=59;ANN=T|upstream_gene_variant|MODIFIER|AN8211|AN8211|transcript|AN8211-T|Coding||c.-577T>A|||||2206|,T|upstream_gene_variant|MODIFIER|AN8212|AN8212|transcript|AN8212-T|Coding||c.-22T>A|||||100|,T|upstream_gene_variant|MODIFIER|AN8214|AN8214|transcript|AN8214-T|Coding||c.-29A>T|||||1559|,T|downstream_gene_varian…	GT:PL	1/1:255,255,0	GO:0055114;GO:0016706;GO:0008270;GO:0003677;GO:0034647;GO:0031934;GO:0048189;GO:0031618;GO:0034721;GO:0034630;GO:0030466;GO:0000070;GO:0051572;GO:0031507;GO:0051567;GO:0030702	oxidation-reduction process|oxidoreductase activity, acting on paired donors, with incorporation or reduction of molecular oxygen, 2-oxoglutarate as one donor, and incorporation of one atom each of oxygen into both donors|zinc ion binding|DNA binding|histone demethylase activity (H3-trimethyl-K4 specific)|mating-type region heterochromatin|Lid2 complex|nuclear pericentric heterochromatin|histone …
ChrII_A_nidulans_FGSC_A4	1164334	G	T	228	AN8213	3_prime_UTR_variant	DP=224;VDB=0.96575;SGB=-0.693147;MQSB=1;MQ0F=0;AC=2;AN=2;DP4=0,0,101,106;MQ=60;ANN=T|3_prime_UTR_variant|MODIFIER|AN8213|AN8213|transcript|AN8213-T|Coding|2/2|c.*486C>A|||||486|,T|upstream_gene_variant|MODIFIER|AN8211|AN8211|transcript|AN8211-T|Coding||c.-577C>A|||||2295|,T|upstream_gene_variant|MODIFIER|AN8212|AN8212|transcript|AN8212-T|Coding||c.-22C>A|||||189|,T|upstream_gene_variant|MODIFIER|…	GT:PL	1/1:255,255,0	GO:0006139;GO:0004798;GO:0004798;GO:0006233;GO:0005524;GO:0004798;GO:0009041;GO:0005634;GO:0005829;GO:0046939;GO:0006233;GO:0006235;GO:0006227	nucleobase-containing compound metabolic process|thymidylate kinase activity|thymidylate kinase activity|dTDP biosynthetic process|ATP binding|thymidylate kinase activity|uridylate kinase activity|nucleus|cytosol|nucleotide phosphorylation|dTDP biosynthetic process|dTTP biosynthetic process|dUDP biosynthetic process	path:ani00240	Pyrimidine metabolism
ChrII_A_nidulans_FGSC_A4	1187436	T	C	228	AN8219	upstream_gene_variant	DP=182;VDB=0.755288;SGB=-0.693147;MQSB=1;MQ0F=0;AC=2;AN=2;DP4=0,0,85,88;MQ=60;ANN=C|upstream_gene_variant|MODIFIER|AN8219|AN8219|transcript|AN8219-T|Coding||c.-1A>G|||||842|,C|upstream_gene_variant|MODIFIER|AN8220|AN8220|transcript|AN8220-T|Coding||c.-1T>C|||||1556|,C|upstream_gene_variant|MODIFIER|AN8221|AN8221|transcript|AN8221-T|Coding||c.-1T>C|||||3367|,C|downstream_gene_variant|MODIFIER|AN82…	GT:PL	1/1:255,255,0	GO:0008553;GO:0006091;GO:0000166;GO:0046872;GO:0006812;GO:0016021;GO:0006754	hydrogen-exporting ATPase activity, phosphorylative mechanism|generation of precursor metabolites and energy|nucleotide binding|metal ion binding|cation transport|integral component of membrane|ATP biosynthetic process
ChrII_A_nidulans_FGSC_A4	1187437	T	C	228	AN8219	upstream_gene_variant	DP=182;VDB=0.783159;SGB=-0.693147;MQSB=1;MQ0F=0;AC=2;AN=2;DP4=0,0,86,88;MQ=60;ANN=C|upstream_gene_variant|MODIFIER|AN8219|AN8219|transcript|AN8219-T|Coding||c.-1A>G|||||843|,C|upstream_gene_variant|MODIFIER|AN8220|AN8220|transcript|AN8220-T|Coding||c.-1T>C|||||1555|,C|upstream_gene_variant|MODIFIER|AN8221|AN8221|transcript|AN8221-T|Coding||c.-1T>C|||||3366|,C|downstream_gene_variant|MODIFIER|AN82…	GT:PL	1/1:255,255,0	GO:0008553;GO:0006091;GO:0000166;GO:0046872;GO:0006812;GO:0016021;GO:0006754	hydrogen-exporting ATPase activity, phosphorylative mechanism|generation of precursor metabolites and energy|nucleotide binding|metal ion binding|cation transport|integral component of membrane|ATP biosynthetic process
ChrII_A_nidulans_FGSC_A4	1250771	T	G	228	AN8240	upstream_gene_variant	DP=195;VDB=0.153524;SGB=-0.693147;MQSB=1;MQ0F=0;AC=2;AN=2;DP4=0,0,89,98;MQ=60;ANN=G|upstream_gene_variant|MODIFIER|AN8240|AN8240|transcript|AN8240-T|Coding||c.-1A>C|||||4587|,G|upstream_gene_variant|MODIFIER|AN8241|AN8241|transcript|AN8241-T|Coding||c.-77A>C|||||902|,G|upstream_gene_variant|MODIFIER|AN11062|AN11062|transcript|AN11062-T|Coding||c.-50T>G|||||3072|,G|upstream_gene_variant|MODIFIER|A…	GT:PL	1/1:255,255,0	GO:0003674;GO:0005575;GO:0008150	molecular_function|cellular_component|biological_process
ChrII_A_nidulans_FGSC_A4	1258010	C	G	228	AN8244	missense_variant	DP=187;VDB=0.73158;SGB=-0.693147;MQSB=1;MQ0F=0;AC=2;AN=2;DP4=0,0,94,89;MQ=60;ANN=G|missense_variant|MODERATE|AN8244|AN8244|transcript|AN8244-T|Coding|1/1|c.2340G>C|p.Glu780Asp|2429/2754|2340/2436|780/811||,G|upstream_gene_variant|MODIFIER|AN8242|AN8242|transcript|AN8242-T|Coding||c.-111G>C|||||4455|,G|upstream_gene_variant|MODIFIER|AN11063|AN11063|transcript|AN11063-T|Coding||c.-8C>G|||||2773|,G|…	GT:PL	1/1:255,255,0
ChrII_A_nidulans_FGSC_A4	1258011	T	G	228	AN8244	missense_variant	DP=187;VDB=0.749166;SGB=-0.693147;MQSB=1;MQ0F=0;AC=2;AN=2;DP4=0,0,94,89;MQ=60;ANN=G|missense_variant|MODERATE|AN8244|AN8244|transcript|AN8244-T|Coding|1/1|c.2339A>C|p.Glu780Ala|2428/2754|2339/2436|780/811||,G|upstream_gene_variant|MODIFIER|AN8242|AN8242|transcript|AN8242-T|Coding||c.-111A>C|||||4456|,G|upstream_gene_variant|MODIFIER|AN11063|AN11063|transcript|AN11063-T|Coding||c.-8T>G|||||2772|,G…	GT:PL	1/1:255,255,0
ChrII_A_nidulans_FGSC_A4	1277641	C	G	228	AN8249	upstream_gene_variant	DP=155;VDB=0.00331292;SGB=-0.693147;MQSB=1;MQ0F=0;AC=2;AN=2;DP4=0,0,70,81;MQ=60;ANN=G|upstream_gene_variant|MODIFIER|AN8249|AN8249|transcript|AN8249-T|Coding||c.-1G>C|||||4579|,G|upstream_gene_variant|MODIFIER|AN11064|AN11064|transcript|AN11064-T|Coding||c.-110C>G|||||3553|,G|downstream_gene_variant|MODIFIER|AN8250|AN8250|transcript|AN8250-T|Coding||c.*1555C>G|||||2604|,G|downstream_gene_variant|…	GT:PL	1/1:255,255,0	GO:0016125;GO:0000250;GO:0005575	sterol metabolic process|lanosterol synthase activity|cellular_component	path:ani00100	Steroid biosynthesis
ChrII_A_nidulans_FGSC_A4	1277642	T	G	228	AN8249	upstream_gene_variant	DP=155;VDB=0.00389151;SGB=-0.693147;MQSB=1;MQ0F=0;AC=2;AN=2;DP4=0,0,69,80;MQ=60;ANN=G|upstream_gene_variant|MODIFIER|AN8249|AN8249|transcript|AN8249-T|Coding||c.-1A>C|||||4580|,G|upstream_gene_variant|MODIFIER|AN11064|AN11064|transcript|AN11064-T|Coding||c.-110T>G|||||3552|,G|downstream_gene_variant|MODIFIER|AN8250|AN8250|transcript|AN8250-T|Coding||c.*1555T>G|||||2605|,G|downstream_gene_variant|…	GT:PL	1/1:255,255,0	GO:0016125;GO:0000250;GO:0005575	sterol metabolic process|lanosterol synthase activity|cellular_component	path:ani00100	Steroid biosynthesis
ChrII_A_nidulans_FGSC_A4	1277644	T	A	228	AN8249	upstream_gene_variant	DP=155;VDB=0.00439148;SGB=-0.693147;MQSB=1;MQ0F=0;AC=2;AN=2;DP4=0,0,70,82;MQ=60;ANN=A|upstream_gene_variant|MODIFIER|AN8249|AN8249|transcript|AN8249-T|Coding||c.-1A>T|||||4582|,A|upstream_gene_variant|MODIFIER|AN11064|AN11064|transcript|AN11064-T|Coding||c.-110T>A|||||3550|,A|downstream_gene_variant|MODIFIER|AN8250|AN8250|transcript|AN8250-T|Coding||c.*1555T>A|||||2607|,A|downstream_gene_variant|…	GT:PL	1/1:255,255,0	GO:0016125;GO:0000250;GO:0005575	sterol metabolic process|lanosterol synthase activity|cellular_component	path:ani00100	Steroid biosynthesis
ChrII_A_nidulans_FGSC_A4	1277647	G	T	228	AN8249	upstream_gene_variant	DP=157;VDB=0.00788565;SGB=-0.693147;MQSB=1;MQ0F=0;AC=2;AN=2;DP4=0,0,71,82;MQ=60;ANN=T|upstream_gene_variant|MODIFIER|AN8249|AN8249|transcript|AN8249-T|Coding||c.-1C>A|||||4585|,T|upstream_gene_variant|MODIFIER|AN11064|AN11064|transcript|AN11064-T|Coding||c.-110G>T|||||3547|,T|downstream_gene_variant|MODIFIER|AN8250|AN8250|transcript|AN8250-T|Coding||c.*1555G>T|||||2610|,T|downstream_gene_variant|…	GT:PL	1/1:255,255,0	GO:0016125;GO:0000250;GO:0005575	sterol metabolic process|lanosterol synthase activity|cellular_component	path:ani00100	Steroid biosynthesis
ChrII_A_nidulans_FGSC_A4	1317759	G	T	228	AN8262	missense_variant	DP=196;VDB=0.298727;SGB=-0.693147;MQSB=1;MQ0F=0;AC=2;AN=2;DP4=0,0,70,113;MQ=60;ANN=T|missense_variant|MODERATE|AN8262|AN8262|transcript|AN8262-T|Coding|4/4|c.1188G>T|p.Gln396His|1262/1289|1188/1215|396/404||,T|upstream_gene_variant|MODIFIER|AN8263|AN8263|transcript|AN8263-T|Coding||c.-97G>T|||||197|,T|downstream_gene_variant|MODIFIER|AN11067|AN11067|transcript|AN11067-T|Coding||c.*1234G>T|||||384…	GT:PL	1/1:255,255,0
ChrII_A_nidulans_FGSC_A4	1320553	A	G	228	AN8264	upstream_gene_variant	DP=188;VDB=0.886222;SGB=-0.693147;MQSB=1;MQ0F=0;AC=2;AN=2;DP4=0,0,91,91;MQ=60;ANN=G|upstream_gene_variant|MODIFIER|AN8264|AN8264|transcript|AN8264-T|Coding||c.-77T>C|||||9|,G|downstream_gene_variant|MODIFIER|AN8262|AN8262|transcript|AN8262-T|Coding||c.*1289A>G|||||2767|,G|downstream_gene_variant|MODIFIER|AN8263|AN8263|transcript|AN8263-T|Coding||c.*795A>G|||||326|,G|downstream_gene_variant|MODIFI…	GT:PL	1/1:255,255,0	GO:0005634;GO:0005829;GO:0003674;GO:0008150	nucleus|cytosol|molecular_function|biological_process
ChrII_A_nidulans_FGSC_A4	1320554	G	C	228	AN8264	upstream_gene_variant	DP=191;VDB=0.888615;SGB=-0.693147;MQSB=1;MQ0F=0;AC=2;AN=2;DP4=0,0,92,89;MQ=60;ANN=C|upstream_gene_variant|MODIFIER|AN8264|AN8264|transcript|AN8264-T|Coding||c.-77C>G|||||10|,C|downstream_gene_variant|MODIFIER|AN8262|AN8262|transcript|AN8262-T|Coding||c.*1289G>C|||||2768|,C|downstream_gene_variant|MODIFIER|AN8263|AN8263|transcript|AN8263-T|Coding||c.*795G>C|||||327|,C|downstream_gene_variant|MODIF…	GT:PL	1/1:255,255,0	GO:0005634;GO:0005829;GO:0003674;GO:0008150	nucleus|cytosol|molecular_function|biological_process
ChrII_A_nidulans_FGSC_A4	1321889	A	C	36.3353	AN8264	upstream_gene_variant	DP=41;VDB=0.977838;SGB=-0.511536;MQSB=1;MQ0F=0;AC=2;AN=2;DP4=0,0,1,2;MQ=60;ANN=C|upstream_gene_variant|MODIFIER|AN8264|AN8264|transcript|AN8264-T|Coding||c.-77T>G|||||1345|,C|upstream_gene_variant|MODIFIER|tR_ACG_5|tR_ACG_5|transcript|tR_ACG_5-T|Noncoding||n.-1T>G|||||971|,C|downstream_gene_variant|MODIFIER|AN8262|AN8262|transcript|AN8262-T|Coding||c.*1289A>C|||||4103|,C|downstream_gene_variant|M…	GT:PL	1/1:63,9,0	GO:0005634;GO:0005829;GO:0003674;GO:0008150	nucleus|cytosol|molecular_function|biological_process
ChrII_A_nidulans_FGSC_A4	1373451	A	G	228	AN8282	missense_variant	DP=250;VDB=0.914884;SGB=-0.693147;MQSB=1;MQ0F=0;AC=2;AN=2;DP4=0,0,104,137;MQ=60;ANN=G|missense_variant|MODERATE|AN8282|AN8282|transcript|AN8282-T|Coding|1/1|c.1940T>C|p.Phe647Ser|1940/2580|1940/2580|647/859||,G|upstream_gene_variant|MODIFIER|AN8281|AN8281|transcript|AN8281-T|Coding||c.-495T>C|||||725|,G|downstream_gene_variant|MODIFIER|AN8280|AN8280|transcript|AN8280-T|Coding||c.*2381A>G|||||3598…	GT:PL	1/1:255,255,0	GO:0043494;GO:0005829;GO:0030466;GO:0031048;GO:0031494;GO:0006348;GO:0051574;GO:0000122;GO:0045141;GO:0000070;GO:1990141;GO:0051572;GO:0034613;GO:0051754;GO:0003674	CLRC ubiquitin ligase complex|cytosol|chromatin silencing at silent mating-type cassette|chromatin silencing by small RNA|regulation of mating type switching|chromatin silencing at telomere|positive regulation of histone H3-K9 methylation|negative regulation of transcription from RNA polymerase II promoter|meiotic telomere clustering|mitotic sister chromatid segregation|chromatin silencing at cen…
ChrII_A_nidulans_FGSC_A4	1373455	G	C	228	AN8282	missense_variant	DP=243;VDB=0.878772;SGB=-0.693147;MQSB=1;MQ0F=0;AC=2;AN=2;DP4=0,0,102,135;MQ=60;ANN=C|missense_variant|MODERATE|AN8282|AN8282|transcript|AN8282-T|Coding|1/1|c.1936C>G|p.His646Asp|1936/2580|1936/2580|646/859||,C|upstream_gene_variant|MODIFIER|AN8281|AN8281|transcript|AN8281-T|Coding||c.-495C>G|||||729|,C|downstream_gene_variant|MODIFIER|AN8280|AN8280|transcript|AN8280-T|Coding||c.*2381G>C|||||3602…	GT:PL	1/1:255,255,0	GO:0043494;GO:0005829;GO:0030466;GO:0031048;GO:0031494;GO:0006348;GO:0051574;GO:0000122;GO:0045141;GO:0000070;GO:1990141;GO:0051572;GO:0034613;GO:0051754;GO:0003674	CLRC ubiquitin ligase complex|cytosol|chromatin silencing at silent mating-type cassette|chromatin silencing by small RNA|regulation of mating type switching|chromatin silencing at telomere|positive regulation of histone H3-K9 methylation|negative regulation of transcription from RNA polymerase II promoter|meiotic telomere clustering|mitotic sister chromatid segregation|chromatin silencing at cen…
ChrII_A_nidulans_FGSC_A4	1377279	A	T	228	AN8281	upstream_gene_variant	DP=169;VDB=0.223299;SGB=-0.693147;MQSB=1;MQ0F=0;AC=2;AN=2;DP4=0,0,81,76;MQ=60;ANN=T|upstream_gene_variant|MODIFIER|AN8281|AN8281|transcript|AN8281-T|Coding||c.-495T>A|||||4553|,T|upstream_gene_variant|MODIFIER|AN8282|AN8282|transcript|AN8282-T|Coding||c.-1T>A|||||1889|,T|upstream_gene_variant|MODIFIER|AN8283|AN8283|transcript|AN8283-T|Coding||c.-74A>T|||||2585|,T|downstream_gene_variant|MODIFIER|…	GT:PL	1/1:255,255,0	GO:0005575;GO:0003674;GO:0008150	cellular_component|molecular_function|biological_process
ChrII_A_nidulans_FGSC_A4	1416478	G	T	228	AN8293	upstream_gene_variant	DP=102;VDB=0.00285428;SGB=-0.693147;MQSB=1;MQ0F=0;AC=2;AN=2;DP4=0,0,12,79;MQ=60;ANN=T|upstream_gene_variant|MODIFIER|AN8293|AN8293|transcript|AN8293-T|Coding||c.-23C>A|||||3960|,T|intergenic_region|MODIFIER|AN8293-AN4289|AN8293-AN4289|intergenic_region|AN8293-AN4289|||||||||	GT:PL	1/1:255,255,0	GO:0032040;GO:0006364;GO:0005634;GO:0044732;GO:0005829;GO:0032153;GO:0003674	small-subunit processome|rRNA processing|nucleus|mitotic spindle pole body|cytosol|cell division site|molecular_function	path:ani03008	Ribosome biogenesis in eukaryotes
ChrII_A_nidulans_FGSC_A4	1416529	C	G	228	AN8293	upstream_gene_variant	DP=85;VDB=1.50402e-25;SGB=-0.693147;MQSB=0.992126;MQ0F=0;AC=2;AN=2;DP4=0,0,7,69;MQ=59;ANN=G|upstream_gene_variant|MODIFIER|AN8293|AN8293|transcript|AN8293-T|Coding||c.-23G>C|||||4011|,G|intergenic_region|MODIFIER|AN8293-AN4289|AN8293-AN4289|intergenic_region|AN8293-AN4289|||||||||	GT:PL	1/1:255,229,0	GO:0032040;GO:0006364;GO:0005634;GO:0044732;GO:0005829;GO:0032153;GO:0003674	small-subunit processome|rRNA processing|nucleus|mitotic spindle pole body|cytosol|cell division site|molecular_function	path:ani03008	Ribosome biogenesis in eukaryotes
ChrII_A_nidulans_FGSC_A4	1491900	C	G	228	AN9414	upstream_gene_variant	DP=189;VDB=0.280467;SGB=-0.693147;MQSB=1;MQ0F=0;AC=2;AN=2;DP4=0,0,97,88;MQ=60;ANN=G|upstream_gene_variant|MODIFIER|AN9414|AN9414|transcript|AN9414-T|Coding||c.-349G>C|||||565|,G|downstream_gene_variant|MODIFIER|AN11225|AN11225|transcript|AN11225-T|Coding||c.*1894C>G|||||4274|,G|downstream_gene_variant|MODIFIER|AN11226|AN11226|transcript|AN11226-T|Coding||c.*576C>G|||||2781|,G|downstream_gene_vari…	GT:PL	1/1:255,255,0	GO:0003674;GO:0005575;GO:0008150	molecular_function|cellular_component|biological_process
ChrII_A_nidulans_FGSC_A4	1491901	T	A	228	AN9414	upstream_gene_variant	DP=189;VDB=0.287715;SGB=-0.693147;MQSB=1;MQ0F=0;AC=2;AN=2;DP4=0,0,97,89;MQ=60;ANN=A|upstream_gene_variant|MODIFIER|AN9414|AN9414|transcript|AN9414-T|Coding||c.-349A>T|||||566|,A|downstream_gene_variant|MODIFIER|AN11225|AN11225|transcript|AN11225-T|Coding||c.*1894T>A|||||4275|,A|downstream_gene_variant|MODIFIER|AN11226|AN11226|transcript|AN11226-T|Coding||c.*576T>A|||||2782|,A|downstream_gene_vari…	GT:PL	1/1:255,255,0	GO:0003674;GO:0005575;GO:0008150	molecular_function|cellular_component|biological_process
ChrII_A_nidulans_FGSC_A4	1491902	T	A	228	AN9414	upstream_gene_variant	DP=190;VDB=0.278301;SGB=-0.693147;MQSB=1;MQ0F=0;AC=2;AN=2;DP4=0,0,97,88;MQ=60;ANN=A|upstream_gene_variant|MODIFIER|AN9414|AN9414|transcript|AN9414-T|Coding||c.-349A>T|||||567|,A|downstream_gene_variant|MODIFIER|AN11225|AN11225|transcript|AN11225-T|Coding||c.*1894T>A|||||4276|,A|downstream_gene_variant|MODIFIER|AN11226|AN11226|transcript|AN11226-T|Coding||c.*576T>A|||||2783|,A|downstream_gene_vari…	GT:PL	1/1:255,255,0	GO:0003674;GO:0005575;GO:0008150	molecular_function|cellular_component|biological_process
ChrII_A_nidulans_FGSC_A4	1498386	C	A	5.80648	AN10536	missense_variant	DP=3;VDB=0.0221621;SGB=-0.511536;MQ0F=0;AC=2;AN=2;DP4=0,0,3,0;MQ=60;ANN=A|missense_variant|MODERATE|AN10536|AN10536|transcript|AN10536-T|Coding|1/4|c.4C>A|p.Leu2Met|4/1301|4/1050|2/349||WARNING_TRANSCRIPT_NO_START_CODON,A|upstream_gene_variant|MODIFIER|AN9413|AN9413|transcript|AN9413-T|Coding||c.-609G>T|||||1079|,A|downstream_gene_variant|MODIFIER|AN4288|AN4288|transcript|AN4288-T|Coding||c.*2289…	GT:PL	1/1:32,9,0	GO:0006310;GO:0003677;GO:0006302;GO:0005575	DNA recombination|DNA binding|double-strand break repair|cellular_component
ChrII_A_nidulans_FGSC_A4	1498436	T	C	11.7114	AN10536	synonymous_variant	DP=196;VDB=0.02;SGB=-0.453602;MQ0F=0;AC=2;AN=2;DP4=0,0,0,2;MQ=60;ANN=C|synonymous_variant|LOW|AN10536|AN10536|transcript|AN10536-T|Coding|1/4|c.54T>C|p.Thr18Thr|54/1301|54/1050|18/349||WARNING_TRANSCRIPT_NO_START_CODON,C|upstream_gene_variant|MODIFIER|AN9413|AN9413|transcript|AN9413-T|Coding||c.-609A>G|||||1129|,C|downstream_gene_variant|MODIFIER|AN4288|AN4288|transcript|AN4288-T|Coding||c.*2289A…	GT:PL	1/1:38,6,0	GO:0006310;GO:0003677;GO:0006302;GO:0005575	DNA recombination|DNA binding|double-strand break repair|cellular_component
ChrII_A_nidulans_FGSC_A4	1498477	T	G	228	AN9413	upstream_gene_variant	DP=227;VDB=0.505643;SGB=-0.693147;MQSB=1;MQ0F=0;AC=2;AN=2;DP4=0,0,106,104;MQ=60;ANN=G|upstream_gene_variant|MODIFIER|AN9413|AN9413|transcript|AN9413-T|Coding||c.-609A>C|||||1170|,G|downstream_gene_variant|MODIFIER|AN4288|AN4288|transcript|AN4288-T|Coding||c.*2289A>C|||||1399|,G|downstream_gene_variant|MODIFIER|AN4287|AN4287|transcript|AN4287-T|Coding||c.*1928A>C|||||4805|,G|intron_variant|MODIFIE…	GT:PL	1/1:255,255,0
ChrII_A_nidulans_FGSC_A4	1588459	A	T	228	AN10533	upstream_gene_variant	DP=204;VDB=0.286596;SGB=-0.693147;MQSB=1;MQ0F=0;AC=2;AN=2;DP4=0,0,102,92;MQ=60;ANN=T|upstream_gene_variant|MODIFIER|AN10533|AN10533|transcript|AN10533-T|Coding||c.-108A>T|||||234|,T|upstream_gene_variant|MODIFIER|AN10534|AN10534|transcript|AN10534-T|Coding||c.-44A>T|||||3446|,T|downstream_gene_variant|MODIFIER|AN4263|AN4263|transcript|AN4263-T|Coding||c.*2010A>T|||||130|,T|downstream_gene_variant…	GT:PL	1/1:255,255,0	GO:0003824;GO:0008152;GO:0005992;GO:0005829	catalytic activity|metabolic process|trehalose biosynthetic process|cytosol
ChrII_A_nidulans_FGSC_A4	1621533	T	A	228	AN10535	missense_variant	DP=48;VDB=0.000408776;SGB=-0.693147;MQSB=1;MQ0F=0;AC=2;AN=2;DP4=0,0,1,45;MQ=59;ANN=A|missense_variant|MODERATE|AN10535|AN10535|transcript|AN10535-T|Coding|2/2|c.3115T>A|p.Ser1039Thr|3115/3185|3115/3185|1039/1060||WARNING_TRANSCRIPT_INCOMPLETE,A|upstream_gene_variant|MODIFIER|AN4250|AN4250|transcript|AN4250-T|Coding||c.-131A>T|||||3316|,A|upstream_gene_variant|MODIFIER|AN4248|AN4248|transcript|AN4…	GT:PL	1/1:255,138,0	GO:0006413;GO:0003743;GO:0005525;GO:0005622;GO:0003924;GO:0008270	translational initiation|translation initiation factor activity|GTP binding|intracellular|GTPase activity|zinc ion binding
ChrII_A_nidulans_FGSC_A4	1621535	A	G	228	AN10535	synonymous_variant	DP=48;VDB=0.000579053;SGB=-0.693147;MQSB=1;MQ0F=0;AC=2;AN=2;DP4=0,0,1,46;MQ=59;ANN=G|synonymous_variant|LOW|AN10535|AN10535|transcript|AN10535-T|Coding|2/2|c.3117A>G|p.Ser1039Ser|3117/3185|3117/3185|1039/1060||WARNING_TRANSCRIPT_INCOMPLETE,G|upstream_gene_variant|MODIFIER|AN4250|AN4250|transcript|AN4250-T|Coding||c.-131T>C|||||3318|,G|upstream_gene_variant|MODIFIER|AN4248|AN4248|transcript|AN4248…	GT:PL	1/1:255,141,0	GO:0006413;GO:0003743;GO:0005525;GO:0005622;GO:0003924;GO:0008270	translational initiation|translation initiation factor activity|GTP binding|intracellular|GTPase activity|zinc ion binding
ChrII_A_nidulans_FGSC_A4	1621542	A	C	228	AN10535	missense_variant	DP=48;VDB=0.000169625;SGB=-0.693147;MQSB=1;MQ0F=0;AC=2;AN=2;DP4=0,0,1,45;MQ=59;ANN=C|missense_variant|MODERATE|AN10535|AN10535|transcript|AN10535-T|Coding|2/2|c.3124A>C|p.Lys1042Gln|3124/3185|3124/3185|1042/1060||WARNING_TRANSCRIPT_INCOMPLETE,C|upstream_gene_variant|MODIFIER|AN4250|AN4250|transcript|AN4250-T|Coding||c.-131T>G|||||3325|,C|upstream_gene_variant|MODIFIER|AN4248|AN4248|transcript|AN4…	GT:PL	1/1:255,138,0	GO:0006413;GO:0003743;GO:0005525;GO:0005622;GO:0003924;GO:0008270	translational initiation|translation initiation factor activity|GTP binding|intracellular|GTPase activity|zinc ion binding
ChrII_A_nidulans_FGSC_A4	1621558	G	A	208	AN10535	missense_variant	DP=42;VDB=3.19831e-06;SGB=-0.693144;MQ0F=0;AC=2;AN=2;DP4=0,0,0,39;MQ=59;ANN=A|missense_variant|MODERATE|AN10535|AN10535|transcript|AN10535-T|Coding|2/2|c.3140G>A|p.Gly1047Glu|3140/3185|3140/3185|1047/1060||WARNING_TRANSCRIPT_INCOMPLETE,A|upstream_gene_variant|MODIFIER|AN4250|AN4250|transcript|AN4250-T|Coding||c.-131C>T|||||3341|,A|upstream_gene_variant|MODIFIER|AN4248|AN4248|transcript|AN4248-T|C…	GT:PL	1/1:235,117,0	GO:0006413;GO:0003743;GO:0005525;GO:0005622;GO:0003924;GO:0008270	translational initiation|translation initiation factor activity|GTP binding|intracellular|GTPase activity|zinc ion binding
ChrII_A_nidulans_FGSC_A4	1621565	G	A	204	AN10535	synonymous_variant	DP=30;VDB=3.46731e-11;SGB=-0.693054;MQ0F=0;AC=2;AN=2;DP4=0,0,0,28;MQ=59;ANN=A|synonymous_variant|LOW|AN10535|AN10535|transcript|AN10535-T|Coding|2/2|c.3147G>A|p.Glu1049Glu|3147/3185|3147/3185|1049/1060||WARNING_TRANSCRIPT_INCOMPLETE,A|upstream_gene_variant|MODIFIER|AN4250|AN4250|transcript|AN4250-T|Coding||c.-131C>T|||||3348|,A|upstream_gene_variant|MODIFIER|AN4248|AN4248|transcript|AN4248-T|Codi…	GT:PL	1/1:231,84,0	GO:0006413;GO:0003743;GO:0005525;GO:0005622;GO:0003924;GO:0008270	translational initiation|translation initiation factor activity|GTP binding|intracellular|GTPase activity|zinc ion binding
ChrII_A_nidulans_FGSC_A4	1621566	G	A	203	AN10535	missense_variant	DP=30;VDB=3.20446e-11;SGB=-0.693021;MQ0F=0;AC=2;AN=2;DP4=0,0,0,27;MQ=59;ANN=A|missense_variant|MODERATE|AN10535|AN10535|transcript|AN10535-T|Coding|2/2|c.3148G>A|p.Val1050Ile|3148/3185|3148/3185|1050/1060||WARNING_TRANSCRIPT_INCOMPLETE,A|upstream_gene_variant|MODIFIER|AN4250|AN4250|transcript|AN4250-T|Coding||c.-131C>T|||||3349|,A|upstream_gene_variant|MODIFIER|AN4248|AN4248|transcript|AN4248-T|C…	GT:PL	1/1:230,81,0	GO:0006413;GO:0003743;GO:0005525;GO:0005622;GO:0003924;GO:0008270	translational initiation|translation initiation factor activity|GTP binding|intracellular|GTPase activity|zinc ion binding
ChrII_A_nidulans_FGSC_A4	1621572	A	C	204	AN10535	missense_variant	DP=28;VDB=1.07028e-11;SGB=-0.693054;MQ0F=0;AC=2;AN=2;DP4=0,0,0,28;MQ=59;ANN=C|missense_variant|MODERATE|AN10535|AN10535|transcript|AN10535-T|Coding|2/2|c.3154A>C|p.Lys1052Gln|3154/3185|3154/3185|1052/1060||WARNING_TRANSCRIPT_INCOMPLETE,C|upstream_gene_variant|MODIFIER|AN4250|AN4250|transcript|AN4250-T|Coding||c.-131T>G|||||3355|,C|upstream_gene_variant|MODIFIER|AN4248|AN4248|transcript|AN4248-T|C…	GT:PL	1/1:231,84,0	GO:0006413;GO:0003743;GO:0005525;GO:0005622;GO:0003924;GO:0008270	translational initiation|translation initiation factor activity|GTP binding|intracellular|GTPase activity|zinc ion binding
ChrII_A_nidulans_FGSC_A4	1621574	A	G	204	AN10535	synonymous_variant	DP=28;VDB=7.93762e-12;SGB=-0.693021;MQ0F=0;AC=2;AN=2;DP4=0,0,0,27;MQ=60;ANN=G|synonymous_variant|LOW|AN10535|AN10535|transcript|AN10535-T|Coding|2/2|c.3156A>G|p.Lys1052Lys|3156/3185|3156/3185|1052/1060||WARNING_TRANSCRIPT_INCOMPLETE,G|upstream_gene_variant|MODIFIER|AN4250|AN4250|transcript|AN4250-T|Coding||c.-131T>C|||||3357|,G|upstream_gene_variant|MODIFIER|AN4248|AN4248|transcript|AN4248-T|Codi…	GT:PL	1/1:231,81,0	GO:0006413;GO:0003743;GO:0005525;GO:0005622;GO:0003924;GO:0008270	translational initiation|translation initiation factor activity|GTP binding|intracellular|GTPase activity|zinc ion binding
ChrII_A_nidulans_FGSC_A4	1621582	G	A	203	AN10535	missense_variant	DP=28;VDB=4.08598e-12;SGB=-0.693054;MQ0F=0;AC=2;AN=2;DP4=0,0,0,28;MQ=59;ANN=A|missense_variant|MODERATE|AN10535|AN10535|transcript|AN10535-T|Coding|2/2|c.3164G>A|p.Gly1055Glu|3164/3185|3164/3185|1055/1060||WARNING_TRANSCRIPT_INCOMPLETE,A|upstream_gene_variant|MODIFIER|AN4250|AN4250|transcript|AN4250-T|Coding||c.-131C>T|||||3365|,A|upstream_gene_variant|MODIFIER|AN4248|AN4248|transcript|AN4248-T|C…	GT:PL	1/1:230,84,0	GO:0006413;GO:0003743;GO:0005525;GO:0005622;GO:0003924;GO:0008270	translational initiation|translation initiation factor activity|GTP binding|intracellular|GTPase activity|zinc ion binding
ChrII_A_nidulans_FGSC_A4	1692477	A	T	228	AN4223	missense_variant	DP=194;VDB=0.153501;SGB=-0.693147;MQSB=1;MQ0F=0;AC=2;AN=2;DP4=0,0,117,63;MQ=60;ANN=T|missense_variant|MODERATE|AN4223|AN4223|transcript|AN4223-T|Coding|2/2|c.5762T>A|p.Leu1921His|5779/6489|5762/6225|1921/2074||,T|upstream_gene_variant|MODIFIER|AN4224|AN4224|transcript|AN4224-T|Coding||c.-395T>A|||||930|,T|downstream_gene_variant|MODIFIER|AN10519|AN10519|transcript|AN10519-T|Coding||c.*1445A>T||||…	GT:PL	1/1:255,255,0	GO:0003674;GO:0005575;GO:0008150	molecular_function|cellular_component|biological_process
ChrII_A_nidulans_FGSC_A4	1692478	G	T	228	AN4223	missense_variant	DP=194;VDB=0.195458;SGB=-0.693147;MQSB=1;MQ0F=0;AC=2;AN=2;DP4=0,0,117,63;MQ=60;ANN=T|missense_variant|MODERATE|AN4223|AN4223|transcript|AN4223-T|Coding|2/2|c.5761C>A|p.Leu1921Ile|5778/6489|5761/6225|1921/2074||,T|upstream_gene_variant|MODIFIER|AN4224|AN4224|transcript|AN4224-T|Coding||c.-395C>A|||||931|,T|downstream_gene_variant|MODIFIER|AN10519|AN10519|transcript|AN10519-T|Coding||c.*1445G>T||||…	GT:PL	1/1:255,255,0	GO:0003674;GO:0005575;GO:0008150	molecular_function|cellular_component|biological_process
ChrII_A_nidulans_FGSC_A4	1714181	G	T	228	AN4216	upstream_gene_variant	DP=177;VDB=0.848991;SGB=-0.693147;MQSB=0.656501;MQ0F=0;AC=2;AN=2;DP4=0,0,82,83;MQ=50;ANN=T|upstream_gene_variant|MODIFIER|AN4216|AN4216|transcript|AN4216-T|Coding||c.-25G>T|||||4323|,T|downstream_gene_variant|MODIFIER|AN4219|AN4219|transcript|AN4219-T|Coding||c.*567G>T|||||3693|,T|downstream_gene_variant|MODIFIER|AN4218|AN4218|transcript|AN4218-T|Coding||c.*1547G>T|||||969|,T|downstream_gene_vari…	GT:PL	1/1:255,255,0	GO:0016872;GO:0005739;GO:0008150	intramolecular lyase activity|mitochondrion|biological_process
ChrII_A_nidulans_FGSC_A4	1726774	G	T	228	AN4214	upstream_gene_variant	DP=173;VDB=0.833853;SGB=-0.693147;MQSB=1;MQ0F=0;AC=2;AN=2;DP4=0,0,78,80;MQ=60;ANN=T|upstream_gene_variant|MODIFIER|AN4214|AN4214|transcript|AN4214-T|Coding||c.-238C>A|||||3649|,T|upstream_gene_variant|MODIFIER|AN4213|AN4213|transcript|AN4213-T|Coding||c.-1C>A|||||776|,T|upstream_gene_variant|MODIFIER|AN4212|AN4212|transcript|AN4212-T|Coding||c.-55G>T|||||649|,T|downstream_gene_variant|MODIFIER|AN…	GT:PL	1/1:255,255,0
ChrII_A_nidulans_FGSC_A4	1866222	C	A	228	AN4175	upstream_gene_variant	DP=94;VDB=0.48391;SGB=-0.693147;MQSB=0.793802;MQ0F=0;AC=2;AN=2;DP4=0,0,76,13;MQ=56;ANN=A|upstream_gene_variant|MODIFIER|AN4175|AN4175|transcript|AN4175-T|Coding||c.-5G>T|||||638|,A|upstream_gene_variant|MODIFIER|AN4173|AN4173|transcript|AN4173-T|Coding||c.-1C>A|||||3600|,A|downstream_gene_variant|MODIFIER|AN4176|AN4176|transcript|AN4176-T|Coding||c.*1695C>A|||||4280|,A|downstream_gene_variant|MOD…	GT:PL	1/1:255,255,0	GO:0000981;GO:0006355;GO:0005634;GO:0008270;GO:0003677;GO:0006351	RNA polymerase II transcription factor activity, sequence-specific DNA binding|regulation of transcription, DNA-templated|nucleus|zinc ion binding|DNA binding|transcription, DNA-templated
ChrII_A_nidulans_FGSC_A4	1882920	C	T	228	AN4170	upstream_gene_variant	DP=219;VDB=0.355229;SGB=-0.693147;MQSB=1;MQ0F=0;AC=2;AN=2;DP4=0,0,107,101;MQ=60;ANN=T|upstream_gene_variant|MODIFIER|AN4170|AN4170|transcript|AN4170-T|Coding||c.-653G>A|||||1874|,T|downstream_gene_variant|MODIFIER|AN10508|AN10508|transcript|AN10508-T|Coding||c.*447G>A|||||1590|,T|downstream_gene_variant|MODIFIER|AN4169|AN4169|transcript|AN4169-T|Coding||c.*2745G>A|||||3562|,T|intergenic_region|MO…	GT:PL	1/1:255,255,0
ChrII_A_nidulans_FGSC_A4	1891342	T	C	228	AN4169	upstream_gene_variant	DP=177;VDB=0.894311;SGB=-0.693147;MQSB=0.727283;MQ0F=0.0225989;AC=2;AN=2;DP4=0,0,90,74;MQ=41;ANN=C|upstream_gene_variant|MODIFIER|AN4169|AN4169|transcript|AN4169-T|Coding||c.-226A>G|||||1831|,C|upstream_gene_variant|MODIFIER|AN4167|AN4167|transcript|AN4167-T|Coding||c.-1T>C|||||4046|,C|downstream_gene_variant|MODIFIER|AN4168|AN4168|transcript|AN4168-T|Coding||c.*1486A>G|||||1320|,C|intergenic_reg…	GT:PL	1/1:255,255,0	GO:0030428;GO:0032153;GO:0005938;GO:0005829;GO:0071277;GO:0030437;GO:0071852;GO:0003674	cell septum|cell division site|cell cortex|cytosol|cellular response to calcium ion|ascospore formation|fungal-type cell wall organization or biogenesis|molecular_function
ChrII_A_nidulans_FGSC_A4	1897403	C	A	228	AN4168	upstream_gene_variant	DP=186;VDB=0.805075;SGB=-0.693147;MQSB=1;MQ0F=0;AC=2;AN=2;DP4=0,0,80,97;MQ=60;ANN=A|upstream_gene_variant|MODIFIER|AN4168|AN4168|transcript|AN4168-T|Coding||c.-254G>T|||||2478|,A|upstream_gene_variant|MODIFIER|AN4166|AN4166|transcript|AN4166-T|Coding||c.-366C>A|||||355|,A|upstream_gene_variant|MODIFIER|AN4165|AN4165|transcript|AN4165-T|Coding||c.-54C>A|||||3361|,A|upstream_gene_variant|MODIFIER|A…	GT:PL	1/1:255,255,0	GO:0003674;GO:0005575;GO:0008150	molecular_function|cellular_component|biological_process
ChrII_A_nidulans_FGSC_A4	1897404	T	A	228	AN4168	upstream_gene_variant	DP=185;VDB=0.787037;SGB=-0.693147;MQSB=1;MQ0F=0;AC=2;AN=2;DP4=0,0,80,98;MQ=60;ANN=A|upstream_gene_variant|MODIFIER|AN4168|AN4168|transcript|AN4168-T|Coding||c.-254A>T|||||2479|,A|upstream_gene_variant|MODIFIER|AN4166|AN4166|transcript|AN4166-T|Coding||c.-366T>A|||||354|,A|upstream_gene_variant|MODIFIER|AN4165|AN4165|transcript|AN4165-T|Coding||c.-54T>A|||||3360|,A|upstream_gene_variant|MODIFIER|A…	GT:PL	1/1:255,255,0	GO:0003674;GO:0005575;GO:0008150	molecular_function|cellular_component|biological_process
ChrII_A_nidulans_FGSC_A4	1952399	G	A	228	AN12101	3_prime_UTR_variant	DP=198;VDB=0.483525;SGB=-0.693147;MQSB=1;MQ0F=0;AC=2;AN=2;DP4=0,0,110,81;MQ=60;ANN=A|3_prime_UTR_variant|MODIFIER|AN12101|AN12101|transcript|AN12101-T|Coding|1/1|c.*182G>A|||||182|,A|upstream_gene_variant|MODIFIER|AN4148|AN4148|transcript|AN4148-T|Coding||c.-1168C>T|||||4624|,A|upstream_gene_variant|MODIFIER|AN4147|AN4147|transcript|AN4147-T|Coding||c.-1C>T|||||3048|,A|upstream_gene_variant|MODIF…	GT:PL	1/1:255,255,0	GO:0010181;GO:0055114;GO:0042562;GO:0003959;GO:0005496;GO:0030446;GO:0005634;GO:0009986;GO:0000324;GO:0005829;GO:0008202;GO:0035837;GO:0006915	FMN binding|oxidation-reduction process|hormone binding|NADPH dehydrogenase activity|steroid binding|hyphal cell wall|nucleus|cell surface|fungal-type vacuole|cytosol|steroid metabolic process|ergot alkaloid biosynthetic process|apoptotic process
ChrII_A_nidulans_FGSC_A4	1979771	C	T	228	AN4136	missense_variant	DP=187;VDB=0.676919;SGB=-0.693147;MQSB=1;MQ0F=0;AC=2;AN=2;DP4=0,0,99,78;MQ=60;ANN=T|missense_variant|MODERATE|AN4136|AN4136|transcript|AN4136-T|Coding|3/3|c.1115G>A|p.Gly372Glu|1115/1347|1115/1254|372/417||,T|downstream_gene_variant|MODIFIER|AN4138|AN4138|transcript|AN4138-T|Coding||c.*672C>T|||||3777|,T|downstream_gene_variant|MODIFIER|AN4137|AN4137|transcript|AN4137-T|Coding||c.*423C>T|||||756|…	GT:PL	1/1:255,255,0	GO:0003674;GO:0005575;GO:0008150	molecular_function|cellular_component|biological_process
ChrII_A_nidulans_FGSC_A4	1980845	A	T	228	AN4134	upstream_gene_variant	DP=191;VDB=0.114986;SGB=-0.693147;MQSB=1;MQ0F=0;AC=2;AN=2;DP4=0,0,82,102;MQ=60;ANN=T|upstream_gene_variant|MODIFIER|AN4134|AN4134|transcript|AN4134-T|Coding||c.-47A>T|||||4129|,T|downstream_gene_variant|MODIFIER|AN4138|AN4138|transcript|AN4138-T|Coding||c.*672A>T|||||4851|,T|downstream_gene_variant|MODIFIER|AN4137|AN4137|transcript|AN4137-T|Coding||c.*423A>T|||||1830|,T|downstream_gene_variant|MO…	GT:PL	1/1:255,255,0
ChrII_A_nidulans_FGSC_A4	1980846	G	T	228	AN4134	upstream_gene_variant	DP=192;VDB=0.109667;SGB=-0.693147;MQSB=1;MQ0F=0;AC=2;AN=2;DP4=0,0,82,101;MQ=60;ANN=T|upstream_gene_variant|MODIFIER|AN4134|AN4134|transcript|AN4134-T|Coding||c.-47G>T|||||4128|,T|downstream_gene_variant|MODIFIER|AN4138|AN4138|transcript|AN4138-T|Coding||c.*672G>T|||||4852|,T|downstream_gene_variant|MODIFIER|AN4137|AN4137|transcript|AN4137-T|Coding||c.*423G>T|||||1831|,T|downstream_gene_variant|MO…	GT:PL	1/1:255,255,0
ChrII_A_nidulans_FGSC_A4	2083834	A	G	228	AN4100	3_prime_UTR_variant	DP=175;VDB=0.26514;SGB=-0.693147;MQSB=1;MQ0F=0;AC=2;AN=2;DP4=0,0,86,83;MQ=60;ANN=G|3_prime_UTR_variant|MODIFIER|AN4100|AN4100|transcript|AN4100-T|Coding|2/2|c.*636T>C|||||636|,G|upstream_gene_variant|MODIFIER|AN4102|AN4102|transcript|AN4102-T|Coding||c.-62T>C|||||2425|,G|upstream_gene_variant|MODIFIER|AN12094|AN12094|transcript|AN12094-T|Coding||c.-158A>G|||||1766|,G|upstream_gene_variant|MODIFIE…	GT:PL	1/1:255,255,0	GO:0005575;GO:0003674;GO:0008150	cellular_component|molecular_function|biological_process
ChrII_A_nidulans_FGSC_A4	2083835	A	C	228	AN4100	3_prime_UTR_variant	DP=176;VDB=0.287067;SGB=-0.693147;MQSB=1;MQ0F=0;AC=2;AN=2;DP4=0,0,86,83;MQ=60;ANN=C|3_prime_UTR_variant|MODIFIER|AN4100|AN4100|transcript|AN4100-T|Coding|2/2|c.*635T>G|||||635|,C|upstream_gene_variant|MODIFIER|AN4102|AN4102|transcript|AN4102-T|Coding||c.-62T>G|||||2426|,C|upstream_gene_variant|MODIFIER|AN12094|AN12094|transcript|AN12094-T|Coding||c.-158A>C|||||1765|,C|upstream_gene_variant|MODIFI…	GT:PL	1/1:255,255,0	GO:0005575;GO:0003674;GO:0008150	cellular_component|molecular_function|biological_process
ChrII_A_nidulans_FGSC_A4	2089140	A	T	228	AN4098	3_prime_UTR_variant	DP=184;VDB=0.00995352;SGB=-0.693147;MQSB=1;MQ0F=0;AC=2;AN=2;DP4=0,0,93,88;MQ=60;ANN=T|3_prime_UTR_variant|MODIFIER|AN4098|AN4098|transcript|AN4098-T|Coding|2/2|c.*31T>A|||||31|,T|upstream_gene_variant|MODIFIER|AN4100|AN4100|transcript|AN4100-T|Coding||c.-39T>A|||||3854|,T|upstream_gene_variant|MODIFIER|AN4097|AN4097|transcript|AN4097-T|Coding||c.-24A>T|||||1589|,T|upstream_gene_variant|MODIFIER|A…	GT:PL	1/1:255,255,0	GO:0055085;GO:0016021;GO:0003674	transmembrane transport|integral component of membrane|molecular_function
ChrII_A_nidulans_FGSC_A4	2089142	A	C	228	AN4098	3_prime_UTR_variant	DP=183;VDB=0.0116833;SGB=-0.693147;MQSB=1;MQ0F=0;AC=2;AN=2;DP4=0,0,93,88;MQ=60;ANN=C|3_prime_UTR_variant|MODIFIER|AN4098|AN4098|transcript|AN4098-T|Coding|2/2|c.*29T>G|||||29|,C|upstream_gene_variant|MODIFIER|AN4100|AN4100|transcript|AN4100-T|Coding||c.-39T>G|||||3856|,C|upstream_gene_variant|MODIFIER|AN4097|AN4097|transcript|AN4097-T|Coding||c.-24A>C|||||1587|,C|upstream_gene_variant|MODIFIER|AN…	GT:PL	1/1:255,255,0	GO:0055085;GO:0016021;GO:0003674	transmembrane transport|integral component of membrane|molecular_function
ChrII_A_nidulans_FGSC_A4	2089143	G	T	228	AN4098	3_prime_UTR_variant	DP=188;VDB=0.0100755;SGB=-0.693147;MQSB=1;MQ0F=0;AC=2;AN=2;DP4=0,0,92,87;MQ=60;ANN=T|3_prime_UTR_variant|MODIFIER|AN4098|AN4098|transcript|AN4098-T|Coding|2/2|c.*28C>A|||||28|,T|upstream_gene_variant|MODIFIER|AN4100|AN4100|transcript|AN4100-T|Coding||c.-39C>A|||||3857|,T|upstream_gene_variant|MODIFIER|AN4097|AN4097|transcript|AN4097-T|Coding||c.-24G>T|||||1586|,T|upstream_gene_variant|MODIFIER|AN…	GT:PL	1/1:255,255,0	GO:0055085;GO:0016021;GO:0003674	transmembrane transport|integral component of membrane|molecular_function
ChrII_A_nidulans_FGSC_A4	2138247	T	C	228	AN4087	splice_region_variant&intron_variant	DP=162;VDB=9.34193e-05;SGB=-0.693147;MQSB=1;MQ0F=0;AC=2;AN=2;DP4=0,0,93,58;MQ=60;ANN=C|splice_region_variant&intron_variant|LOW|AN4087|AN4087|transcript|AN4087-T|Coding|1/2|c.159-7T>C||||||,C|upstream_gene_variant|MODIFIER|AN4085|AN4085|transcript|AN4085-T|Coding||c.-290T>C|||||3993|,C|downstream_gene_variant|MODIFIER|AN12323|AN12323|transcript|AN12323-T|Coding||c.*2439T>C|||||3707|,C|downstream_…	GT:PL	1/1:255,255,0	GO:0003723;GO:0003735;GO:0006412;GO:0005576;GO:0030686;GO:0030688;GO:0022627;GO:0003906;GO:0003735;GO:0000056;GO:0006407	RNA binding|structural constituent of ribosome|translation|extracellular region|90S preribosome|preribosome, small subunit precursor|cytosolic small ribosomal subunit|DNA-(apurinic or apyrimidinic site) lyase activity|structural constituent of ribosome|ribosomal small subunit export from nucleus|rRNA export from nucleus	path:ani03010	Ribosome
ChrII_A_nidulans_FGSC_A4	2220303	C	A	228	AN4056	upstream_gene_variant	DP=103;VDB=8.74304e-06;SGB=-0.693147;MQ0F=0;AC=2;AN=2;DP4=0,0,95,0;MQ=59;ANN=A|upstream_gene_variant|MODIFIER|AN4056|AN4056|transcript|AN4056-T|Coding||c.-63G>T|||||1838|,A|upstream_gene_variant|MODIFIER|AN4055|AN4055|transcript|AN4055-T|Coding||c.-31C>A|||||276|,A|upstream_gene_variant|MODIFIER|AN4053|AN4053|transcript|AN4053-T|Coding||c.-91C>A|||||4233|,A|downstream_gene_variant|MODIFIER|AN4057…	GT:PL	1/1:255,255,0			path:ani04146	Peroxisome
ChrII_A_nidulans_FGSC_A4	2280546	A	T	228	AN4035	missense_variant	DP=180;VDB=0.130128;SGB=-0.693147;MQSB=1;MQ0F=0;AC=2;AN=2;DP4=0,0,74,97;MQ=60;ANN=T|missense_variant|MODERATE|AN4035|AN4035|transcript|AN4035-T|Coding|3/3|c.1637A>T|p.Gln546Leu|1770/2678|1637/2346|546/781||,T|upstream_gene_variant|MODIFIER|AN4037|AN4037|transcript|AN4037-T|Coding||c.-447T>A|||||4449|,T|downstream_gene_variant|MODIFIER|AN4036|AN4036|transcript|AN4036-T|Coding||c.*1462A>T|||||2239|…	GT:PL	1/1:255,255,0
ChrII_A_nidulans_FGSC_A4	2280547	A	C	228	AN4035	missense_variant	DP=177;VDB=0.128341;SGB=-0.693147;MQSB=1;MQ0F=0;AC=2;AN=2;DP4=0,0,74,97;MQ=60;ANN=C|missense_variant|MODERATE|AN4035|AN4035|transcript|AN4035-T|Coding|3/3|c.1638A>C|p.Gln546His|1771/2678|1638/2346|546/781||,C|upstream_gene_variant|MODIFIER|AN4037|AN4037|transcript|AN4037-T|Coding||c.-447T>G|||||4450|,C|downstream_gene_variant|MODIFIER|AN4036|AN4036|transcript|AN4036-T|Coding||c.*1462A>C|||||2240|…	GT:PL	1/1:255,255,0
ChrII_A_nidulans_FGSC_A4	2280548	G	C	228	AN4035	missense_variant	DP=178;VDB=0.122836;SGB=-0.693147;MQSB=1;MQ0F=0;AC=2;AN=2;DP4=0,0,74,96;MQ=60;ANN=C|missense_variant|MODERATE|AN4035|AN4035|transcript|AN4035-T|Coding|3/3|c.1639G>C|p.Val547Leu|1772/2678|1639/2346|547/781||,C|upstream_gene_variant|MODIFIER|AN4037|AN4037|transcript|AN4037-T|Coding||c.-447C>G|||||4451|,C|downstream_gene_variant|MODIFIER|AN4036|AN4036|transcript|AN4036-T|Coding||c.*1462G>C|||||2241|…	GT:PL	1/1:255,255,0
ChrII_A_nidulans_FGSC_A4	2322382	G	A	228	AN4020	3_prime_UTR_variant	DP=163;VDB=0.413615;SGB=-0.693147;MQSB=1;MQ0F=0;AC=2;AN=2;DP4=0,0,79,73;MQ=60;ANN=A|3_prime_UTR_variant|MODIFIER|AN4020|AN4020|transcript|AN4020-T|Coding|2/2|c.*46C>T|||||46|,A|downstream_gene_variant|MODIFIER|AN4022|AN4022|transcript|AN4022-T|Coding||c.*2387G>A|||||2590|,A|downstream_gene_variant|MODIFIER|AN4021|AN4021|transcript|AN4021-T|Coding||c.*1342G>A|||||48|,A|downstream_gene_variant|MODI…	GT:PL	1/1:255,255,0	GO:0016020;GO:0003674;GO:0008150	membrane|molecular_function|biological_process
ChrII_A_nidulans_FGSC_A4	2322383	T	A	228	AN4020	3_prime_UTR_variant	DP=162;VDB=0.435823;SGB=-0.693147;MQSB=1;MQ0F=0;AC=2;AN=2;DP4=0,0,80,75;MQ=60;ANN=A|3_prime_UTR_variant|MODIFIER|AN4020|AN4020|transcript|AN4020-T|Coding|2/2|c.*45A>T|||||45|,A|downstream_gene_variant|MODIFIER|AN4022|AN4022|transcript|AN4022-T|Coding||c.*2387T>A|||||2591|,A|downstream_gene_variant|MODIFIER|AN4021|AN4021|transcript|AN4021-T|Coding||c.*1342T>A|||||49|,A|downstream_gene_variant|MODI…	GT:PL	1/1:255,255,0	GO:0016020;GO:0003674;GO:0008150	membrane|molecular_function|biological_process
ChrII_A_nidulans_FGSC_A4	2469054	A	T	228	AN10499	synonymous_variant	DP=206;VDB=0.999681;SGB=-0.693147;MQSB=1;MQ0F=0;AC=2;AN=2;DP4=0,0,87,104;MQ=60;ANN=T|synonymous_variant|LOW|AN10499|AN10499|transcript|AN10499-T|Coding|1/1|c.819A>T|p.Leu273Leu|860/1061|819/930|273/309||,T|upstream_gene_variant|MODIFIER|AN10505|AN10505|transcript|AN10505-T|Coding||c.-45A>T|||||473|,T|upstream_gene_variant|MODIFIER|AN3970|AN3970|transcript|AN3970-T|Coding||c.-34A>T|||||3625|,T|dow…	GT:PL	1/1:255,255,0	GO:0055114;GO:0016491;GO:0005634;GO:0005829	oxidation-reduction process|oxidoreductase activity|nucleus|cytosol
ChrII_A_nidulans_FGSC_A4	2499440	C	A	228	AN10500	downstream_gene_variant	DP=92;VDB=0.419419;SGB=-0.693147;MQSB=1;MQ0F=0;AC=2;AN=2;DP4=0,0,71,12;MQ=60;ANN=A|downstream_gene_variant|MODIFIER|AN10500|AN10500|transcript|AN10500-T|Coding||c.*719C>A|||||4108|,A|downstream_gene_variant|MODIFIER|tV_AAC_2|tV_AAC_2|transcript|tV_AAC_2-T|Noncoding||n.*74C>A|||||2956|,A|downstream_gene_variant|MODIFIER|tV_CAC_1|tV_CAC_1|transcript|tV_CAC_1-T|Noncoding||n.*74C>A|||||2669|,A|downst…	GT:PL	1/1:255,250,0	GO:0005575;GO:0003674;GO:0008150	cellular_component|molecular_function|biological_process
ChrII_A_nidulans_FGSC_A4	2499441	G	C	228	AN10500	downstream_gene_variant	DP=86;VDB=0.341102;SGB=-0.693147;MQSB=1;MQ0F=0;AC=2;AN=2;DP4=0,0,70,12;MQ=60;ANN=C|downstream_gene_variant|MODIFIER|AN10500|AN10500|transcript|AN10500-T|Coding||c.*719G>C|||||4109|,C|downstream_gene_variant|MODIFIER|tV_AAC_2|tV_AAC_2|transcript|tV_AAC_2-T|Noncoding||n.*74G>C|||||2957|,C|downstream_gene_variant|MODIFIER|tV_CAC_1|tV_CAC_1|transcript|tV_CAC_1-T|Noncoding||n.*74G>C|||||2670|,C|downst…	GT:PL	1/1:255,247,0	GO:0005575;GO:0003674;GO:0008150	cellular_component|molecular_function|biological_process
ChrII_A_nidulans_FGSC_A4	2527038	T	G	228	AN3953	3_prime_UTR_variant	DP=178;VDB=0.193412;SGB=-0.693147;MQSB=1;MQ0F=0;AC=2;AN=2;DP4=0,0,71,96;MQ=60;ANN=G|3_prime_UTR_variant|MODIFIER|AN3953|AN3953|transcript|AN3953-T|Coding|1/1|c.*143T>G|||||143|,G|upstream_gene_variant|MODIFIER|AN3955|AN3955|transcript|AN3955-T|Coding||c.-394A>C|||||4944|,G|upstream_gene_variant|MODIFIER|AN3954|AN3954|transcript|AN3954-T|Coding||c.-112A>C|||||2499|,G|upstream_gene_variant|MODIFIER…	GT:PL	1/1:255,255,0	GO:0003676;GO:0000166;GO:0005575;GO:0008150	nucleic acid binding|nucleotide binding|cellular_component|biological_process
ChrII_A_nidulans_FGSC_A4	2591760	T	C	228	AN3938	missense_variant	DP=185;VDB=0.812656;SGB=-0.693147;MQSB=1;MQ0F=0;AC=2;AN=2;DP4=0,0,101,73;MQ=60;ANN=C|missense_variant|MODERATE|AN3938|AN3938|transcript|AN3938-T|Coding|2/2|c.6348A>G|p.Ile2116Met|6353/8061|6348/7872|2116/2623||,C|upstream_gene_variant|MODIFIER|AN3939|AN3939|transcript|AN3939-T|Coding||c.-230A>G|||||2642|,C|downstream_gene_variant|MODIFIER|AN12167|AN12167|transcript|AN12167-T|Coding||c.*658T>C||||…	GT:PL	1/1:255,255,0	GO:0005730;GO:0003674;GO:0008150	nucleolus|molecular_function|biological_process
ChrII_A_nidulans_FGSC_A4	2597591	G	T	228	AN3938	missense_variant	DP=185;VDB=0.960855;SGB=-0.693147;MQSB=1;MQ0F=0;AC=2;AN=2;DP4=0,0,93,80;MQ=60;ANN=T|missense_variant|MODERATE|AN3938|AN3938|transcript|AN3938-T|Coding|1/2|c.565C>A|p.Leu189Met|570/8061|565/7872|189/2623||,T|upstream_gene_variant|MODIFIER|AN3937|AN3937|transcript|AN3937-T|Coding||c.-181G>T|||||803|,T|downstream_gene_variant|MODIFIER|AN3936|AN3936|transcript|AN3936-T|Coding||c.*1246C>A|||||2777|	GT:PL	1/1:255,255,0	GO:0005730;GO:0003674;GO:0008150	nucleolus|molecular_function|biological_process
ChrII_A_nidulans_FGSC_A4	2794246	G	A	228	AN3881	upstream_gene_variant	DP=171;VDB=0.74865;SGB=-0.693147;MQSB=1;MQ0F=0;AC=2;AN=2;DP4=0,0,81,83;MQ=60;ANN=A|upstream_gene_variant|MODIFIER|AN3881|AN3881|transcript|AN3881-T|Coding||c.-21C>T|||||338|,A|upstream_gene_variant|MODIFIER|AN3880|AN3880|transcript|AN3880-T|Coding||c.-1G>A|||||1135|,A|upstream_gene_variant|MODIFIER|AN10472|AN10472|transcript|AN10472-T|Coding||c.-23G>A|||||4929|,A|downstream_gene_variant|MODIFIER|…	GT:PL	1/1:255,255,0	GO:0043531;GO:0003824;GO:0009116;GO:0005575	ADP binding|catalytic activity|nucleoside metabolic process|cellular_component
ChrII_A_nidulans_FGSC_A4	2796009	A	G	228	AN3880	missense_variant	DP=223;VDB=0.166321;SGB=-0.693147;MQSB=1;MQ0F=0;AC=2;AN=2;DP4=0,0,109,107;MQ=60;ANN=G|missense_variant|MODERATE|AN3880|AN3880|transcript|AN3880-T|Coding|2/3|c.580A>G|p.Ser194Gly|580/1377|580/1377|194/458||,G|upstream_gene_variant|MODIFIER|AN3881|AN3881|transcript|AN3881-T|Coding||c.-21T>C|||||2101|,G|upstream_gene_variant|MODIFIER|AN10472|AN10472|transcript|AN10472-T|Coding||c.-23A>G|||||3166|,G|…	GT:PL	1/1:255,255,0	GO:0055114;GO:0003995;GO:0016627;GO:0050660;GO:0005575	oxidation-reduction process|acyl-CoA dehydrogenase activity|oxidoreductase activity, acting on the CH-CH group of donors|flavin adenine dinucleotide binding|cellular_component
ChrII_A_nidulans_FGSC_A4	2796010	G	C	228	AN3880	missense_variant	DP=220;VDB=0.124843;SGB=-0.693147;MQSB=1;MQ0F=0;AC=2;AN=2;DP4=0,0,107,109;MQ=60;ANN=C|missense_variant|MODERATE|AN3880|AN3880|transcript|AN3880-T|Coding|2/3|c.581G>C|p.Ser194Thr|581/1377|581/1377|194/458||,C|upstream_gene_variant|MODIFIER|AN3881|AN3881|transcript|AN3881-T|Coding||c.-21C>G|||||2102|,C|upstream_gene_variant|MODIFIER|AN10472|AN10472|transcript|AN10472-T|Coding||c.-23G>C|||||3165|,C|…	GT:PL	1/1:255,255,0	GO:0055114;GO:0003995;GO:0016627;GO:0050660;GO:0005575	oxidation-reduction process|acyl-CoA dehydrogenase activity|oxidoreductase activity, acting on the CH-CH group of donors|flavin adenine dinucleotide binding|cellular_component
ChrII_A_nidulans_FGSC_A4	2829248	A	C	228	AN3869	5_prime_UTR_variant	DP=186;VDB=0.00194547;SGB=-0.693147;MQSB=1;MQ0F=0;AC=2;AN=2;DP4=0,0,90,94;MQ=60;ANN=C|5_prime_UTR_variant|MODIFIER|AN3869|AN3869|transcript|AN3869-T|Coding|1/1|c.-40A>C|||||40|,C|upstream_gene_variant|MODIFIER|AN3870|AN3870|transcript|AN3870-T|Coding||c.-450T>G|||||1571|,C|upstream_gene_variant|MODIFIER|AN3867|AN3867|transcript|AN3867-T|Coding||c.-72A>C|||||4907|,C|downstream_gene_variant|MODIFIE…	GT:PL	1/1:255,255,0	GO:0016125;GO:0004496;GO:0004496;GO:0005524;GO:0005634;GO:0005829;GO:0004496;GO:0010142;GO:0019287;GO:0006696	sterol metabolic process|mevalonate kinase activity|mevalonate kinase activity|ATP binding|nucleus|cytosol|mevalonate kinase activity|farnesyl diphosphate biosynthetic process, mevalonate pathway|isopentenyl diphosphate biosynthetic process, mevalonate pathway|ergosterol biosynthetic process	path:ani00900,path:ani04146	Terpenoid backbone biosynthesis|Peroxisome
ChrII_A_nidulans_FGSC_A4	2829249	A	T	228	AN3869	5_prime_UTR_variant	DP=185;VDB=0.0015036;SGB=-0.693147;MQSB=1;MQ0F=0;AC=2;AN=2;DP4=0,0,90,92;MQ=60;ANN=T|5_prime_UTR_variant|MODIFIER|AN3869|AN3869|transcript|AN3869-T|Coding|1/1|c.-39A>T|||||39|,T|upstream_gene_variant|MODIFIER|AN3870|AN3870|transcript|AN3870-T|Coding||c.-450T>A|||||1572|,T|upstream_gene_variant|MODIFIER|AN3867|AN3867|transcript|AN3867-T|Coding||c.-72A>T|||||4906|,T|downstream_gene_variant|MODIFIER…	GT:PL	1/1:255,255,0	GO:0016125;GO:0004496;GO:0004496;GO:0005524;GO:0005634;GO:0005829;GO:0004496;GO:0010142;GO:0019287;GO:0006696	sterol metabolic process|mevalonate kinase activity|mevalonate kinase activity|ATP binding|nucleus|cytosol|mevalonate kinase activity|farnesyl diphosphate biosynthetic process, mevalonate pathway|isopentenyl diphosphate biosynthetic process, mevalonate pathway|ergosterol biosynthetic process	path:ani00900,path:ani04146	Terpenoid backbone biosynthesis|Peroxisome
ChrII_A_nidulans_FGSC_A4	2829250	A	T	228	AN3869	5_prime_UTR_premature_start_codon_gain_variant	DP=185;VDB=0.00163266;SGB=-0.693147;MQSB=1;MQ0F=0;AC=2;AN=2;DP4=0,0,88,90;MQ=60;ANN=T|5_prime_UTR_premature_start_codon_gain_variant|LOW|AN3869|AN3869|transcript|AN3869-T|Coding|1/1|c.-38A>T||||||,T|5_prime_UTR_variant|MODIFIER|AN3869|AN3869|transcript|AN3869-T|Coding|1/1|c.-38A>T|||||38|,T|upstream_gene_variant|MODIFIER|AN3870|AN3870|transcript|AN3870-T|Coding||c.-450T>A|||||1573|,T|upstream_gen…	GT:PL	1/1:255,255,0	GO:0016125;GO:0004496;GO:0004496;GO:0005524;GO:0005634;GO:0005829;GO:0004496;GO:0010142;GO:0019287;GO:0006696	sterol metabolic process|mevalonate kinase activity|mevalonate kinase activity|ATP binding|nucleus|cytosol|mevalonate kinase activity|farnesyl diphosphate biosynthetic process, mevalonate pathway|isopentenyl diphosphate biosynthetic process, mevalonate pathway|ergosterol biosynthetic process	path:ani00900,path:ani04146	Terpenoid backbone biosynthesis|Peroxisome
ChrII_A_nidulans_FGSC_A4	2829251	G	T	228	AN3869	5_prime_UTR_variant	DP=185;VDB=0.00147253;SGB=-0.693147;MQSB=1;MQ0F=0;AC=2;AN=2;DP4=0,0,90,90;MQ=60;ANN=T|5_prime_UTR_variant|MODIFIER|AN3869|AN3869|transcript|AN3869-T|Coding|1/1|c.-37G>T|||||37|,T|upstream_gene_variant|MODIFIER|AN3870|AN3870|transcript|AN3870-T|Coding||c.-450C>A|||||1574|,T|upstream_gene_variant|MODIFIER|AN3867|AN3867|transcript|AN3867-T|Coding||c.-72G>T|||||4904|,T|downstream_gene_variant|MODIFIE…	GT:PL	1/1:255,255,0	GO:0016125;GO:0004496;GO:0004496;GO:0005524;GO:0005634;GO:0005829;GO:0004496;GO:0010142;GO:0019287;GO:0006696	sterol metabolic process|mevalonate kinase activity|mevalonate kinase activity|ATP binding|nucleus|cytosol|mevalonate kinase activity|farnesyl diphosphate biosynthetic process, mevalonate pathway|isopentenyl diphosphate biosynthetic process, mevalonate pathway|ergosterol biosynthetic process	path:ani00900,path:ani04146	Terpenoid backbone biosynthesis|Peroxisome
ChrII_A_nidulans_FGSC_A4	2970941	C	A	228	AN3817	synonymous_variant	DP=174;VDB=0.328084;SGB=-0.693147;MQSB=1;MQ0F=0;AC=2;AN=2;DP4=0,0,77,88;MQ=60;ANN=A|synonymous_variant|LOW|AN3817|AN3817|transcript|AN3817-T|Coding|5/6|c.2844C>A|p.Ala948Ala|3392/4333|2844/3351|948/1116||,A|upstream_gene_variant|MODIFIER|AN3815|AN3815|transcript|AN3815-T|Coding||c.-425C>A|||||1947|,A|downstream_gene_variant|MODIFIER|AN3816|AN3816|transcript|AN3816-T|Coding||c.*316G>T|||||928|	GT:PL	1/1:255,255,0	GO:0016125;GO:0004420;GO:0055114;GO:0004420;GO:0050661;GO:0016021;GO:0015936;GO:0050662;GO:0034399;GO:0005635;GO:0005789;GO:0005886;GO:0004420;GO:0035690;GO:0019287;GO:0007163;GO:0006696;GO:1900551	sterol metabolic process|hydroxymethylglutaryl-CoA reductase (NADPH) activity|oxidation-reduction process|hydroxymethylglutaryl-CoA reductase (NADPH) activity|NADP binding|integral component of membrane|coenzyme A metabolic process|coenzyme binding|nuclear periphery|nuclear envelope|endoplasmic reticulum membrane|plasma membrane|hydroxymethylglutaryl-CoA reductase (NADPH) activity|cellular respon…	path:ani00900	Terpenoid backbone biosynthesis
ChrII_A_nidulans_FGSC_A4	2976855	A	T	228	AN3814	5_prime_UTR_premature_start_codon_gain_variant	DP=164;VDB=0.174649;SGB=-0.693147;MQSB=1;MQ0F=0;AC=2;AN=2;DP4=0,0,81,75;MQ=60;ANN=T|5_prime_UTR_premature_start_codon_gain_variant|LOW|AN3814|AN3814|transcript|AN3814-T|Coding|1/5|c.-156A>T||||||,T|5_prime_UTR_variant|MODIFIER|AN3814|AN3814|transcript|AN3814-T|Coding|1/5|c.-156A>T|||||320|,T|upstream_gene_variant|MODIFIER|AN3816|AN3816|transcript|AN3816-T|Coding||c.-122T>A|||||4539|,T|upstream_ge…	GT:PL	1/1:255,255,0
ChrII_A_nidulans_FGSC_A4	2998611	A	G	228	AN11733	upstream_gene_variant	DP=169;VDB=0.00213853;SGB=-0.693147;MQSB=1;MQ0F=0;AC=2;AN=2;DP4=0,0,86,76;MQ=60;ANN=G|upstream_gene_variant|MODIFIER|AN11733|AN11733|transcript|AN11733-T|Coding||c.-1T>C|||||473|,G|downstream_gene_variant|MODIFIER|AN3805|AN3805|transcript|AN3805-T|Coding||c.*1040A>G|||||3671|,G|downstream_gene_variant|MODIFIER|AN3804|AN3804|transcript|AN3804-T|Coding||c.*1200A>G|||||333|,G|downstream_gene_variant…	GT:PL	1/1:255,255,0	GO:0005575;GO:0003674;GO:0008150	cellular_component|molecular_function|biological_process
ChrII_A_nidulans_FGSC_A4	2998612	A	C	228	AN11733	upstream_gene_variant	DP=169;VDB=0.00295735;SGB=-0.693147;MQSB=1;MQ0F=0;AC=2;AN=2;DP4=0,0,87,75;MQ=60;ANN=C|upstream_gene_variant|MODIFIER|AN11733|AN11733|transcript|AN11733-T|Coding||c.-1T>G|||||474|,C|downstream_gene_variant|MODIFIER|AN3805|AN3805|transcript|AN3805-T|Coding||c.*1040A>C|||||3672|,C|downstream_gene_variant|MODIFIER|AN3804|AN3804|transcript|AN3804-T|Coding||c.*1200A>C|||||334|,C|downstream_gene_variant…	GT:PL	1/1:255,255,0	GO:0005575;GO:0003674;GO:0008150	cellular_component|molecular_function|biological_process
ChrII_A_nidulans_FGSC_A4	2998613	A	C	228	AN11733	upstream_gene_variant	DP=169;VDB=0.00308483;SGB=-0.693147;MQSB=1;MQ0F=0;AC=2;AN=2;DP4=0,0,87,76;MQ=60;ANN=C|upstream_gene_variant|MODIFIER|AN11733|AN11733|transcript|AN11733-T|Coding||c.-1T>G|||||475|,C|downstream_gene_variant|MODIFIER|AN3805|AN3805|transcript|AN3805-T|Coding||c.*1040A>C|||||3673|,C|downstream_gene_variant|MODIFIER|AN3804|AN3804|transcript|AN3804-T|Coding||c.*1200A>C|||||335|,C|downstream_gene_variant…	GT:PL	1/1:255,255,0	GO:0005575;GO:0003674;GO:0008150	cellular_component|molecular_function|biological_process
ChrII_A_nidulans_FGSC_A4	3126879	T	G	228	AN3765	upstream_gene_variant	DP=191;VDB=0.0125203;SGB=-0.693147;MQSB=1;MQ0F=0;AC=2;AN=2;DP4=0,0,103,84;MQ=60;ANN=G|upstream_gene_variant|MODIFIER|AN3765|AN3765|transcript|AN3765-T|Coding||c.-30T>G|||||909|,G|upstream_gene_variant|MODIFIER|tM_CAU_3|tM_CAU_3|transcript|tM_CAU_3-T|Noncoding||n.-1T>G|||||4765|,G|downstream_gene_variant|MODIFIER|AN10457|AN10457|transcript|AN10457-T|Coding||c.*2808T>G|||||3137|,G|intergenic_region…	GT:PL	1/1:255,255,0
ChrII_A_nidulans_FGSC_A4	3212899	T	G	228	AN3743	missense_variant	DP=206;VDB=0.542399;SGB=-0.693147;MQSB=1;MQ0F=0;AC=2;AN=2;DP4=0,0,125,69;MQ=60;ANN=G|missense_variant|MODERATE|AN3743|AN3743|transcript|AN3743-T|Coding|2/2|c.3319T>G|p.Phe1107Val|3616/4078|3319/3609|1107/1202||,G|upstream_gene_variant|MODIFIER|AN3742|AN3742|transcript|AN3742-T|Coding||c.-1T>G|||||1287|,G|downstream_gene_variant|MODIFIER|AN3744|AN3744|transcript|AN3744-T|Coding||c.*1564T>G|||||385…	GT:PL	1/1:255,255,0	GO:0003674;GO:0005575;GO:0008150	molecular_function|cellular_component|biological_process
ChrII_A_nidulans_FGSC_A4	3212902	A	C	228	AN3743	missense_variant	DP=205;VDB=0.639065;SGB=-0.693147;MQSB=1;MQ0F=0;AC=2;AN=2;DP4=0,0,127,70;MQ=60;ANN=C|missense_variant|MODERATE|AN3743|AN3743|transcript|AN3743-T|Coding|2/2|c.3322A>C|p.Ser1108Arg|3619/4078|3322/3609|1108/1202||,C|upstream_gene_variant|MODIFIER|AN3742|AN3742|transcript|AN3742-T|Coding||c.-1A>C|||||1284|,C|downstream_gene_variant|MODIFIER|AN3744|AN3744|transcript|AN3744-T|Coding||c.*1564A>C|||||385…	GT:PL	1/1:255,255,0	GO:0003674;GO:0005575;GO:0008150	molecular_function|cellular_component|biological_process
ChrII_A_nidulans_FGSC_A4	3221550	G	A	228	AN3741	upstream_gene_variant	DP=235;VDB=0.478791;SGB=-0.693147;MQSB=1;MQ0F=0;AC=2;AN=2;DP4=0,0,112,108;MQ=60;ANN=A|upstream_gene_variant|MODIFIER|AN3741|AN3741|transcript|AN3741-T|Coding||c.-633C>T|||||3467|,A|upstream_gene_variant|MODIFIER|tL_UAA_1|tL_UAA_1|transcript|tL_UAA_1-T|Noncoding||n.-1G>A|||||2215|,A|upstream_gene_variant|MODIFIER|AN3738|AN3738|transcript|AN3738-T|Coding||c.-1G>A|||||2589|,A|downstream_gene_variant…	GT:PL	1/1:255,255,0			path:ani00010,path:ani00071,path:ani00350	Glycolysis / Gluconeogenesis|Fatty acid degradation|Tyrosine metabolism
ChrII_A_nidulans_FGSC_A4	3236752	T	C	17.4841	Gene_AN3734	missense_variant	DP=173;VDB=0.02;SGB=-0.453602;MQ0F=0;AC=2;AN=2;DP4=0,0,0,2;MQ=60;ANN=C|missense_variant|MODERATE|Gene_AN3734|Gene_AN3734|transcript|AN3734-T|Coding|1/2|c.605T>C|p.Leu202Pro|605/2867|605/2867|202/954||WARNING_TRANSCRIPT_MULTIPLE_STOP_CODONS,C|upstream_gene_variant|MODIFIER|AN3735|AN3735|transcript|AN3735-T|Coding||c.-626A>G|||||2368|,C|upstream_gene_variant|MODIFIER|AN3733|AN3733|transcript|AN3733…	GT:PL	1/1:44,6,0
ChrII_A_nidulans_FGSC_A4	3353774	A	G	228	AN3693	5_prime_UTR_variant	DP=193;VDB=0.0117576;SGB=-0.693147;MQSB=1;MQ0F=0;AC=2;AN=2;DP4=0,0,84,100;MQ=60;ANN=G|5_prime_UTR_variant|MODIFIER|AN3693|AN3693|transcript|AN3693-T|Coding|1/5|c.-169T>C|||||169|,G|upstream_gene_variant|MODIFIER|AN3695|AN3695|transcript|AN3695-T|Coding||c.-58T>C|||||4598|,G|upstream_gene_variant|MODIFIER|AN3692|AN3692|transcript|AN3692-T|Coding||c.-6A>G|||||1226|,G|downstream_gene_variant|MODIFIE…	GT:PL	1/1:255,255,0	GO:0034967;GO:0005829;GO:0070210;GO:0003674;GO:0008150	Set3 complex|cytosol|Rpd3L-Expanded complex|molecular_function|biological_process
ChrII_A_nidulans_FGSC_A4	3353775	A	G	228	AN3693	5_prime_UTR_variant	DP=193;VDB=0.00733569;SGB=-0.693147;MQSB=1;MQ0F=0;AC=2;AN=2;DP4=0,0,84,99;MQ=60;ANN=G|5_prime_UTR_variant|MODIFIER|AN3693|AN3693|transcript|AN3693-T|Coding|1/5|c.-170T>C|||||170|,G|upstream_gene_variant|MODIFIER|AN3695|AN3695|transcript|AN3695-T|Coding||c.-58T>C|||||4599|,G|upstream_gene_variant|MODIFIER|AN3692|AN3692|transcript|AN3692-T|Coding||c.-6A>G|||||1225|,G|downstream_gene_variant|MODIFIE…	GT:PL	1/1:255,255,0	GO:0034967;GO:0005829;GO:0070210;GO:0003674;GO:0008150	Set3 complex|cytosol|Rpd3L-Expanded complex|molecular_function|biological_process
ChrII_A_nidulans_FGSC_A4	3390311	G	A	228	AN10436	missense_variant	DP=211;VDB=0.898393;SGB=-0.693147;MQSB=1;MQ0F=0;AC=2;AN=2;DP4=0,0,114,80;MQ=60;ANN=A|missense_variant|MODERATE|AN10436|AN10436|transcript|AN10436-T|Coding|1/3|c.476G>A|p.Arg159Lys|821/2172|476/1359|159/452||,A|upstream_gene_variant|MODIFIER|AN3684|AN3684|transcript|AN3684-T|Coding||c.-359C>T|||||4951|,A|upstream_gene_variant|MODIFIER|AN10460|AN10460|transcript|AN10460-T|Coding||c.-99G>A|||||1655|…	GT:PL	1/1:255,255,0	GO:0006357;GO:0016592;GO:0001104	regulation of transcription from RNA polymerase II promoter|mediator complex|RNA polymerase II transcription cofactor activity
ChrII_A_nidulans_FGSC_A4	3397574	C	A	228	AN3679	splice_region_variant&intron_variant	DP=191;VDB=0.664149;SGB=-0.693147;MQSB=1;MQ0F=0;AC=2;AN=2;DP4=0,0,98,85;MQ=60;ANN=A|splice_region_variant&intron_variant|LOW|AN3679|AN3679|transcript|AN3679-T|Coding|2/3|c.155-5G>T||||||,A|upstream_gene_variant|MODIFIER|AN3681|AN3681|transcript|AN3681-T|Coding||c.-52G>T|||||3525|,A|upstream_gene_variant|MODIFIER|AN3680|AN3680|transcript|AN3680-T|Coding||c.-67G>T|||||1141|,A|upstream_gene_variant|…	GT:PL	1/1:255,255,0	GO:0016491;GO:0008152;GO:0005634;GO:0005829	oxidoreductase activity|metabolic process|nucleus|cytosol
ChrII_A_nidulans_FGSC_A4	3410202	C	G	228	AN3675	upstream_gene_variant	DP=207;VDB=0.114698;SGB=-0.693147;MQSB=1;MQ0F=0;AC=2;AN=2;DP4=0,0,96,96;MQ=60;ANN=G|upstream_gene_variant|MODIFIER|AN3675|AN3675|transcript|AN3675-T|Coding||c.-885G>C|||||2750|,G|upstream_gene_variant|MODIFIER|AN3675-uORF|AN3675-uORF|transcript|AN3675-uORF-T|Coding||c.-1G>C|||||3108|,G|upstream_gene_variant|MODIFIER|AN3675-uORF.2|AN3675-uORF.2|transcript|AN3675-uORF.2-T|Coding||c.-1G>C|||||2883|W…	GT:PL	1/1:255,255,0
ChrII_A_nidulans_FGSC_A4	3418339	G	A	228	AN11723	upstream_gene_variant	DP=179;VDB=0.32705;SGB=-0.693147;MQSB=1;MQ0F=0;AC=2;AN=2;DP4=0,0,88,79;MQ=60;ANN=A|upstream_gene_variant|MODIFIER|AN11723|AN11723|transcript|AN11723-T|Coding||c.-1C>T|||||2585|,A|upstream_gene_variant|MODIFIER|AN3673|AN3673|transcript|AN3673-T|Coding||c.-1C>T|||||1952|,A|upstream_gene_variant|MODIFIER|AN3672|AN3672|transcript|AN3672-T|Coding||c.-9C>T|||||251|,A|upstream_gene_variant|MODIFIER|AN36…	GT:PL	1/1:255,255,0	GO:0005575;GO:0003674;GO:0008150	cellular_component|molecular_function|biological_process
ChrII_A_nidulans_FGSC_A4	3425466	T	A	228	AN3668	upstream_gene_variant	DP=174;VDB=0.718634;SGB=-0.693147;MQSB=1;MQ0F=0;AC=2;AN=2;DP4=0,0,81,81;MQ=60;ANN=A|upstream_gene_variant|MODIFIER|AN3668|AN3668|transcript|AN3668-T|Coding||c.-1T>A|||||1152|,A|downstream_gene_variant|MODIFIER|AN3671|AN3671|transcript|AN3671-T|Coding||c.*853T>A|||||3776|,A|downstream_gene_variant|MODIFIER|AN3670|AN3670|transcript|AN3670-T|Coding||c.*1352T>A|||||1881|,A|intron_variant|MODIFIER|AN3…	GT:PL	1/1:255,255,0	GO:0008270;GO:0005575;GO:0008150	zinc ion binding|cellular_component|biological_process
ChrII_A_nidulans_FGSC_A4	3470127	G	A	228	AN11722	upstream_gene_variant	DP=183;VDB=0.230155;SGB=-0.693147;MQSB=1;MQ0F=0;AC=2;AN=2;DP4=0,0,81,90;MQ=60;ANN=A|upstream_gene_variant|MODIFIER|AN11722|AN11722|transcript|AN11722-T|Coding||c.-78C>T|||||4550|,A|upstream_gene_variant|MODIFIER|AN3659|AN3659|transcript|AN3659-T|Coding||c.-260C>T|||||110|,A|upstream_gene_variant|MODIFIER|AN3658|AN3658|transcript|AN3658-T|Coding||c.-82G>A|||||624|,A|downstream_gene_variant|MODIFIE…	GT:PL	1/1:255,255,0	GO:0005634;GO:0005829;GO:0000814;GO:0005198;GO:0043328;GO:0000433	nucleus|cytosol|ESCRT II complex|structural molecule activity|protein targeting to vacuole involved in ubiquitin-dependent protein catabolic process via the multivesicular body sorting pathway|negative regulation of transcription from RNA polymerase II promoter by glucose
ChrII_A_nidulans_FGSC_A4	3484826	T	A	228	AN3651	upstream_gene_variant	DP=189;VDB=0.301846;SGB=-0.693147;MQSB=1;MQ0F=0;AC=2;AN=2;DP4=0,0,89,94;MQ=60;ANN=A|upstream_gene_variant|MODIFIER|AN3651|AN3651|transcript|AN3651-T|Coding||c.-222T>A|||||677|,A|downstream_gene_variant|MODIFIER|AN11721|AN11721|transcript|AN11721-T|Coding||c.*4848T>A|||||1010|,A|downstream_gene_variant|MODIFIER|AN3650|AN3650|transcript|AN3650-T|Coding||c.*2648A>T|||||2277|,A|intron_variant|MODIFIE…	GT:PL	1/1:255,255,0	GO:0003674;GO:0005575;GO:0008150	molecular_function|cellular_component|biological_process	path:ani03040,path:ani03013	Spliceosome|RNA transport
ChrII_A_nidulans_FGSC_A4	3489078	C	T	228	AN3652	upstream_gene_variant	DP=215;VDB=0.260917;SGB=-0.693147;MQSB=1;MQ0F=0;AC=2;AN=2;DP4=0,0,133,73;MQ=60;ANN=T|upstream_gene_variant|MODIFIER|AN3652|AN3652|transcript|AN3652-T|Coding||c.-38G>A|||||3675|,T|upstream_gene_variant|MODIFIER|AN3648|AN3648|transcript|AN3648-T|Coding||c.-90C>T|||||4444|,T|downstream_gene_variant|MODIFIER|AN3651|AN3651|transcript|AN3651-T|Coding||c.*1316C>T|||||1890|,T|downstream_gene_variant|MODI…	GT:PL	1/1:255,255,0	GO:0003674;GO:0005575;GO:0008150	molecular_function|cellular_component|biological_process	path:ani03013,path:ani03008	RNA transport|Ribosome biogenesis in eukaryotes
ChrII_A_nidulans_FGSC_A4	3499228	C	A	228	AN10449	synonymous_variant	DP=210;VDB=0.664994;SGB=-0.693147;MQSB=1;MQ0F=0;AC=2;AN=2;DP4=0,0,105,95;MQ=60;ANN=A|synonymous_variant|LOW|AN10449|AN10449|transcript|AN10449-T|Coding|4/5|c.1233G>T|p.Val411Val|1311/1808|1233/1470|411/489||,A|upstream_gene_variant|MODIFIER|AN10450|AN10450|transcript|AN10450-T|Coding||c.-134G>T|||||673|,A|upstream_gene_variant|MODIFIER|AN3646|AN3646|transcript|AN3646-T|Coding||c.-165C>A|||||3201|…	GT:PL	1/1:255,255,0
ChrII_A_nidulans_FGSC_A4	3517399	G	A	228	AN3641	stop_gained	DP=218;VDB=0.799656;SGB=-0.693147;MQSB=1;MQ0F=0;AC=2;AN=2;DP4=0,0,88,118;MQ=60;ANN=A|stop_gained|HIGH|AN3641|AN3641|transcript|AN3641-T|Coding|2/2|c.648G>A|p.Trp216*|1120/1516|648/756|216/251||,A|upstream_gene_variant|MODIFIER|AN3642|AN3642|transcript|AN3642-T|Coding||c.-1C>T|||||3026|,A|upstream_gene_variant|MODIFIER|AN3640|AN3640|transcript|AN3640-T|Coding||c.-371G>A|||||1273|,A|downstream_gene…	GT:PL	1/1:255,255,0			path:ani01200,path:ani00030	Carbon metabolism|Pentose phosphate pathway
ChrII_A_nidulans_FGSC_A4	3584871	C	T	228	AN10448	stop_gained	DP=204;VDB=0.356526;SGB=-0.693147;MQSB=0.993854;MQ0F=0;AC=2;AN=2;DP4=0,0,87,108;MQ=59;ANN=T|stop_gained|HIGH|AN10448|AN10448|transcript|AN10448-T|Coding|1/1|c.1345C>T|p.Gln449*|1345/4518|1345/4467|449/1488||,T|upstream_gene_variant|MODIFIER|AN10464|AN10464|transcript|AN10464-T|Coding||c.-1G>A|||||4365|,T|upstream_gene_variant|MODIFIER|AN3616|AN3616|transcript|AN3616-T|Coding||c.-52C>T|||||3550|,T…	GT:PL	1/1:255,255,0
ChrII_A_nidulans_FGSC_A4	3593524	A	C	228	AN3615	upstream_gene_variant	DP=185;VDB=0.0575425;SGB=-0.693147;MQSB=0.992562;MQ0F=0.00540541;AC=2;AN=2;DP4=0,0,93,81;MQ=59;ANN=C|upstream_gene_variant|MODIFIER|AN3615|AN3615|transcript|AN3615-T|Coding||c.-1T>G|||||181|,C|upstream_gene_variant|MODIFIER|AN3614|AN3614|transcript|AN3614-T|Coding||c.-1A>C|||||762|,C|downstream_gene_variant|MODIFIER|AN3616|AN3616|transcript|AN3616-T|Coding||c.*360A>C|||||4413|,C|intergenic_region…	GT:PL	1/1:255,255,0	GO:0005524;GO:0017111;GO:0000166;GO:0005575;GO:0008150	ATP binding|nucleoside-triphosphatase activity|nucleotide binding|cellular_component|biological_process
ChrII_A_nidulans_FGSC_A4	3595527	A	C	22.4276	AN3615	upstream_gene_variant	DP=173;VDB=0.698947;SGB=-0.511536;MQSB=1;MQ0F=0;AC=2;AN=2;DP4=0,0,2,1;MQ=60;ANN=C|upstream_gene_variant|MODIFIER|AN3615|AN3615|transcript|AN3615-T|Coding||c.-1T>G|||||2184|,C|downstream_gene_variant|MODIFIER|AN3614|AN3614|transcript|AN3614-T|Coding||c.*1038A>C|||||152|,C|intergenic_region|MODIFIER|AN3614-AN3613|AN3614-AN3613|intergenic_region|AN3614-AN3613|||||||||	GT:PL	1/1:49,9,0	GO:0005524;GO:0017111;GO:0000166;GO:0005575;GO:0008150	ATP binding|nucleoside-triphosphatase activity|nucleotide binding|cellular_component|biological_process
ChrII_A_nidulans_FGSC_A4	3604246	T	C	228	AN3612	synonymous_variant	DP=165;VDB=0.918426;SGB=-0.693147;MQSB=1;MQ0F=0;AC=2;AN=2;DP4=0,0,76,84;MQ=60;ANN=C|synonymous_variant|LOW|AN3612|AN3612|transcript|AN3612-T|Coding|8/8|c.7413A>G|p.Gly2471Gly|7413/7419|7413/7419|2471/2472||,C|downstream_gene_variant|MODIFIER|AN3613|AN3613|transcript|AN3613-T|Coding||c.*678T>C|||||2718|	GT:PL	1/1:255,255,0	GO:0055114;GO:0016491;GO:0008270;GO:0003824;GO:0016747;GO:0031177;GO:0016740;GO:0019748;GO:0005575	oxidation-reduction process|oxidoreductase activity|zinc ion binding|catalytic activity|transferase activity, transferring acyl groups other than amino-acyl groups|phosphopantetheine binding|transferase activity|secondary metabolic process|cellular_component
ChrII_A_nidulans_FGSC_A4	3605029	G	A	228	AN3612	synonymous_variant	DP=240;VDB=0.973986;SGB=-0.693147;RPB=1;MQB=1;MQSB=1;BQB=1;MQ0F=0;AC=2;AN=2;DP4=1,0,124,97;MQ=60;ANN=A|synonymous_variant|LOW|AN3612|AN3612|transcript|AN3612-T|Coding|8/8|c.6630C>T|p.Phe2210Phe|6630/7419|6630/7419|2210/2472||,A|downstream_gene_variant|MODIFIER|AN3613|AN3613|transcript|AN3613-T|Coding||c.*678G>A|||||3501|	GT:PL	1/1:255,255,0	GO:0055114;GO:0016491;GO:0008270;GO:0003824;GO:0016747;GO:0031177;GO:0016740;GO:0019748;GO:0005575	oxidation-reduction process|oxidoreductase activity|zinc ion binding|catalytic activity|transferase activity, transferring acyl groups other than amino-acyl groups|phosphopantetheine binding|transferase activity|secondary metabolic process|cellular_component
ChrII_A_nidulans_FGSC_A4	3719425	C	T	221	AN3575	upstream_gene_variant	DP=162;VDB=0.00693608;SGB=-0.693147;MQSB=1;MQ0F=0;AC=2;AN=2;DP4=0,0,71,81;MQ=60;ANN=T|upstream_gene_variant|MODIFIER|AN3575|AN3575|transcript|AN3575-T|Coding||c.-1G>A|||||1098|,T|downstream_gene_variant|MODIFIER|AN3576|AN3576|transcript|AN3576-T|Coding||c.*822C>T|||||4108|,T|downstream_gene_variant|MODIFIER|AN3573|AN3573|transcript|AN3573-T|Coding||c.*1388G>A|||||2727|,T|intron_variant|MODIFIER|A…	GT:PL	1/1:248,255,0	GO:0003674;GO:0005575;GO:0008150	molecular_function|cellular_component|biological_process
ChrII_A_nidulans_FGSC_A4	3719428	A	C	12.6467	AN3574	splice_region_variant&intron_variant	DP=156;VDB=0.84;SGB=-0.453602;MQSB=1;MQ0F=0;AC=2;AN=2;DP4=0,0,1,1;MQ=60;ANN=C|splice_region_variant&intron_variant|LOW|AN3574|AN3574|transcript|AN3574-T|Coding|1/5|c.253-8A>C||||||,C|upstream_gene_variant|MODIFIER|AN3575|AN3575|transcript|AN3575-T|Coding||c.-1T>G|||||1101|,C|downstream_gene_variant|MODIFIER|AN3576|AN3576|transcript|AN3576-T|Coding||c.*822A>C|||||4111|,C|downstream_gene_variant|MO…	GT:PL	1/1:39,6,0	GO:0005575;GO:0003674;GO:0008150	cellular_component|molecular_function|biological_process
ChrII_A_nidulans_FGSC_A4	3723346	A	C	187	AN3573	splice_region_variant&intron_variant	DP=213;VDB=0.54814;SGB=-0.693147;MQSB=1;MQ0F=0;AC=2;AN=2;DP4=0,0,106,98;MQ=60;ANN=C|splice_region_variant&intron_variant|LOW|AN3573|AN3573|transcript|AN3573-T|Coding|1/3|c.292-5T>G||||||,C|upstream_gene_variant|MODIFIER|AN3572|AN3572|transcript|AN3572-T|Coding||c.-1A>C|||||1550|,C|upstream_gene_variant|MODIFIER|AN10428|AN10428|transcript|AN10428-T|Coding||c.-1A>C|||||4781|,C|downstream_gene_varia…	GT:PL	1/1:214,255,0	GO:0055114;GO:0016491;GO:0016620;GO:0005575	oxidation-reduction process|oxidoreductase activity|oxidoreductase activity, acting on the aldehyde or oxo group of donors, NAD or NADP as acceptor|cellular_component
ChrII_A_nidulans_FGSC_A4	3767323	G	C	228	AN3557	missense_variant	DP=196;VDB=0.437952;SGB=-0.693147;MQSB=1;MQ0F=0;AC=2;AN=2;DP4=0,0,81,105;MQ=60;ANN=C|missense_variant|MODERATE|AN3557|AN3557|transcript|AN3557-T|Coding|1/2|c.574C>G|p.Arg192Gly|645/1196|574/1125|192/374||,C|upstream_gene_variant|MODIFIER|AN11711|AN11711|transcript|AN11711-T|Coding||c.-102C>G|||||4853|,C|downstream_gene_variant|MODIFIER|AN3559|AN3559|transcript|AN3559-T|Coding||c.*1263G>C|||||3015…	GT:PL	1/1:255,255,0	GO:0003824;GO:0009116;GO:0005575	catalytic activity|nucleoside metabolic process|cellular_component
ChrII_A_nidulans_FGSC_A4	3785357	A	C	228	AN3554	upstream_gene_variant	DP=174;VDB=0.0359147;SGB=-0.693147;MQSB=1;MQ0F=0;AC=2;AN=2;DP4=0,0,70,98;MQ=60;ANN=C|upstream_gene_variant|MODIFIER|AN3554|AN3554|transcript|AN3554-T|Coding||c.-30T>G|||||4928|,C|downstream_gene_variant|MODIFIER|AN3553|AN3553|transcript|AN3553-T|Coding||c.*1254A>C|||||2987|,C|downstream_gene_variant|MODIFIER|AN3552|AN3552|transcript|AN3552-T|Coding||c.*1839A>C|||||279|,C|downstream_gene_variant|M…	GT:PL	1/1:255,255,0	GO:0003674;GO:0005575;GO:0008150	molecular_function|cellular_component|biological_process
ChrII_A_nidulans_FGSC_A4	3785358	G	T	228	AN3554	upstream_gene_variant	DP=176;VDB=0.0344301;SGB=-0.693147;MQSB=1;MQ0F=0;AC=2;AN=2;DP4=0,0,70,99;MQ=60;ANN=T|upstream_gene_variant|MODIFIER|AN3554|AN3554|transcript|AN3554-T|Coding||c.-30C>A|||||4929|,T|downstream_gene_variant|MODIFIER|AN3553|AN3553|transcript|AN3553-T|Coding||c.*1254G>T|||||2988|,T|downstream_gene_variant|MODIFIER|AN3552|AN3552|transcript|AN3552-T|Coding||c.*1839G>T|||||280|,T|downstream_gene_variant|M…	GT:PL	1/1:255,255,0	GO:0003674;GO:0005575;GO:0008150	molecular_function|cellular_component|biological_process
ChrII_A_nidulans_FGSC_A4	3790820	T	A	228	AN3550	missense_variant	DP=158;VDB=0.293903;SGB=-0.693147;MQSB=1;MQ0F=0;AC=2;AN=2;DP4=0,0,63,84;MQ=60;ANN=A|missense_variant|MODERATE|AN3550|AN3550|transcript|AN3550-T|Coding|2/2|c.477A>T|p.Arg159Ser|477/894|477/894|159/297||,A|upstream_gene_variant|MODIFIER|AN3551|AN3551|transcript|AN3551-T|Coding||c.-176A>T|||||1630|,A|upstream_gene_variant|MODIFIER|AN3549|AN3549|transcript|AN3549-T|Coding||c.-1T>A|||||784|,A|upstream…	GT:PL	1/1:255,255,0	GO:0003674;GO:0005575;GO:0008150	molecular_function|cellular_component|biological_process
ChrII_A_nidulans_FGSC_A4	3819144	G	T	228	AN3543	upstream_gene_variant	DP=138;VDB=8.15609e-06;SGB=-0.693147;MQSB=0.0365273;MQ0F=0.00724638;AC=2;AN=2;DP4=0,0,52,82;MQ=33;ANN=T|upstream_gene_variant|MODIFIER|AN3543|AN3543|transcript|AN3543-T|Coding||c.-70G>T|||||3745|,T|intergenic_region|MODIFIER|AN3545-AN3543|AN3545-AN3543|intergenic_region|AN3545-AN3543|||||||||	GT:PL	1/1:255,255,0	GO:0003674;GO:0005575;GO:0008150	molecular_function|cellular_component|biological_process
ChrII_A_nidulans_FGSC_A4	3819145	A	T	228	AN3543	upstream_gene_variant	DP=141;VDB=2.00949e-05;SGB=-0.693147;MQSB=0.0451053;MQ0F=0.0070922;AC=2;AN=2;DP4=0,0,53,82;MQ=33;ANN=T|upstream_gene_variant|MODIFIER|AN3543|AN3543|transcript|AN3543-T|Coding||c.-70A>T|||||3744|,T|intergenic_region|MODIFIER|AN3545-AN3543|AN3545-AN3543|intergenic_region|AN3545-AN3543|||||||||	GT:PL	1/1:255,255,0	GO:0003674;GO:0005575;GO:0008150	molecular_function|cellular_component|biological_process
ChrII_A_nidulans_FGSC_A4	3860871	T	A	228	AN12353	upstream_gene_variant	DP=140;VDB=1.17065e-05;SGB=-0.693147;MQSB=1;MQ0F=0;AC=2;AN=2;DP4=0,0,64,71;MQ=60;ANN=A|upstream_gene_variant|MODIFIER|AN12353|AN12353|transcript|AN12353-T|Coding||c.-661A>T|||||4945|,A|upstream_gene_variant|MODIFIER|AN3534|AN3534|transcript|AN3534-T|Coding||c.-1T>A|||||1104|,A|downstream_gene_variant|MODIFIER|AN3533|AN3533|transcript|AN3533-T|Coding||c.*1470A>T|||||3176|,A|intergenic_region|MODIF…	GT:PL	1/1:255,255,0	GO:0003674;GO:0005575;GO:0008150	molecular_function|cellular_component|biological_process
ChrII_A_nidulans_FGSC_A4	3865946	T	A	228	AN3533	upstream_gene_variant	DP=148;VDB=0.0208387;SGB=-0.693147;MQSB=1;MQ0F=0;AC=2;AN=2;DP4=0,0,90,47;MQ=60;ANN=A|upstream_gene_variant|MODIFIER|AN3533|AN3533|transcript|AN3533-T|Coding||c.-1A>T|||||182|,A|upstream_gene_variant|MODIFIER|AN3532|AN3532|transcript|AN3532-T|Coding||c.-1T>A|||||1563|,A|downstream_gene_variant|MODIFIER|AN3534|AN3534|transcript|AN3534-T|Coding||c.*513T>A|||||2720|,A|downstream_gene_variant|MODIFIER…	GT:PL	1/1:255,255,0	GO:0003674;GO:0005575;GO:0008150	molecular_function|cellular_component|biological_process
ChrII_A_nidulans_FGSC_A4	3909688	C	G	228	AN3520	missense_variant	DP=176;VDB=0.769559;SGB=-0.693147;MQSB=1;MQ0F=0;AC=2;AN=2;DP4=0,0,94,74;MQ=60;ANN=G|missense_variant|MODERATE|AN3520|AN3520|transcript|AN3520-T|Coding|3/4|c.1004G>C|p.Gly335Ala|1041/1938|1004/1782|335/593||,G|upstream_gene_variant|MODIFIER|AN3522|AN3522|transcript|AN3522-T|Coding||c.-5G>C|||||3613|,G|upstream_gene_variant|MODIFIER|AN3521|AN3521|transcript|AN3521-T|Coding||c.-1G>C|||||1505|,G|down…	GT:PL	1/1:255,255,0	GO:0003674;GO:0005575;GO:0008150	molecular_function|cellular_component|biological_process
ChrII_A_nidulans_FGSC_A4	4024831	A	G	228	AN3484	upstream_gene_variant	DP=172;VDB=0.0276639;SGB=-0.693147;MQSB=1;MQ0F=0;AC=2;AN=2;DP4=0,0,67,95;MQ=60;ANN=G|upstream_gene_variant|MODIFIER|AN3484|AN3484|transcript|AN3484-T|Coding||c.-1A>G|||||1194|,G|downstream_gene_variant|MODIFIER|AN3486|AN3486|transcript|AN3486-T|Coding||c.*1086A>G|||||4383|,G|downstream_gene_variant|MODIFIER|AN12191|AN12191|transcript|AN12191-T|Coding||c.*246A>G|||||3438|,G|intron_variant|MODIFIER…	GT:PL	1/1:255,255,0	GO:0003674;GO:0005575;GO:0008150	molecular_function|cellular_component|biological_process
ChrII_A_nidulans_FGSC_A4	4050610	C	A	228	AN3479	upstream_gene_variant	DP=194;VDB=0.417478;SGB=-0.693147;MQSB=1;MQ0F=0;AC=2;AN=2;DP4=0,0,93,90;MQ=60;ANN=A|upstream_gene_variant|MODIFIER|AN3479|AN3479|transcript|AN3479-T|Coding||c.-1G>T|||||4363|,A|upstream_gene_variant|MODIFIER|AN3478|AN3478|transcript|AN3478-T|Coding||c.-1G>T|||||2058|,A|upstream_gene_variant|MODIFIER|AN3475|AN3475|transcript|AN3475-T|Coding||c.-1C>A|||||3317|,A|downstream_gene_variant|MODIFIER|AN3…	GT:PL	1/1:255,255,0	GO:0003674;GO:0005575;GO:0008150	molecular_function|cellular_component|biological_process
ChrIV_A_nidulans_FGSC_A4	34588	A	T	228	AN12037	upstream_gene_variant	DP=159;VDB=0.000370108;SGB=-0.693147;MQSB=1;MQ0F=0;AC=2;AN=2;DP4=0,0,79,72;MQ=60;ANN=T|upstream_gene_variant|MODIFIER|AN12037|AN12037|transcript|AN12037-T|Coding||c.-1T>A|||||2120|,T|upstream_gene_variant|MODIFIER|AN7414|AN7414|transcript|AN7414-T|Coding||c.-1A>T|||||207|,T|downstream_gene_variant|MODIFIER|AN7415|AN7415|transcript|AN7415-T|Coding||c.*1578A>T|||||4322|,T|downstream_gene_variant|MO…	GT:PL	1/1:255,255,0	GO:0003674;GO:0005575;GO:0008150	molecular_function|cellular_component|biological_process
ChrIV_A_nidulans_FGSC_A4	34589	A	G	228	AN12037	upstream_gene_variant	DP=155;VDB=0.000409994;SGB=-0.693147;MQSB=1;MQ0F=0;AC=2;AN=2;DP4=0,0,79,73;MQ=60;ANN=G|upstream_gene_variant|MODIFIER|AN12037|AN12037|transcript|AN12037-T|Coding||c.-1T>C|||||2121|,G|upstream_gene_variant|MODIFIER|AN7414|AN7414|transcript|AN7414-T|Coding||c.-1A>G|||||206|,G|downstream_gene_variant|MODIFIER|AN7415|AN7415|transcript|AN7415-T|Coding||c.*1578A>G|||||4323|,G|downstream_gene_variant|MO…	GT:PL	1/1:255,255,0	GO:0003674;GO:0005575;GO:0008150	molecular_function|cellular_component|biological_process
ChrIV_A_nidulans_FGSC_A4	34590	A	T	228	AN12037	upstream_gene_variant	DP=156;VDB=0.000357996;SGB=-0.693147;MQSB=1;MQ0F=0;AC=2;AN=2;DP4=0,0,78,73;MQ=60;ANN=T|upstream_gene_variant|MODIFIER|AN12037|AN12037|transcript|AN12037-T|Coding||c.-1T>A|||||2122|,T|upstream_gene_variant|MODIFIER|AN7414|AN7414|transcript|AN7414-T|Coding||c.-1A>T|||||205|,T|downstream_gene_variant|MODIFIER|AN7415|AN7415|transcript|AN7415-T|Coding||c.*1578A>T|||||4324|,T|downstream_gene_variant|MO…	GT:PL	1/1:255,255,0	GO:0003674;GO:0005575;GO:0008150	molecular_function|cellular_component|biological_process
ChrIV_A_nidulans_FGSC_A4	34591	G	C	228	AN12037	upstream_gene_variant	DP=156;VDB=0.000243303;SGB=-0.693147;RPB=1;MQB=1;MQSB=1;BQB=1;MQ0F=0;AC=2;AN=2;DP4=0,1,78,72;MQ=60;ANN=C|upstream_gene_variant|MODIFIER|AN12037|AN12037|transcript|AN12037-T|Coding||c.-1C>G|||||2123|,C|upstream_gene_variant|MODIFIER|AN7414|AN7414|transcript|AN7414-T|Coding||c.-1G>C|||||204|,C|downstream_gene_variant|MODIFIER|AN7415|AN7415|transcript|AN7415-T|Coding||c.*1578G>C|||||4325|,C|downstre…	GT:PL	1/1:255,255,0	GO:0003674;GO:0005575;GO:0008150	molecular_function|cellular_component|biological_process
ChrIV_A_nidulans_FGSC_A4	66610	A	G	5.75381	AN7401	synonymous_variant	DP=226;VDB=0.84;SGB=-0.453602;MQSB=1;MQ0F=0;AC=2;AN=2;DP4=0,0,1,1;MQ=60;ANN=G|synonymous_variant|LOW|AN7401|AN7401|transcript|AN7401-T|Coding|5/6|c.594T>C|p.Leu198Leu|594/1146|594/1146|198/381||,G|downstream_gene_variant|MODIFIER|AN7403|AN7403|transcript|AN7403-T|Coding||c.*1107A>G|||||4694|,G|downstream_gene_variant|MODIFIER|AN7402|AN7402|transcript|AN7402-T|Coding||c.*1905A>G|||||905|,G|downstr…	GT:PL	1/1:31,6,0
ChrIV_A_nidulans_FGSC_A4	246693	C	A	18.4645	AN7344	upstream_gene_variant	DP=169;VDB=0.748679;SGB=-0.511536;MQSB=1;MQ0F=0;AC=2;AN=2;DP4=0,0,1,2;MQ=60;ANN=A|upstream_gene_variant|MODIFIER|AN7344|AN7344|transcript|AN7344-T|Coding||c.-1G>T|||||3778|,A|upstream_gene_variant|MODIFIER|AN7343|AN7343|transcript|AN7343-T|Coding||c.-1G>T|||||1363|,A|downstream_gene_variant|MODIFIER|AN7342|AN7342|transcript|AN7342-T|Coding||c.*5887G>T|||||151|,A|intergenic_region|MODIFIER|AN7343-…	GT:PL	1/1:45,9,0	GO:0055085;GO:0022891;GO:0016020;GO:0022857;GO:0016021	transmembrane transport|substrate-specific transmembrane transporter activity|membrane|transmembrane transporter activity|integral component of membrane
ChrIV_A_nidulans_FGSC_A4	246831	A	T	228	AN7344	upstream_gene_variant	DP=194;VDB=0.669264;SGB=-0.693147;MQSB=1;MQ0F=0;AC=2;AN=2;DP4=0,0,87,94;MQ=60;ANN=T|upstream_gene_variant|MODIFIER|AN7344|AN7344|transcript|AN7344-T|Coding||c.-1T>A|||||3916|,T|upstream_gene_variant|MODIFIER|AN7343|AN7343|transcript|AN7343-T|Coding||c.-1T>A|||||1501|,T|downstream_gene_variant|MODIFIER|AN7342|AN7342|transcript|AN7342-T|Coding||c.*5887T>A|||||13|,T|intergenic_region|MODIFIER|AN7343…	GT:PL	1/1:255,255,0	GO:0055085;GO:0022891;GO:0016020;GO:0022857;GO:0016021	transmembrane transport|substrate-specific transmembrane transporter activity|membrane|transmembrane transporter activity|integral component of membrane
ChrIV_A_nidulans_FGSC_A4	268450	A	C	228	AN7336	5_prime_UTR_premature_start_codon_gain_variant	DP=207;VDB=0.189277;SGB=-0.693147;MQSB=1;MQ0F=0;AC=2;AN=2;DP4=0,0,100,99;MQ=60;ANN=C|5_prime_UTR_premature_start_codon_gain_variant|LOW|AN7336|AN7336|transcript|AN7336-T|Coding|1/2|c.-136T>G||||||,C|5_prime_UTR_variant|MODIFIER|AN7336|AN7336|transcript|AN7336-T|Coding|1/2|c.-136T>G|||||136|,C|upstream_gene_variant|MODIFIER|AN10934|AN10934|transcript|AN10934-T|Coding||c.-219T>G|||||3967|,C|upstrea…	GT:PL	1/1:255,255,0	GO:0003674;GO:0005575;GO:0008150	molecular_function|cellular_component|biological_process
ChrIV_A_nidulans_FGSC_A4	268451	A	G	228	AN7336	5_prime_UTR_variant	DP=206;VDB=0.146987;SGB=-0.693147;MQSB=1;MQ0F=0;AC=2;AN=2;DP4=0,0,99,100;MQ=60;ANN=G|5_prime_UTR_variant|MODIFIER|AN7336|AN7336|transcript|AN7336-T|Coding|1/2|c.-137T>C|||||137|,G|upstream_gene_variant|MODIFIER|AN10934|AN10934|transcript|AN10934-T|Coding||c.-219T>C|||||3968|,G|upstream_gene_variant|MODIFIER|AN10929|AN10929|transcript|AN10929-T|Coding||c.-1T>C|||||1903|,G|upstream_gene_variant|MOD…	GT:PL	1/1:255,255,0	GO:0003674;GO:0005575;GO:0008150	molecular_function|cellular_component|biological_process
ChrIV_A_nidulans_FGSC_A4	300396	T	C	36.4052	AN7327	upstream_gene_variant	DP=198;VDB=0.663927;SGB=-0.556411;MQSB=1;MQ0F=0;AC=2;AN=2;DP4=0,0,2,2;MQ=60;ANN=C|upstream_gene_variant|MODIFIER|AN7327|AN7327|transcript|AN7327-T|Coding||c.-153A>G|||||4387|,C|upstream_gene_variant|MODIFIER|AN7326|AN7326|transcript|AN7326-T|Coding||c.-2A>G|||||638|,C|downstream_gene_variant|MODIFIER|AN7324|AN7324|transcript|AN7324-T|Coding||c.*1223A>G|||||3441|,C|downstream_gene_variant|MODIFIER…	GT:PL	1/1:63,12,0	GO:0003674;GO:0005575;GO:0008150	molecular_function|cellular_component|biological_process
ChrIV_A_nidulans_FGSC_A4	367536	C	T	228	AN7301	missense_variant	DP=176;VDB=0.0178843;SGB=-0.693147;MQSB=1;MQ0F=0;AC=2;AN=2;DP4=0,0,95,77;MQ=60;ANN=T|missense_variant|MODERATE|AN7301|AN7301|transcript|AN7301-T|Coding|5/6|c.977C>T|p.Ser326Phe|1078/1610|977/1509|326/502||,T|upstream_gene_variant|MODIFIER|AN7302|AN7302|transcript|AN7302-T|Coding||c.-362G>A|||||1443|,T|downstream_gene_variant|MODIFIER|AN7300|AN7300|transcript|AN7300-T|Coding||c.*2598G>A|||||1034|	GT:PL	1/1:255,255,0			path:ani00510	N-Glycan biosynthesis
ChrIV_A_nidulans_FGSC_A4	367538	T	C	228	AN7301	synonymous_variant	DP=172;VDB=0.0160071;SGB=-0.693147;MQSB=1;MQ0F=0;AC=2;AN=2;DP4=0,0,95,77;MQ=60;ANN=C|synonymous_variant|LOW|AN7301|AN7301|transcript|AN7301-T|Coding|5/6|c.979T>C|p.Leu327Leu|1080/1610|979/1509|327/502||,C|upstream_gene_variant|MODIFIER|AN7302|AN7302|transcript|AN7302-T|Coding||c.-362A>G|||||1445|,C|downstream_gene_variant|MODIFIER|AN7300|AN7300|transcript|AN7300-T|Coding||c.*2598A>G|||||1032|	GT:PL	1/1:255,255,0			path:ani00510	N-Glycan biosynthesis
ChrIV_A_nidulans_FGSC_A4	367539	T	A	228	AN7301	stop_gained	DP=173;VDB=0.0175083;SGB=-0.693147;MQSB=1;MQ0F=0;AC=2;AN=2;DP4=0,0,95,75;MQ=60;ANN=A|stop_gained|HIGH|AN7301|AN7301|transcript|AN7301-T|Coding|5/6|c.980T>A|p.Leu327*|1081/1610|980/1509|327/502||,A|upstream_gene_variant|MODIFIER|AN7302|AN7302|transcript|AN7302-T|Coding||c.-362A>T|||||1446|,A|downstream_gene_variant|MODIFIER|AN7300|AN7300|transcript|AN7300-T|Coding||c.*2598A>T|||||1031|	GT:PL	1/1:255,255,0			path:ani00510	N-Glycan biosynthesis
ChrIV_A_nidulans_FGSC_A4	415095	G	T	8.98412	AN7287	upstream_gene_variant	DP=117;VDB=0.6;SGB=-0.453602;MQ0F=0;AC=2;AN=2;DP4=0,0,0,2;MQ=60;ANN=T|upstream_gene_variant|MODIFIER|AN7287|AN7287|transcript|AN7287-T|Coding||c.-1C>A|||||4967|,T|upstream_gene_variant|MODIFIER|AN7285|AN7285|transcript|AN7285-T|Coding||c.-133C>A|||||261|,T|upstream_gene_variant|MODIFIER|AN10928|AN10928|transcript|AN10928-T|Coding||c.-1G>T|||||842|,T|upstream_gene_variant|MODIFIER|AN10922|AN10922|…	GT:PL	1/1:35,6,0
ChrIV_A_nidulans_FGSC_A4	452121	G	T	228	AN10921	downstream_gene_variant	DP=208;VDB=0.697571;SGB=-0.693147;MQSB=0.98362;MQ0F=0;AC=2;AN=2;DP4=0,0,103,92;MQ=59;ANN=T|downstream_gene_variant|MODIFIER|AN10921|AN10921|transcript|AN10921-T|Coding||c.*4880G>T|||||3367|,T|downstream_gene_variant|MODIFIER|AN10920|AN10920|transcript|AN10920-T|Coding||c.*1716G>T|||||843|,T|intergenic_region|MODIFIER|AN10920-AN7275|AN10920-AN7275|intergenic_region|AN10920-AN7275|||||||||	GT:PL	1/1:255,255,0	GO:0016788;GO:0006505;GO:0006886;GO:0005575	hydrolase activity, acting on ester bonds|GPI anchor metabolic process|intracellular protein transport|cellular_component
ChrIV_A_nidulans_FGSC_A4	455933	C	G	228	AN10920	downstream_gene_variant	DP=177;VDB=0.929862;SGB=-0.693147;MQSB=0.200865;MQ0F=0;AC=2;AN=2;DP4=0,0,90,75;MQ=54;ANN=G|downstream_gene_variant|MODIFIER|AN10920|AN10920|transcript|AN10920-T|Coding||c.*1716C>G|||||4655|,G|downstream_gene_variant|MODIFIER|AN7275|AN7275|transcript|AN7275-T|Coding||c.*1551G>C|||||2735|,G|intergenic_region|MODIFIER|AN10920-AN7275|AN10920-AN7275|intergenic_region|AN10920-AN7275|||||||||	GT:PL	1/1:255,255,0	GO:0055085;GO:0016021;GO:0003674	transmembrane transport|integral component of membrane|molecular_function
ChrIV_A_nidulans_FGSC_A4	461563	T	A	228	AN7275	upstream_gene_variant	DP=161;VDB=0.860441;SGB=-0.693147;MQSB=1;MQ0F=0;AC=2;AN=2;DP4=0,0,73,79;MQ=60;ANN=A|upstream_gene_variant|MODIFIER|AN7275|AN7275|transcript|AN7275-T|Coding||c.-1A>T|||||1345|,A|downstream_gene_variant|MODIFIER|AN10919|AN10919|transcript|AN10919-T|Coding||c.*1149A>T|||||14|WARNING_TRANSCRIPT_NO_STOP_CODON,A|downstream_gene_variant|MODIFIER|AN7274|AN7274|transcript|AN7274-T|Coding||c.*1721A>T|||||4…	GT:PL	1/1:255,255,0	GO:0004553;GO:0005975;GO:0005575	hydrolase activity, hydrolyzing O-glycosyl compounds|carbohydrate metabolic process|cellular_component
ChrIV_A_nidulans_FGSC_A4	494775	A	T	228	AN12374	missense_variant	DP=154;VDB=0.000183942;SGB=-0.693147;MQSB=0.984023;MQ0F=0;AC=2;AN=2;DP4=0,0,52,67;MQ=59;ANN=T|missense_variant|MODERATE|AN12374|AN12374|transcript|AN12374-T|Coding|1/2|c.815T>A|p.Val272Glu|815/2634|815/2634|272/877||,T|upstream_gene_variant|MODIFIER|AN7263|AN7263|transcript|AN7263-T|Coding||c.-49A>T|||||1075|,T|upstream_gene_variant|MODIFIER|AN7262|AN7262|transcript|AN7262-T|Coding||c.-345A>T||||…	GT:PL	1/1:255,255,0	GO:0005575;GO:0003674;GO:0008150	cellular_component|molecular_function|biological_process
ChrIV_A_nidulans_FGSC_A4	547438	T	C	228	AN7248	missense_variant	DP=188;VDB=0.114685;SGB=-0.693147;MQSB=1;MQ0F=0;AC=2;AN=2;DP4=0,0,79,100;MQ=60;ANN=C|missense_variant|MODERATE|AN7248|AN7248|transcript|AN7248-T|Coding|2/2|c.2504T>C|p.Leu835Ser|2532/2910|2504/2796|835/931||,C|upstream_gene_variant|MODIFIER|AN10917|AN10917|transcript|AN10917-T|Coding||c.-156A>G|||||2777|,C|downstream_gene_variant|MODIFIER|AN9492|AN9492|transcript|AN9492-T|Coding||c.*3825A>G|||||1…	GT:PL	1/1:255,255,0	GO:0003674;GO:0005575;GO:0008150	molecular_function|cellular_component|biological_process
ChrIV_A_nidulans_FGSC_A4	657142	A	G	228	AN10908	missense_variant	DP=196;VDB=0.999853;SGB=-0.693147;MQSB=1;MQ0F=0;AC=2;AN=2;DP4=0,0,93,97;MQ=60;ANN=G|missense_variant|MODERATE|AN10908|AN10908|transcript|AN10908-T|Coding|1/8|c.512A>G|p.Glu171Gly|512/1627|512/1494|171/497||,G|upstream_gene_variant|MODIFIER|AN7215|AN7215|transcript|AN7215-T|Coding||c.-1A>G|||||3102|,G|downstream_gene_variant|MODIFIER|AN10914|AN10914|transcript|AN10914-T|Coding||c.*1404A>G|||||2396…	GT:PL	1/1:255,255,0	GO:0005575;GO:0003674;GO:0008150	cellular_component|molecular_function|biological_process
ChrIV_A_nidulans_FGSC_A4	802275	T	G	228	AN7169	upstream_gene_variant	DP=175;VDB=0.000151694;SGB=-0.693147;MQSB=1;MQ0F=0;AC=2;AN=2;DP4=0,0,99,74;MQ=60;ANN=G|upstream_gene_variant|MODIFIER|AN7169|AN7169|transcript|AN7169-T|Coding||c.-32A>C|||||4896|,G|downstream_gene_variant|MODIFIER|AN10902|AN10902|transcript|AN10902-T|Coding||c.*1259T>G|||||2930|,G|downstream_gene_variant|MODIFIER|AN10905|AN10905|transcript|AN10905-T|Coding||c.*1651T>G|||||78|,G|downstream_gene_va…	GT:PL	1/1:255,255,0
ChrIV_A_nidulans_FGSC_A4	802276	T	A	228	AN7169	upstream_gene_variant	DP=174;VDB=0.000133184;SGB=-0.693147;MQSB=1;MQ0F=0;AC=2;AN=2;DP4=0,0,99,72;MQ=60;ANN=A|upstream_gene_variant|MODIFIER|AN7169|AN7169|transcript|AN7169-T|Coding||c.-32A>T|||||4897|,A|downstream_gene_variant|MODIFIER|AN10902|AN10902|transcript|AN10902-T|Coding||c.*1259T>A|||||2931|,A|downstream_gene_variant|MODIFIER|AN10905|AN10905|transcript|AN10905-T|Coding||c.*1651T>A|||||79|,A|downstream_gene_va…	GT:PL	1/1:255,255,0
ChrIV_A_nidulans_FGSC_A4	802277	T	C	228	AN7169	upstream_gene_variant	DP=174;VDB=0.000139219;SGB=-0.693147;MQSB=1;MQ0F=0;AC=2;AN=2;DP4=0,0,96,73;MQ=60;ANN=C|upstream_gene_variant|MODIFIER|AN7169|AN7169|transcript|AN7169-T|Coding||c.-32A>G|||||4898|,C|downstream_gene_variant|MODIFIER|AN10902|AN10902|transcript|AN10902-T|Coding||c.*1259T>C|||||2932|,C|downstream_gene_variant|MODIFIER|AN10905|AN10905|transcript|AN10905-T|Coding||c.*1651T>C|||||80|,C|downstream_gene_va…	GT:PL	1/1:255,255,0
ChrIV_A_nidulans_FGSC_A4	802278	A	G	228	AN7169	upstream_gene_variant	DP=174;VDB=0.000201845;SGB=-0.693147;MQSB=1;MQ0F=0;AC=2;AN=2;DP4=0,0,98,74;MQ=60;ANN=G|upstream_gene_variant|MODIFIER|AN7169|AN7169|transcript|AN7169-T|Coding||c.-32T>C|||||4899|,G|downstream_gene_variant|MODIFIER|AN10902|AN10902|transcript|AN10902-T|Coding||c.*1259A>G|||||2933|,G|downstream_gene_variant|MODIFIER|AN10905|AN10905|transcript|AN10905-T|Coding||c.*1651A>G|||||81|,G|downstream_gene_va…	GT:PL	1/1:255,255,0
ChrIV_A_nidulans_FGSC_A4	831640	A	T	228	AN7158	missense_variant	DP=195;VDB=0.772778;SGB=-0.693147;MQSB=1;MQ0F=0;AC=2;AN=2;DP4=0,0,76,113;MQ=60;ANN=T|missense_variant|MODERATE|AN7158|AN7158|transcript|AN7158-T|Coding|4/4|c.475T>A|p.Phe159Ile|742/1317|475/1050|159/349||,T|upstream_gene_variant|MODIFIER|AN7160|AN7160|transcript|AN7160-T|Coding||c.-1T>A|||||4626|,T|upstream_gene_variant|MODIFIER|AN7156|AN7156|transcript|AN7156-T|Coding||c.-1A>T|||||3684|,T|downst…	GT:PL	1/1:255,255,0	GO:0016787;GO:0006629;GO:0016788;GO:0005575	hydrolase activity|lipid metabolic process|hydrolase activity, acting on ester bonds|cellular_component
ChrIV_A_nidulans_FGSC_A4	864593	A	C	228	AN7146	5_prime_UTR_variant	DP=181;VDB=0.0218831;SGB=-0.693147;MQSB=1;MQ0F=0;AC=2;AN=2;DP4=0,0,83,87;MQ=60;ANN=C|5_prime_UTR_variant|MODIFIER|AN7146|AN7146|transcript|AN7146-T|Coding|1/3|c.-141T>G|||||141|,C|upstream_gene_variant|MODIFIER|AN7148|AN7148|transcript|AN7148-T|Coding||c.-175T>G|||||4289|,C|upstream_gene_variant|MODIFIER|AN7147|AN7147|transcript|AN7147-T|Coding||c.-1T>G|||||2074|,C|upstream_gene_variant|MODIFIER|…	GT:PL	1/1:255,255,0	GO:0016125;GO:0003838;GO:0003838;GO:0005634;GO:0005783;GO:0005811;GO:0005741;GO:0005886;GO:0071210;GO:0035690;GO:0006696	sterol metabolic process|sterol 24-C-methyltransferase activity|sterol 24-C-methyltransferase activity|nucleus|endoplasmic reticulum|lipid particle|mitochondrial outer membrane|plasma membrane|protein insertion into membrane raft|cellular response to drug|ergosterol biosynthetic process	path:ani00100	Steroid biosynthesis
ChrIV_A_nidulans_FGSC_A4	904147	A	T	215	AN7133	upstream_gene_variant	DP=84;VDB=0.374014;SGB=-0.693147;MQ0F=0;AC=2;AN=2;DP4=0,0,79,0;MQ=36;ANN=T|upstream_gene_variant|MODIFIER|AN7133|AN7133|transcript|AN7133-T|Coding||c.-112T>A|||||3472|,T|upstream_gene_variant|MODIFIER|AN7131|AN7131|transcript|AN7131-T|Coding||c.-1A>T|||||152|,T|downstream_gene_variant|MODIFIER|AN7130|AN7130|transcript|AN7130-T|Coding||c.*738T>A|||||3305|,T|downstream_gene_variant|MODIFIER|AN7129|…	GT:PL	1/1:242,238,0	GO:0003674;GO:0005575;GO:0008150	molecular_function|cellular_component|biological_process
ChrIV_A_nidulans_FGSC_A4	904148	A	T	215	AN7133	upstream_gene_variant	DP=82;VDB=0.373577;SGB=-0.693147;MQ0F=0;AC=2;AN=2;DP4=0,0,79,0;MQ=36;ANN=T|upstream_gene_variant|MODIFIER|AN7133|AN7133|transcript|AN7133-T|Coding||c.-112T>A|||||3473|,T|upstream_gene_variant|MODIFIER|AN7131|AN7131|transcript|AN7131-T|Coding||c.-1A>T|||||151|,T|downstream_gene_variant|MODIFIER|AN7130|AN7130|transcript|AN7130-T|Coding||c.*738T>A|||||3304|,T|downstream_gene_variant|MODIFIER|AN7129|…	GT:PL	1/1:242,238,0	GO:0003674;GO:0005575;GO:0008150	molecular_function|cellular_component|biological_process
ChrIV_A_nidulans_FGSC_A4	916480	G	T	227	AN7129	upstream_gene_variant	DP=54;VDB=0.674084;SGB=-0.693147;MQSB=5.92013e-06;MQ0F=0.259259;AC=2;AN=2;DP4=0,0,12,38;MQ=26;ANN=T|upstream_gene_variant|MODIFIER|AN7129|AN7129|transcript|AN7129-T|Coding||c.-253C>A|||||4018|,T|intergenic_region|MODIFIER|AN7129-AN7128|AN7129-AN7128|intergenic_region|AN7129-AN7128|||||||||	GT:PL	1/1:254,151,0	GO:0005575;GO:0003674;GO:0008150	cellular_component|molecular_function|biological_process
ChrIV_A_nidulans_FGSC_A4	1079262	T	C	228	AN7086	downstream_gene_variant	DP=101;VDB=0.00147474;SGB=-0.693147;MQSB=0.963906;MQ0F=0;AC=2;AN=2;DP4=0,0,61,37;MQ=59;ANN=C|downstream_gene_variant|MODIFIER|AN7086|AN7086|transcript|AN7086-T|Coding||c.*1416T>C|||||4211|,C|downstream_gene_variant|MODIFIER|AN12291|AN12291|transcript|AN12291-T|Coding||c.*1235T>C|||||1436|,C|downstream_gene_variant|MODIFIER|AN12290|AN12290|transcript|AN12290-T|Coding||c.*1008T>C|||||7|,C|downstrea…	GT:PL	1/1:255,255,0	GO:0003674;GO:0008150;GO:0005575	molecular_function|biological_process|cellular_component
ChrIV_A_nidulans_FGSC_A4	1111631	T	C	228	AN7076	upstream_gene_variant	DP=152;VDB=0.351895;SGB=-0.693147;MQSB=0.471817;MQ0F=0;AC=2;AN=2;DP4=0,0,88,61;MQ=56;ANN=C|upstream_gene_variant|MODIFIER|AN7076|AN7076|transcript|AN7076-T|Coding||c.-242A>G|||||946|,C|downstream_gene_variant|MODIFIER|AN7077|AN7077|transcript|AN7077-T|Coding||c.*960T>C|||||3399|,C|downstream_gene_variant|MODIFIER|AN7075|AN7075|transcript|AN7075-T|Coding||c.*1461A>G|||||3779|,C|intergenic_region|M…	GT:PL	1/1:255,255,0	GO:0003674;GO:0005575;GO:0008150	molecular_function|cellular_component|biological_process
ChrIV_A_nidulans_FGSC_A4	1111632	G	T	228	AN7076	upstream_gene_variant	DP=150;VDB=0.323615;SGB=-0.693147;MQSB=0.412753;MQ0F=0;AC=2;AN=2;DP4=0,0,87,61;MQ=56;ANN=T|upstream_gene_variant|MODIFIER|AN7076|AN7076|transcript|AN7076-T|Coding||c.-242C>A|||||947|,T|downstream_gene_variant|MODIFIER|AN7077|AN7077|transcript|AN7077-T|Coding||c.*960G>T|||||3400|,T|downstream_gene_variant|MODIFIER|AN7075|AN7075|transcript|AN7075-T|Coding||c.*1461C>A|||||3778|,T|intergenic_region|M…	GT:PL	1/1:255,255,0	GO:0003674;GO:0005575;GO:0008150	molecular_function|cellular_component|biological_process
ChrIV_A_nidulans_FGSC_A4	1114788	A	T	228	AN7076	upstream_gene_variant	DP=156;VDB=0.0569676;SGB=-0.693147;MQSB=1;MQ0F=0;AC=2;AN=2;DP4=0,0,80,73;MQ=60;ANN=T|upstream_gene_variant|MODIFIER|AN7076|AN7076|transcript|AN7076-T|Coding||c.-242T>A|||||4103|,T|upstream_gene_variant|MODIFIER|AN7074|AN7074|transcript|AN7074-T|Coding||c.-81A>T|||||3143|,T|downstream_gene_variant|MODIFIER|AN7075|AN7075|transcript|AN7075-T|Coding||c.*1461T>A|||||622|,T|downstream_gene_variant|MODI…	GT:PL	1/1:255,255,0	GO:0003674;GO:0005575;GO:0008150	molecular_function|cellular_component|biological_process
ChrIV_A_nidulans_FGSC_A4	1114789	G	C	228	AN7076	upstream_gene_variant	DP=157;VDB=0.0575091;SGB=-0.693147;MQSB=1;MQ0F=0;AC=2;AN=2;DP4=0,0,80,73;MQ=60;ANN=C|upstream_gene_variant|MODIFIER|AN7076|AN7076|transcript|AN7076-T|Coding||c.-242C>G|||||4104|,C|upstream_gene_variant|MODIFIER|AN7074|AN7074|transcript|AN7074-T|Coding||c.-81G>C|||||3142|,C|downstream_gene_variant|MODIFIER|AN7075|AN7075|transcript|AN7075-T|Coding||c.*1461C>G|||||621|,C|downstream_gene_variant|MODI…	GT:PL	1/1:255,255,0	GO:0003674;GO:0005575;GO:0008150	molecular_function|cellular_component|biological_process
ChrIV_A_nidulans_FGSC_A4	1169717	C	G	120	AN7058	upstream_gene_variant	DP=16;VDB=5.49563e-08;SGB=-0.688148;MQ0F=0.0625;AC=2;AN=2;DP4=0,0,0,15;MQ=26;ANN=G|upstream_gene_variant|MODIFIER|AN7058|AN7058|transcript|AN7058-T|Coding||c.-1C>G|||||4844|,G|intergenic_region|MODIFIER|AN7059-AN7058|AN7059-AN7058|intergenic_region|AN7059-AN7058|||||||||	GT:PL	1/1:147,45,0	GO:0003674;GO:0005575;GO:0008150	molecular_function|cellular_component|biological_process
ChrIV_A_nidulans_FGSC_A4	1169730	A	C	4.88476	AN7058	upstream_gene_variant	DP=1;SGB=-0.379885;MQ0F=0;ICB=1;HOB=0.5;AC=1;AN=2;DP4=0,0,0,1;MQ=31;ANN=C|upstream_gene_variant|MODIFIER|AN7058|AN7058|transcript|AN7058-T|Coding||c.-1A>C|||||4831|,C|intergenic_region|MODIFIER|AN7059-AN7058|AN7059-AN7058|intergenic_region|AN7059-AN7058|||||||||	GT:PL	0/1:31,3,0	GO:0003674;GO:0005575;GO:0008150	molecular_function|cellular_component|biological_process
ChrIV_A_nidulans_FGSC_A4	1264976	G	A	228	AN7027	upstream_gene_variant	DP=179;VDB=0.318951;SGB=-0.693147;MQSB=1;MQ0F=0;AC=2;AN=2;DP4=0,0,73,99;MQ=60;ANN=A|upstream_gene_variant|MODIFIER|AN7027|AN7027|transcript|AN7027-T|Coding||c.-439G>A|||||1677|,A|downstream_gene_variant|MODIFIER|AN7029|AN7029|transcript|AN7029-T|Coding||c.*1966G>A|||||3521|,A|intron_variant|MODIFIER|AN7028|AN7028|transcript|AN7028-T|Coding|6/7|c.895-73C>T||||||	GT:PL	1/1:255,255,0	GO:0055085;GO:0016021;GO:0003674	transmembrane transport|integral component of membrane|molecular_function
ChrIV_A_nidulans_FGSC_A4	1326885	C	G	228	AN7012	upstream_gene_variant	DP=138;VDB=1.72582e-08;SGB=-0.693147;MQSB=1;MQ0F=0;AC=2;AN=2;DP4=0,0,68,64;MQ=60;ANN=G|upstream_gene_variant|MODIFIER|AN7012|AN7012|transcript|AN7012-T|Coding||c.-162C>G|||||11|,G|upstream_gene_variant|MODIFIER|AN7011|AN7011|transcript|AN7011-T|Coding||c.-238C>G|||||2679|,G|downstream_gene_variant|MODIFIER|AN7013|AN7013|transcript|AN7013-T|Coding||c.*2009C>G|||||4962|,G|downstream_gene_variant|MO…	GT:PL	1/1:255,255,0	GO:0003700;GO:0043565;GO:0006355;GO:0003677;GO:0005575	transcription factor activity, sequence-specific DNA binding|sequence-specific DNA binding|regulation of transcription, DNA-templated|DNA binding|cellular_component
ChrIV_A_nidulans_FGSC_A4	1326886	T	A	228	AN7012	upstream_gene_variant	DP=135;VDB=7.52727e-09;SGB=-0.693147;MQSB=1;MQ0F=0;AC=2;AN=2;DP4=0,0,66,64;MQ=60;ANN=A|upstream_gene_variant|MODIFIER|AN7012|AN7012|transcript|AN7012-T|Coding||c.-162T>A|||||10|,A|upstream_gene_variant|MODIFIER|AN7011|AN7011|transcript|AN7011-T|Coding||c.-238T>A|||||2678|,A|downstream_gene_variant|MODIFIER|AN7013|AN7013|transcript|AN7013-T|Coding||c.*2009T>A|||||4963|,A|downstream_gene_variant|MO…	GT:PL	1/1:255,255,0	GO:0003700;GO:0043565;GO:0006355;GO:0003677;GO:0005575	transcription factor activity, sequence-specific DNA binding|sequence-specific DNA binding|regulation of transcription, DNA-templated|DNA binding|cellular_component
ChrIV_A_nidulans_FGSC_A4	1326887	T	C	228	AN7012	upstream_gene_variant	DP=135;VDB=1.39491e-08;SGB=-0.693147;MQSB=1;MQ0F=0;AC=2;AN=2;DP4=0,0,68,64;MQ=60;ANN=C|upstream_gene_variant|MODIFIER|AN7012|AN7012|transcript|AN7012-T|Coding||c.-162T>C|||||9|,C|upstream_gene_variant|MODIFIER|AN7011|AN7011|transcript|AN7011-T|Coding||c.-238T>C|||||2677|,C|downstream_gene_variant|MODIFIER|AN7013|AN7013|transcript|AN7013-T|Coding||c.*2009T>C|||||4964|,C|downstream_gene_variant|MOD…	GT:PL	1/1:255,255,0	GO:0003700;GO:0043565;GO:0006355;GO:0003677;GO:0005575	transcription factor activity, sequence-specific DNA binding|sequence-specific DNA binding|regulation of transcription, DNA-templated|DNA binding|cellular_component
ChrIV_A_nidulans_FGSC_A4	1326888	T	G	228	AN7012	upstream_gene_variant	DP=135;VDB=2.26524e-08;SGB=-0.693147;MQSB=1;MQ0F=0;AC=2;AN=2;DP4=0,0,68,63;MQ=60;ANN=G|upstream_gene_variant|MODIFIER|AN7012|AN7012|transcript|AN7012-T|Coding||c.-162T>G|||||8|,G|upstream_gene_variant|MODIFIER|AN7011|AN7011|transcript|AN7011-T|Coding||c.-238T>G|||||2676|,G|downstream_gene_variant|MODIFIER|AN7013|AN7013|transcript|AN7013-T|Coding||c.*2009T>G|||||4965|,G|downstream_gene_variant|MOD…	GT:PL	1/1:255,255,0	GO:0003700;GO:0043565;GO:0006355;GO:0003677;GO:0005575	transcription factor activity, sequence-specific DNA binding|sequence-specific DNA binding|regulation of transcription, DNA-templated|DNA binding|cellular_component
ChrIV_A_nidulans_FGSC_A4	1326890	G	C	228	AN7012	upstream_gene_variant	DP=137;VDB=9.17632e-08;SGB=-0.693147;MQSB=1;MQ0F=0;AC=2;AN=2;DP4=0,0,68,64;MQ=60;ANN=C|upstream_gene_variant|MODIFIER|AN7012|AN7012|transcript|AN7012-T|Coding||c.-162G>C|||||6|,C|upstream_gene_variant|MODIFIER|AN7011|AN7011|transcript|AN7011-T|Coding||c.-238G>C|||||2674|,C|downstream_gene_variant|MODIFIER|AN7013|AN7013|transcript|AN7013-T|Coding||c.*2009G>C|||||4967|,C|downstream_gene_variant|MOD…	GT:PL	1/1:255,255,0	GO:0003700;GO:0043565;GO:0006355;GO:0003677;GO:0005575	transcription factor activity, sequence-specific DNA binding|sequence-specific DNA binding|regulation of transcription, DNA-templated|DNA binding|cellular_component
ChrIV_A_nidulans_FGSC_A4	1336059	G	A	112	AN12061	upstream_gene_variant	DP=167;VDB=0.0114122;SGB=-0.691153;MQSB=1;MQ0F=0;AC=2;AN=2;DP4=0,0,15,3;MQ=60;ANN=A|upstream_gene_variant|MODIFIER|AN12061|AN12061|transcript|AN12061-T|Coding||c.-1C>T|||||4001|,A|upstream_gene_variant|MODIFIER|AN7010|AN7010|transcript|AN7010-T|Coding||c.-1C>T|||||2680|,A|upstream_gene_variant|MODIFIER|AN7007|AN7007|transcript|AN7007-T|Coding||c.-141G>A|||||1724|,A|downstream_gene_variant|MODIFIE…	GT:PL	1/1:139,54,0	GO:0003674;GO:0005575;GO:0008150	molecular_function|cellular_component|biological_process
ChrIV_A_nidulans_FGSC_A4	1445329	T	A	35.3774	AN6973	downstream_gene_variant	DP=66;VDB=0.02;SGB=-0.453602;MQ0F=0;AC=2;AN=2;DP4=0,0,0,2;MQ=41;ANN=A|downstream_gene_variant|MODIFIER|AN6973|AN6973|transcript|AN6973-T|Coding||c.*953T>A|||||4956|,A|intergenic_region|MODIFIER|AN6973-AN7422|AN6973-AN7422|intergenic_region|AN6973-AN7422|||||||||	GT:PL	1/1:62,6,0	GO:0016125;GO:0055114;GO:0006633;GO:0005506;GO:0000254;GO:0005789;GO:0005886;GO:0000254;GO:0006696	sterol metabolic process|oxidation-reduction process|fatty acid biosynthetic process|iron ion binding|C-4 methylsterol oxidase activity|endoplasmic reticulum membrane|plasma membrane|C-4 methylsterol oxidase activity|ergosterol biosynthetic process	path:ani00100	Steroid biosynthesis
ChrIV_A_nidulans_FGSC_A4	1495388	C	T	228	AN6973-AN7422	intergenic_region	DP=83;VDB=4.13679e-18;SGB=-0.693147;MQSB=1;MQ0F=0;AC=2;AN=2;DP4=0,0,75,2;MQ=60;ANN=T|intergenic_region|MODIFIER|AN6973-AN7422|AN6973-AN7422|intergenic_region|AN6973-AN7422|||||||||	GT:PL	1/1:255,232,0
ChrIV_A_nidulans_FGSC_A4	1495390	T	G	228	AN6973-AN7422	intergenic_region	DP=83;VDB=2.15455e-17;SGB=-0.693147;MQSB=1;MQ0F=0;AC=2;AN=2;DP4=0,0,76,2;MQ=60;ANN=G|intergenic_region|MODIFIER|AN6973-AN7422|AN6973-AN7422|intergenic_region|AN6973-AN7422|||||||||	GT:PL	1/1:255,235,0
ChrIV_A_nidulans_FGSC_A4	1495392	T	C	228	AN6973-AN7422	intergenic_region	DP=84;VDB=1.26406e-16;SGB=-0.693147;MQSB=1;MQ0F=0;AC=2;AN=2;DP4=0,0,76,2;MQ=60;ANN=C|intergenic_region|MODIFIER|AN6973-AN7422|AN6973-AN7422|intergenic_region|AN6973-AN7422|||||||||	GT:PL	1/1:255,235,0
ChrIV_A_nidulans_FGSC_A4	1499991	C	G	228	AN7423	upstream_gene_variant	DP=96;VDB=0.816836;SGB=-0.693147;RPB=0.000338588;MQB=0.000256741;MQSB=0.27467;BQB=0.547231;MQ0F=0;AC=2;AN=2;DP4=4,2,78,1;MQ=54;ANN=G|upstream_gene_variant|MODIFIER|AN7423|AN7423|transcript|AN7423-T|Coding||c.-153C>G|||||4271|,G|downstream_gene_variant|MODIFIER|AN7422|AN7422|transcript|AN7422-T|Coding||c.*2430G>C|||||1083|,G|intergenic_region|MODIFIER|AN6973-AN7422|AN6973-AN7422|intergenic_region|…	GT:PL	1/1:255,167,0	GO:0006310;GO:0006281;GO:0003697;GO:0035861;GO:0000784;GO:0005829;GO:0005662;GO:0006279;GO:0006281;GO:1902969;GO:0000723	DNA recombination|DNA repair|single-stranded DNA binding|site of double-strand break|nuclear chromosome, telomeric region|cytosol|DNA replication factor A complex|premeiotic DNA replication|DNA repair|mitotic DNA replication|telomere maintenance	path:ani03030,path:ani03420,path:ani03430,path:ani03440	DNA replication|Nucleotide excision repair|Mismatch repair|Homologous recombination
ChrIV_A_nidulans_FGSC_A4	1582449	A	T	228	AN7451	stop_gained	DP=175;VDB=0.168416;SGB=-0.693147;MQSB=1;MQ0F=0;AC=2;AN=2;DP4=0,0,71,96;MQ=60;ANN=T|stop_gained|HIGH|AN7451|AN7451|transcript|AN7451-T|Coding|3/5|c.2174T>A|p.Leu725*|2395/3732|2174/3291|725/1096||,T|upstream_gene_variant|MODIFIER|AN7449|AN7449|transcript|AN7449-T|Coding||c.-43T>A|||||4305|,T|upstream_gene_variant|MODIFIER|AN7452|AN7452|transcript|AN7452-T|Coding||c.-1A>T|||||4566|,T|downstream_ge…	GT:PL	1/1:255,255,0	GO:0004352;GO:0004352;GO:0005829;GO:0009064;GO:0006807;GO:0004354;GO:0055114	glutamate dehydrogenase (NAD+) activity|glutamate dehydrogenase (NAD+) activity|cytosol|glutamine family amino acid metabolic process|nitrogen compound metabolic process|glutamate dehydrogenase (NADP+) activity|oxidation-reduction process	path:ani00910,path:ani00250,path:ani00220,path:ani00430	Nitrogen metabolism|Alanine, aspartate and glutamate metabolism|Arginine biosynthesis|Taurine and hypotaurine metabolism
ChrIV_A_nidulans_FGSC_A4	1582450	A	T	228	AN7451	missense_variant	DP=174;VDB=0.18899;SGB=-0.693147;MQSB=1;MQ0F=0;AC=2;AN=2;DP4=0,0,71,97;MQ=60;ANN=T|missense_variant|MODERATE|AN7451|AN7451|transcript|AN7451-T|Coding|3/5|c.2173T>A|p.Leu725Met|2394/3732|2173/3291|725/1096||,T|upstream_gene_variant|MODIFIER|AN7449|AN7449|transcript|AN7449-T|Coding||c.-43T>A|||||4306|,T|upstream_gene_variant|MODIFIER|AN7452|AN7452|transcript|AN7452-T|Coding||c.-1A>T|||||4565|,T|dow…	GT:PL	1/1:255,255,0	GO:0004352;GO:0004352;GO:0005829;GO:0009064;GO:0006807;GO:0004354;GO:0055114	glutamate dehydrogenase (NAD+) activity|glutamate dehydrogenase (NAD+) activity|cytosol|glutamine family amino acid metabolic process|nitrogen compound metabolic process|glutamate dehydrogenase (NADP+) activity|oxidation-reduction process	path:ani00910,path:ani00250,path:ani00220,path:ani00430	Nitrogen metabolism|Alanine, aspartate and glutamate metabolism|Arginine biosynthesis|Taurine and hypotaurine metabolism
ChrIV_A_nidulans_FGSC_A4	1605625	A	G	228	AN7457	3_prime_UTR_variant	DP=192;VDB=0.222688;SGB=-0.693147;MQSB=1;MQ0F=0;AC=2;AN=2;DP4=0,0,104,78;MQ=60;ANN=G|3_prime_UTR_variant|MODIFIER|AN7457|AN7457|transcript|AN7457-T|Coding|2/2|c.*94A>G|||||94|,G|upstream_gene_variant|MODIFIER|AN7455|AN7455|transcript|AN7455-T|Coding||c.-67T>C|||||4069|,G|upstream_gene_variant|MODIFIER|AN7458|AN7458|transcript|AN7458-T|Coding||c.-97A>G|||||387|,G|upstream_gene_variant|MODIFIER|AN7…	GT:PL	1/1:255,255,0	GO:0000329;GO:0003674;GO:0008150	fungal-type vacuole membrane|molecular_function|biological_process
ChrIV_A_nidulans_FGSC_A4	1709708	A	C	228	AN7492	5_prime_UTR_variant	DP=179;VDB=0.951602;SGB=-0.693147;MQSB=1;MQ0F=0;AC=2;AN=2;DP4=0,0,89,80;MQ=60;ANN=C|5_prime_UTR_variant|MODIFIER|AN7492|AN7492|transcript|AN7492-T|Coding|1/4|c.-1T>G|||||1|,C|upstream_gene_variant|MODIFIER|AN7491|AN7491|transcript|AN7491-T|Coding||c.-108T>G|||||1400|,C|upstream_gene_variant|MODIFIER|AN10944|AN10944|transcript|AN10944-T|Coding||c.-123A>C|||||4370|,C|downstream_gene_variant|MODIFIE…	GT:PL	1/1:255,255,0	GO:0000290;GO:0050072;GO:0044692;GO:0000340;GO:0005634;GO:0005829;GO:0005739;GO:0000932;GO:1901919;GO:0031086;GO:0000290	deadenylation-dependent decapping of nuclear-transcribed mRNA|m7G(5')pppN diphosphatase activity|exoribonuclease activator activity|RNA 7-methylguanosine cap binding|nucleus|cytosol|mitochondrion|cytoplasmic mRNA processing body|positive regulation of exoribonuclease activity|nuclear-transcribed mRNA catabolic process, deadenylation-independent decay|deadenylation-dependent decapping of nuclear-t…	path:ani03018	RNA degradation
ChrIV_A_nidulans_FGSC_A4	1797205	G	A	228	AN10946	upstream_gene_variant	DP=163;VDB=0.506212;SGB=-0.693147;MQSB=1;MQ0F=0;AC=2;AN=2;DP4=0,0,68,83;MQ=60;ANN=A|upstream_gene_variant|MODIFIER|AN10946|AN10946|transcript|AN10946-T|Coding||c.-120C>T|||||2588|,A|upstream_gene_variant|MODIFIER|AN10959|AN10959|transcript|AN10959-T|Coding||c.-1C>T|||||84|,A|downstream_gene_variant|MODIFIER|AN11750|AN11750|transcript|AN11750-T|Coding||c.*270C>T|||||3730|,A|intergenic_region|MODIF…	GT:PL	1/1:255,255,0	GO:0003674;GO:0005575;GO:0008150	molecular_function|cellular_component|biological_process
ChrIV_A_nidulans_FGSC_A4	1945970	A	C	228	AN7556	missense_variant	DP=159;VDB=0.629677;SGB=-0.693147;MQSB=1;MQ0F=0;AC=2;AN=2;DP4=0,0,77,67;MQ=60;ANN=C|missense_variant|MODERATE|AN7556|AN7556|transcript|AN7556-T|Coding|2/2|c.811T>G|p.Tyr271Asp|811/1104|811/1104|271/367||,C|upstream_gene_variant|MODIFIER|AN7554|AN7554|transcript|AN7554-T|Coding||c.-18T>G|||||1779|,C|downstream_gene_variant|MODIFIER|AN7555|AN7555|transcript|AN7555-T|Coding||c.*804A>C|||||471|,C|dow…	GT:PL	1/1:255,255,0	GO:0005575;GO:0003674;GO:0008150	cellular_component|molecular_function|biological_process
ChrIV_A_nidulans_FGSC_A4	1945972	A	T	228	AN7556	missense_variant	DP=160;VDB=0.573219;SGB=-0.693147;MQSB=1;MQ0F=0;AC=2;AN=2;DP4=0,0,77,68;MQ=60;ANN=T|missense_variant|MODERATE|AN7556|AN7556|transcript|AN7556-T|Coding|2/2|c.809T>A|p.Leu270His|809/1104|809/1104|270/367||,T|upstream_gene_variant|MODIFIER|AN7554|AN7554|transcript|AN7554-T|Coding||c.-18T>A|||||1781|,T|downstream_gene_variant|MODIFIER|AN7555|AN7555|transcript|AN7555-T|Coding||c.*804A>T|||||473|,T|dow…	GT:PL	1/1:255,255,0	GO:0005575;GO:0003674;GO:0008150	cellular_component|molecular_function|biological_process
ChrIV_A_nidulans_FGSC_A4	1949432	C	A	228	AN7557	missense_variant	DP=171;VDB=0.486011;SGB=-0.693147;MQSB=1;MQ0F=0;AC=2;AN=2;DP4=0,0,79,81;MQ=60;ANN=A|missense_variant|MODERATE|AN7557|AN7557|transcript|AN7557-T|Coding|1/3|c.256G>T|p.Asp86Tyr|541/2500|256/2136|86/711||,A|upstream_gene_variant|MODIFIER|AN7556|AN7556|transcript|AN7556-T|Coding||c.-1G>T|||||2558|,A|upstream_gene_variant|MODIFIER|AN7558|AN7558|transcript|AN7558-T|Coding||c.-921C>A|||||2221|,A|downstr…	GT:PL	1/1:255,255,0	GO:0005215;GO:0055085;GO:0016020	transporter activity|transmembrane transport|membrane
ChrIV_A_nidulans_FGSC_A4	2116887	G	T	228	AN7604	upstream_gene_variant	DP=80;VDB=0.715685;SGB=-0.693147;MQSB=1;MQ0F=0;AC=2;AN=2;DP4=0,0,12,43;MQ=60;ANN=T|upstream_gene_variant|MODIFIER|AN7604|AN7604|transcript|AN7604-T|Coding||c.-240C>A|||||2759|,T|upstream_gene_variant|MODIFIER|AN7605|AN7605|transcript|AN7605-T|Coding||c.-1C>A|||||1127|,T|upstream_gene_variant|MODIFIER|AN10952|AN10952|transcript|AN10952-T|Coding||c.-13G>T|||||622|,T|upstream_gene_variant|MODIFIER|A…	GT:PL	1/1:255,166,0	GO:0008970;GO:0006644;GO:0004623;GO:0046872;GO:0005634;GO:0005829	phosphatidylcholine 1-acylhydrolase activity|phospholipid metabolic process|phospholipase A2 activity|metal ion binding|nucleus|cytosol
ChrIV_A_nidulans_FGSC_A4	2124210	C	G	228	AN11991	upstream_gene_variant	DP=87;VDB=7.63178e-23;SGB=-0.693147;MQ0F=0;AC=2;AN=2;DP4=0,0,85,0;MQ=59;ANN=G|upstream_gene_variant|MODIFIER|AN11991|AN11991|transcript|AN11991-T|Coding||c.-77C>G|||||7|,G|upstream_gene_variant|MODIFIER|AN7607|AN7607|transcript|AN7607-T|Coding||c.-121C>G|||||1615|,G|upstream_gene_variant|MODIFIER|AN11992|AN11992|transcript|AN11992-T|Coding||c.-1C>G|||||4157|,G|downstream_gene_variant|MODIFIER|AN1…	GT:PL	1/1:255,255,0	GO:0003674;GO:0005575;GO:0008150	molecular_function|cellular_component|biological_process
ChrIV_A_nidulans_FGSC_A4	2124211	T	A	228	AN11991	upstream_gene_variant	DP=87;VDB=1.4286e-22;SGB=-0.693147;MQ0F=0;AC=2;AN=2;DP4=0,0,81,0;MQ=59;ANN=A|upstream_gene_variant|MODIFIER|AN11991|AN11991|transcript|AN11991-T|Coding||c.-77T>A|||||6|,A|upstream_gene_variant|MODIFIER|AN7607|AN7607|transcript|AN7607-T|Coding||c.-121T>A|||||1614|,A|upstream_gene_variant|MODIFIER|AN11992|AN11992|transcript|AN11992-T|Coding||c.-1T>A|||||4156|,A|downstream_gene_variant|MODIFIER|AN10…	GT:PL	1/1:255,244,0	GO:0003674;GO:0005575;GO:0008150	molecular_function|cellular_component|biological_process
ChrIV_A_nidulans_FGSC_A4	2124212	T	C	228	AN11991	upstream_gene_variant	DP=87;VDB=6.79206e-22;SGB=-0.693147;MQ0F=0;AC=2;AN=2;DP4=0,0,83,0;MQ=59;ANN=C|upstream_gene_variant|MODIFIER|AN11991|AN11991|transcript|AN11991-T|Coding||c.-77T>C|||||5|,C|upstream_gene_variant|MODIFIER|AN7607|AN7607|transcript|AN7607-T|Coding||c.-121T>C|||||1613|,C|upstream_gene_variant|MODIFIER|AN11992|AN11992|transcript|AN11992-T|Coding||c.-1T>C|||||4155|,C|downstream_gene_variant|MODIFIER|AN1…	GT:PL	1/1:255,250,0	GO:0003674;GO:0005575;GO:0008150	molecular_function|cellular_component|biological_process
ChrIV_A_nidulans_FGSC_A4	2124966	T	G	31.4045	AN11991	missense_variant	DP=184;VDB=0.377633;SGB=-0.636426;MQSB=1;MQ0F=0;AC=2;AN=2;DP4=0,0,6,1;MQ=60;ANN=G|missense_variant|MODERATE|AN11991|AN11991|transcript|AN11991-T|Coding|1/1|c.674T>G|p.Phe225Cys|750/967|674/750|225/249||,G|upstream_gene_variant|MODIFIER|AN7607|AN7607|transcript|AN7607-T|Coding||c.-121T>G|||||859|,G|upstream_gene_variant|MODIFIER|AN11992|AN11992|transcript|AN11992-T|Coding||c.-1T>G|||||3401|,G|upst…	GT:PL	1/1:58,21,0	GO:0003674;GO:0005575;GO:0008150	molecular_function|cellular_component|biological_process
ChrIV_A_nidulans_FGSC_A4	2124968	A	G	172	AN11991	missense_variant	DP=186;VDB=0.00414189;SGB=-0.693147;MQSB=1;MQ0F=0;AC=2;AN=2;DP4=0,0,93,87;MQ=60;ANN=G|missense_variant|MODERATE|AN11991|AN11991|transcript|AN11991-T|Coding|1/1|c.676A>G|p.Arg226Gly|752/967|676/750|226/249||,G|upstream_gene_variant|MODIFIER|AN7607|AN7607|transcript|AN7607-T|Coding||c.-121A>G|||||857|,G|upstream_gene_variant|MODIFIER|AN11992|AN11992|transcript|AN11992-T|Coding||c.-1A>G|||||3399|,G|…	GT:PL	1/1:199,255,0	GO:0003674;GO:0005575;GO:0008150	molecular_function|cellular_component|biological_process
ChrIV_A_nidulans_FGSC_A4	2142074	A	C	228	AN7612	missense_variant	DP=180;VDB=0.0562755;SGB=-0.693147;MQSB=1;MQ0F=0;AC=2;AN=2;DP4=0,0,89,82;MQ=60;ANN=C|missense_variant|MODERATE|AN7612|AN7612|transcript|AN7612-T|Coding|4/4|c.303A>C|p.Leu101Phe|303/393|303/393|101/130||,C|upstream_gene_variant|MODIFIER|AN7613|AN7613|transcript|AN7613-T|Coding||c.-1A>C|||||752|,C|upstream_gene_variant|MODIFIER|AN7614|AN7614|transcript|AN7614-T|Coding||c.-1A>C|||||4049|,C|downstrea…	GT:PL	1/1:255,255,0	GO:0003674;GO:0005575;GO:0008150	molecular_function|cellular_component|biological_process
ChrIV_A_nidulans_FGSC_A4	2180711	C	A	228	AN7625	upstream_gene_variant	DP=161;VDB=0.0462402;SGB=-0.693147;MQSB=1;MQ0F=0;AC=2;AN=2;DP4=0,0,76,79;MQ=60;ANN=A|upstream_gene_variant|MODIFIER|AN7625|AN7625|transcript|AN7625-T|Coding||c.-280G>T|||||535|,A|upstream_gene_variant|MODIFIER|AN7626|AN7626|transcript|AN7626-T|Coding||c.-183C>A|||||2309|,A|intergenic_region|MODIFIER|AN7625-AN7626|AN7625-AN7626|intergenic_region|AN7625-AN7626|||||||||	GT:PL	1/1:255,255,0	GO:0006644;GO:0004512;GO:0008654;GO:0006021;GO:0004512;GO:0005622;GO:0004512;GO:0030446;GO:0009986;GO:0005737;GO:0006021	phospholipid metabolic process|inositol-3-phosphate synthase activity|phospholipid biosynthetic process|inositol biosynthetic process|inositol-3-phosphate synthase activity|intracellular|inositol-3-phosphate synthase activity|hyphal cell wall|cell surface|cytoplasm|inositol biosynthetic process	path:ani00562	Inositol phosphate metabolism
ChrIV_A_nidulans_FGSC_A4	2180712	T	C	228	AN7625	upstream_gene_variant	DP=160;VDB=0.0502728;SGB=-0.693147;MQSB=1;MQ0F=0;AC=2;AN=2;DP4=0,0,77,79;MQ=60;ANN=C|upstream_gene_variant|MODIFIER|AN7625|AN7625|transcript|AN7625-T|Coding||c.-280A>G|||||536|,C|upstream_gene_variant|MODIFIER|AN7626|AN7626|transcript|AN7626-T|Coding||c.-183T>C|||||2308|,C|intergenic_region|MODIFIER|AN7625-AN7626|AN7625-AN7626|intergenic_region|AN7625-AN7626|||||||||	GT:PL	1/1:255,255,0	GO:0006644;GO:0004512;GO:0008654;GO:0006021;GO:0004512;GO:0005622;GO:0004512;GO:0030446;GO:0009986;GO:0005737;GO:0006021	phospholipid metabolic process|inositol-3-phosphate synthase activity|phospholipid biosynthetic process|inositol biosynthetic process|inositol-3-phosphate synthase activity|intracellular|inositol-3-phosphate synthase activity|hyphal cell wall|cell surface|cytoplasm|inositol biosynthetic process	path:ani00562	Inositol phosphate metabolism
ChrIV_A_nidulans_FGSC_A4	2180713	T	G	228	AN7625	upstream_gene_variant	DP=160;VDB=0.0674694;SGB=-0.693147;MQSB=1;MQ0F=0;AC=2;AN=2;DP4=0,0,76,79;MQ=60;ANN=G|upstream_gene_variant|MODIFIER|AN7625|AN7625|transcript|AN7625-T|Coding||c.-280A>C|||||537|,G|upstream_gene_variant|MODIFIER|AN7626|AN7626|transcript|AN7626-T|Coding||c.-183T>G|||||2307|,G|intergenic_region|MODIFIER|AN7625-AN7626|AN7625-AN7626|intergenic_region|AN7625-AN7626|||||||||	GT:PL	1/1:255,255,0	GO:0006644;GO:0004512;GO:0008654;GO:0006021;GO:0004512;GO:0005622;GO:0004512;GO:0030446;GO:0009986;GO:0005737;GO:0006021	phospholipid metabolic process|inositol-3-phosphate synthase activity|phospholipid biosynthetic process|inositol biosynthetic process|inositol-3-phosphate synthase activity|intracellular|inositol-3-phosphate synthase activity|hyphal cell wall|cell surface|cytoplasm|inositol biosynthetic process	path:ani00562	Inositol phosphate metabolism
ChrIV_A_nidulans_FGSC_A4	2180714	T	A	228	AN7625	upstream_gene_variant	DP=161;VDB=0.0509402;SGB=-0.693147;MQSB=1;MQ0F=0;AC=2;AN=2;DP4=0,0,77,79;MQ=60;ANN=A|upstream_gene_variant|MODIFIER|AN7625|AN7625|transcript|AN7625-T|Coding||c.-280A>T|||||538|,A|upstream_gene_variant|MODIFIER|AN7626|AN7626|transcript|AN7626-T|Coding||c.-183T>A|||||2306|,A|intergenic_region|MODIFIER|AN7625-AN7626|AN7625-AN7626|intergenic_region|AN7625-AN7626|||||||||	GT:PL	1/1:255,255,0	GO:0006644;GO:0004512;GO:0008654;GO:0006021;GO:0004512;GO:0005622;GO:0004512;GO:0030446;GO:0009986;GO:0005737;GO:0006021	phospholipid metabolic process|inositol-3-phosphate synthase activity|phospholipid biosynthetic process|inositol biosynthetic process|inositol-3-phosphate synthase activity|intracellular|inositol-3-phosphate synthase activity|hyphal cell wall|cell surface|cytoplasm|inositol biosynthetic process	path:ani00562	Inositol phosphate metabolism
ChrIV_A_nidulans_FGSC_A4	2217109	A	C	228	AN7637	missense_variant	DP=167;VDB=0.0539362;SGB=-0.693147;MQSB=1;MQ0F=0;AC=2;AN=2;DP4=0,0,88,70;MQ=60;ANN=C|missense_variant|MODERATE|AN7637|AN7637|transcript|AN7637-T|Coding|2/3|c.5416A>C|p.Lys1806Gln|5416/9444|5416/9444|1806/3147||	GT:PL	1/1:255,255,0	GO:0003674;GO:0005575;GO:0008150	molecular_function|cellular_component|biological_process
ChrIV_A_nidulans_FGSC_A4	2217110	A	G	228	AN7637	missense_variant	DP=165;VDB=0.0318658;SGB=-0.693147;MQSB=1;MQ0F=0;AC=2;AN=2;DP4=0,0,87,71;MQ=60;ANN=G|missense_variant|MODERATE|AN7637|AN7637|transcript|AN7637-T|Coding|2/3|c.5417A>G|p.Lys1806Arg|5417/9444|5417/9444|1806/3147||	GT:PL	1/1:255,255,0	GO:0003674;GO:0005575;GO:0008150	molecular_function|cellular_component|biological_process
ChrIV_A_nidulans_FGSC_A4	2217112	G	C	228	AN7637	missense_variant	DP=166;VDB=0.0389417;SGB=-0.693147;MQSB=1;MQ0F=0;AC=2;AN=2;DP4=0,0,89,70;MQ=60;ANN=C|missense_variant|MODERATE|AN7637|AN7637|transcript|AN7637-T|Coding|2/3|c.5419G>C|p.Val1807Leu|5419/9444|5419/9444|1807/3147||	GT:PL	1/1:255,255,0	GO:0003674;GO:0005575;GO:0008150	molecular_function|cellular_component|biological_process
ChrIV_A_nidulans_FGSC_A4	2317972	G	T	228	AN10982	upstream_gene_variant	DP=212;VDB=0.190674;SGB=-0.693147;MQSB=1;MQ0F=0;AC=2;AN=2;DP4=0,0,85,114;MQ=60;ANN=T|upstream_gene_variant|MODIFIER|AN10982|AN10982|transcript|AN10982-T|Coding||c.-399C>A|||||2594|,T|upstream_gene_variant|MODIFIER|AN7666|AN7666|transcript|AN7666-T|Coding||c.-81G>T|||||347|,T|upstream_gene_variant|MODIFIER|AN11998|AN11998|transcript|AN11998-T|Coding||c.-1G>T|||||4305|,T|downstream_gene_variant|MOD…	GT:PL	1/1:255,255,0
ChrIV_A_nidulans_FGSC_A4	2353328	T	C	228	AN7678	missense_variant	DP=236;VDB=0.925511;SGB=-0.693147;MQSB=1;MQ0F=0;AC=2;AN=2;DP4=0,0,123,98;MQ=60;ANN=C|missense_variant|MODERATE|AN7678|AN7678|transcript|AN7678-T|Coding|3/4|c.3794T>C|p.Leu1265Ser|4300/5273|3794/4254|1265/1417||,C|upstream_gene_variant|MODIFIER|AN7677|AN7677|transcript|AN7677-T|Coding||c.-92A>G|||||4909|,C|upstream_gene_variant|MODIFIER|AN7679|AN7679|transcript|AN7679-T|Coding||c.-128T>C|||||1241|…	GT:PL	1/1:255,255,0			path:ani04111	Cell cycle - yeast
ChrIV_A_nidulans_FGSC_A4	2375243	G	C	228	AN11999	5_prime_UTR_variant	DP=202;VDB=0.939518;SGB=-0.693147;MQSB=1;MQ0F=0;AC=2;AN=2;DP4=0,0,103,89;MQ=60;ANN=C|5_prime_UTR_variant|MODIFIER|AN11999|AN11999|transcript|AN11999-T|Coding|1/2|c.-785C>G|||||785|,C|upstream_gene_variant|MODIFIER|AN11003|AN11003|transcript|AN11003-T|Coding||c.-82C>G|||||3225|,C|upstream_gene_variant|MODIFIER|AN11002|AN11002|transcript|AN11002-T|Coding||c.-1C>G|||||1930|,C|downstream_gene_variant…	GT:PL	1/1:255,255,0	GO:0003674;GO:0005575;GO:0008150	molecular_function|cellular_component|biological_process
ChrIV_A_nidulans_FGSC_A4	2399953	T	A	228	AN12482	missense_variant	DP=184;VDB=0.284705;SGB=-0.693147;MQSB=1;MQ0F=0;AC=2;AN=2;DP4=0,0,93,78;MQ=60;ANN=A|missense_variant|MODERATE|AN12482|AN12482|transcript|AN12482-T|Coding|4/4|c.1200A>T|p.Lys400Asn|1232/1368|1200/1266|400/421||,A|downstream_gene_variant|MODIFIER|AN11000|AN11000|transcript|AN11000-T|Coding||c.*1152T>A|||||2940|,A|downstream_gene_variant|MODIFIER|AN10984|AN10984|transcript|AN10984-T|Coding||c.*1275T…	GT:PL	1/1:255,255,0	GO:0003674;GO:0005575;GO:0008150	molecular_function|cellular_component|biological_process
ChrIV_A_nidulans_FGSC_A4	2430662	T	C	228	AN10986	synonymous_variant	DP=151;VDB=0.00374345;SGB=-0.693147;MQSB=1;MQ0F=0;AC=2;AN=2;DP4=0,0,71,73;MQ=60;ANN=C|synonymous_variant|LOW|AN10986|AN10986|transcript|AN10986-T|Coding|2/3|c.897T>C|p.Ala299Ala|965/1799|897/1695|299/564||,C|upstream_gene_variant|MODIFIER|AN7702|AN7702|transcript|AN7702-T|Coding||c.-1A>G|||||2588|,C|upstream_gene_variant|MODIFIER|AN11001|AN11001|transcript|AN11001-T|Coding||c.-1T>C|||||1233|,C|do…	GT:PL	1/1:255,255,0	GO:0004181;GO:0004180;GO:0000328;GO:0006807;GO:0051603	metallocarboxypeptidase activity|carboxypeptidase activity|fungal-type vacuole lumen|nitrogen compound metabolic process|proteolysis involved in cellular protein catabolic process
ChrIV_A_nidulans_FGSC_A4	2430663	T	C	228	AN10986	synonymous_variant	DP=150;VDB=0.00425618;SGB=-0.693147;MQSB=1;MQ0F=0;AC=2;AN=2;DP4=0,0,72,73;MQ=60;ANN=C|synonymous_variant|LOW|AN10986|AN10986|transcript|AN10986-T|Coding|2/3|c.898T>C|p.Leu300Leu|966/1799|898/1695|300/564||,C|upstream_gene_variant|MODIFIER|AN7702|AN7702|transcript|AN7702-T|Coding||c.-1A>G|||||2589|,C|upstream_gene_variant|MODIFIER|AN11001|AN11001|transcript|AN11001-T|Coding||c.-1T>C|||||1232|,C|do…	GT:PL	1/1:255,255,0	GO:0004181;GO:0004180;GO:0000328;GO:0006807;GO:0051603	metallocarboxypeptidase activity|carboxypeptidase activity|fungal-type vacuole lumen|nitrogen compound metabolic process|proteolysis involved in cellular protein catabolic process
ChrIV_A_nidulans_FGSC_A4	2430665	A	T	228	AN10986	missense_variant	DP=153;VDB=0.00296938;SGB=-0.693147;MQSB=1;MQ0F=0;AC=2;AN=2;DP4=0,0,72,72;MQ=60;ANN=T|missense_variant|MODERATE|AN10986|AN10986|transcript|AN10986-T|Coding|2/3|c.900A>T|p.Leu300Phe|968/1799|900/1695|300/564||,T|upstream_gene_variant|MODIFIER|AN7702|AN7702|transcript|AN7702-T|Coding||c.-1T>A|||||2591|,T|upstream_gene_variant|MODIFIER|AN11001|AN11001|transcript|AN11001-T|Coding||c.-1A>T|||||1230|,T…	GT:PL	1/1:255,255,0	GO:0004181;GO:0004180;GO:0000328;GO:0006807;GO:0051603	metallocarboxypeptidase activity|carboxypeptidase activity|fungal-type vacuole lumen|nitrogen compound metabolic process|proteolysis involved in cellular protein catabolic process
ChrIV_A_nidulans_FGSC_A4	2432644	C	T	228	AN11001	missense_variant	DP=125;VDB=0.271166;SGB=-0.693147;MQSB=1;MQ0F=0;AC=2;AN=2;DP4=0,0,22,98;MQ=60;ANN=T|missense_variant|MODERATE|AN11001|AN11001|transcript|AN11001-T|Coding|4/4|c.541C>T|p.His181Tyr|541/561|541/561|181/186||,T|upstream_gene_variant|MODIFIER|AN7702|AN7702|transcript|AN7702-T|Coding||c.-1G>A|||||4570|,T|upstream_gene_variant|MODIFIER|AN7705|AN7705|transcript|AN7705-T|Coding||c.-456C>T|||||4605|,T|down…	GT:PL	1/1:255,255,0	GO:0005634;GO:0005829;GO:0003674;GO:0008150	nucleus|cytosol|molecular_function|biological_process
ChrIV_A_nidulans_FGSC_A4	2432689	A	G	228	AN7702	upstream_gene_variant	DP=88;VDB=7.55196e-06;SGB=-0.693147;MQSB=0.999331;MQ0F=0;AC=2;AN=2;DP4=0,0,3,80;MQ=59;ANN=G|upstream_gene_variant|MODIFIER|AN7702|AN7702|transcript|AN7702-T|Coding||c.-1T>C|||||4615|,G|upstream_gene_variant|MODIFIER|AN7705|AN7705|transcript|AN7705-T|Coding||c.-456A>G|||||4560|,G|downstream_gene_variant|MODIFIER|AN10986|AN10986|transcript|AN10986-T|Coding||c.*1763A>G|||||1135|,G|downstream_gene_va…	GT:PL	1/1:255,250,0	GO:0042937;GO:0035673;GO:0034775;GO:0005575	tripeptide transporter activity|oligopeptide transmembrane transporter activity|glutathione transmembrane transport|cellular_component
ChrIV_A_nidulans_FGSC_A4	2432706	C	G	43.3488	AN7702	upstream_gene_variant	DP=56;VDB=8.03822e-28;SGB=-0.693147;MQSB=1;MQ0F=0;AC=2;AN=2;DP4=0,0,1,51;MQ=56;ANN=G|upstream_gene_variant|MODIFIER|AN7702|AN7702|transcript|AN7702-T|Coding||c.-1G>C|||||4632|,G|upstream_gene_variant|MODIFIER|AN7705|AN7705|transcript|AN7705-T|Coding||c.-456C>G|||||4543|,G|downstream_gene_variant|MODIFIER|AN10986|AN10986|transcript|AN10986-T|Coding||c.*1763C>G|||||1152|,G|downstream_gene_variant|M…	GT:PL	1/1:70,157,0	GO:0042937;GO:0035673;GO:0034775;GO:0005575	tripeptide transporter activity|oligopeptide transmembrane transporter activity|glutathione transmembrane transport|cellular_component
ChrIV_A_nidulans_FGSC_A4	2432707	T	C	43.3488	AN7702	upstream_gene_variant	DP=56;VDB=4.56172e-28;SGB=-0.693147;MQSB=1;MQ0F=0;AC=2;AN=2;DP4=0,0,1,51;MQ=56;ANN=C|upstream_gene_variant|MODIFIER|AN7702|AN7702|transcript|AN7702-T|Coding||c.-1A>G|||||4633|,C|upstream_gene_variant|MODIFIER|AN7705|AN7705|transcript|AN7705-T|Coding||c.-456T>C|||||4542|,C|downstream_gene_variant|MODIFIER|AN10986|AN10986|transcript|AN10986-T|Coding||c.*1763T>C|||||1153|,C|downstream_gene_variant|M…	GT:PL	1/1:70,157,0	GO:0042937;GO:0035673;GO:0034775;GO:0005575	tripeptide transporter activity|oligopeptide transmembrane transporter activity|glutathione transmembrane transport|cellular_component
ChrIV_A_nidulans_FGSC_A4	2432708	T	G	43.3488	AN7702	upstream_gene_variant	DP=56;VDB=1.89326e-28;SGB=-0.693147;MQSB=1;MQ0F=0;AC=2;AN=2;DP4=0,0,1,51;MQ=56;ANN=G|upstream_gene_variant|MODIFIER|AN7702|AN7702|transcript|AN7702-T|Coding||c.-1A>C|||||4634|,G|upstream_gene_variant|MODIFIER|AN7705|AN7705|transcript|AN7705-T|Coding||c.-456T>G|||||4541|,G|downstream_gene_variant|MODIFIER|AN10986|AN10986|transcript|AN10986-T|Coding||c.*1763T>G|||||1154|,G|downstream_gene_variant|M…	GT:PL	1/1:70,157,0	GO:0042937;GO:0035673;GO:0034775;GO:0005575	tripeptide transporter activity|oligopeptide transmembrane transporter activity|glutathione transmembrane transport|cellular_component
ChrIV_A_nidulans_FGSC_A4	2432722	A	G	228	AN7702	upstream_gene_variant	DP=97;VDB=0.131934;SGB=-0.693147;MQSB=1;MQ0F=0;AC=2;AN=2;DP4=0,0,1,94;MQ=54;ANN=G|upstream_gene_variant|MODIFIER|AN7702|AN7702|transcript|AN7702-T|Coding||c.-1T>C|||||4648|,G|upstream_gene_variant|MODIFIER|AN7705|AN7705|transcript|AN7705-T|Coding||c.-456A>G|||||4527|,G|downstream_gene_variant|MODIFIER|AN10986|AN10986|transcript|AN10986-T|Coding||c.*1763A>G|||||1168|,G|downstream_gene_variant|MODI…	GT:PL	1/1:255,255,0	GO:0042937;GO:0035673;GO:0034775;GO:0005575	tripeptide transporter activity|oligopeptide transmembrane transporter activity|glutathione transmembrane transport|cellular_component
ChrIV_A_nidulans_FGSC_A4	2432735	C	G	228	AN7702	upstream_gene_variant	DP=95;VDB=9.15535e-18;SGB=-0.693147;MQSB=1;MQ0F=0;AC=2;AN=2;DP4=0,0,1,90;MQ=53;ANN=G|upstream_gene_variant|MODIFIER|AN7702|AN7702|transcript|AN7702-T|Coding||c.-1G>C|||||4661|,G|upstream_gene_variant|MODIFIER|AN7705|AN7705|transcript|AN7705-T|Coding||c.-456C>G|||||4514|,G|downstream_gene_variant|MODIFIER|AN10986|AN10986|transcript|AN10986-T|Coding||c.*1763C>G|||||1181|,G|downstream_gene_variant|M…	GT:PL	1/1:255,255,0	GO:0042937;GO:0035673;GO:0034775;GO:0005575	tripeptide transporter activity|oligopeptide transmembrane transporter activity|glutathione transmembrane transport|cellular_component
ChrIV_A_nidulans_FGSC_A4	2432739	A	T	228	AN7702	upstream_gene_variant	DP=92;VDB=7.39954e-26;SGB=-0.693147;MQSB=1;MQ0F=0;AC=2;AN=2;DP4=0,0,1,90;MQ=53;ANN=T|upstream_gene_variant|MODIFIER|AN7702|AN7702|transcript|AN7702-T|Coding||c.-1T>A|||||4665|,T|upstream_gene_variant|MODIFIER|AN7705|AN7705|transcript|AN7705-T|Coding||c.-456A>T|||||4510|,T|downstream_gene_variant|MODIFIER|AN10986|AN10986|transcript|AN10986-T|Coding||c.*1763A>T|||||1185|,T|downstream_gene_variant|M…	GT:PL	1/1:255,255,0	GO:0042937;GO:0035673;GO:0034775;GO:0005575	tripeptide transporter activity|oligopeptide transmembrane transporter activity|glutathione transmembrane transport|cellular_component
ChrIV_A_nidulans_FGSC_A4	2609012	T	C	12.6448	AN7755	upstream_gene_variant	DP=166;VDB=0.0389723;SGB=-0.511536;MQ0F=0.0060241;AC=2;AN=2;DP4=0,0,0,3;MQ=40;ANN=C|upstream_gene_variant|MODIFIER|AN7755|AN7755|transcript|AN7755-T|Coding||c.-25A>G|||||4507|,C|upstream_gene_variant|MODIFIER|AN7757|AN7757|transcript|AN7757-T|Coding||c.-899T>C|||||1497|,C|downstream_gene_variant|MODIFIER|AN7756|AN7756|transcript|AN7756-T|Coding||c.*1116T>C|||||2976|,C|intergenic_region|MODIFIER|A…	GT:PL	1/1:39,9,0	GO:0003676;GO:0008270;GO:0005575;GO:0008150	nucleic acid binding|zinc ion binding|cellular_component|biological_process
ChrIV_A_nidulans_FGSC_A4	2609013	T	A	20.4402	AN7755	upstream_gene_variant	DP=170;VDB=0.145389;SGB=-0.556411;MQ0F=0.00588235;AC=2;AN=2;DP4=0,0,0,4;MQ=43;ANN=A|upstream_gene_variant|MODIFIER|AN7755|AN7755|transcript|AN7755-T|Coding||c.-25A>T|||||4508|,A|upstream_gene_variant|MODIFIER|AN7757|AN7757|transcript|AN7757-T|Coding||c.-899T>A|||||1496|,A|downstream_gene_variant|MODIFIER|AN7756|AN7756|transcript|AN7756-T|Coding||c.*1116T>A|||||2977|,A|intergenic_region|MODIFIER|A…	GT:PL	1/1:47,12,0	GO:0003676;GO:0008270;GO:0005575;GO:0008150	nucleic acid binding|zinc ion binding|cellular_component|biological_process
ChrIV_A_nidulans_FGSC_A4	2609243	C	A	228	AN7755	upstream_gene_variant	DP=112;VDB=0.99991;SGB=-0.693147;MQSB=0.637757;MQ0F=0.0267857;AC=2;AN=2;DP4=0,0,55,51;MQ=33;ANN=A|upstream_gene_variant|MODIFIER|AN7755|AN7755|transcript|AN7755-T|Coding||c.-25G>T|||||4738|,A|upstream_gene_variant|MODIFIER|AN7757|AN7757|transcript|AN7757-T|Coding||c.-899C>A|||||1266|,A|downstream_gene_variant|MODIFIER|AN7756|AN7756|transcript|AN7756-T|Coding||c.*1116C>A|||||3207|,A|intergenic_reg…	GT:PL	1/1:255,255,0	GO:0003676;GO:0008270;GO:0005575;GO:0008150	nucleic acid binding|zinc ion binding|cellular_component|biological_process
ChrIV_A_nidulans_FGSC_A4	2609244	C	G	228	AN7755	upstream_gene_variant	DP=109;VDB=0.999852;SGB=-0.693147;MQSB=0.747144;MQ0F=0.0275229;AC=2;AN=2;DP4=0,0,55,52;MQ=33;ANN=G|upstream_gene_variant|MODIFIER|AN7755|AN7755|transcript|AN7755-T|Coding||c.-25G>C|||||4739|,G|upstream_gene_variant|MODIFIER|AN7757|AN7757|transcript|AN7757-T|Coding||c.-899C>G|||||1265|,G|downstream_gene_variant|MODIFIER|AN7756|AN7756|transcript|AN7756-T|Coding||c.*1116C>G|||||3208|,G|intergenic_re…	GT:PL	1/1:255,255,0	GO:0003676;GO:0008270;GO:0005575;GO:0008150	nucleic acid binding|zinc ion binding|cellular_component|biological_process
ChrIV_A_nidulans_FGSC_A4	2795029	C	T	228	AN7827	missense_variant&splice_region_variant	DP=191;VDB=0.896413;SGB=-0.693147;MQSB=1;MQ0F=0;AC=2;AN=2;DP4=0,0,99,80;MQ=60;ANN=T|missense_variant&splice_region_variant|MODERATE|AN7827|AN7827|transcript|AN7827-T|Coding|2/4|c.179C>T|p.Thr60Ile|179/750|179/750|60/249||,T|downstream_gene_variant|MODIFIER|AN7825|AN7825|transcript|AN7825-T|Coding||c.*6636C>T|||||4864|,T|downstream_gene_variant|MODIFIER|AN7826|AN7826|transcript|AN7826-T|Coding||c.…	GT:PL	1/1:255,255,0	GO:0016021;GO:0003674;GO:0008150	integral component of membrane|molecular_function|biological_process
ChrIV_A_nidulans_FGSC_A4	2814326	G	T	228	AN7834	missense_variant	DP=161;VDB=0.773224;SGB=-0.693147;MQSB=1;MQ0F=0;AC=2;AN=2;DP4=0,0,65,84;MQ=60;ANN=T|missense_variant|MODERATE|AN7834|AN7834|transcript|AN7834-T|Coding|1/2|c.957G>T|p.Met319Ile|1013/2563|957/2403|319/800||,T|upstream_gene_variant|MODIFIER|AN7832|AN7832|transcript|AN7832-T|Coding||c.-1C>A|||||4539|,T|upstream_gene_variant|MODIFIER|AN11024|AN11024|transcript|AN11024-T|Coding||c.-1G>T|||||3844|,T|dow…	GT:PL	1/1:255,255,0	GO:0005575;GO:0003674;GO:0008150	cellular_component|molecular_function|biological_process
ChrIV_A_nidulans_FGSC_A4	2887533	A	G	228	AN7848	upstream_gene_variant	DP=228;VDB=0.00478481;SGB=-0.693147;MQSB=0.712038;MQ0F=0;AC=2;AN=2;DP4=0,0,35,163;MQ=53;ANN=G|upstream_gene_variant|MODIFIER|AN7848|AN7848|transcript|AN7848-T|Coding||c.-1T>C|||||2143|	GT:PL	1/1:255,255,0	GO:0003674;GO:0008150;GO:0005575	molecular_function|biological_process|cellular_component
ChrI_A_nidulans_FGSC_A4	1191	G	C	228	AN11925	upstream_gene_variant	DP=122;VDB=4.27344e-13;SGB=-0.693147;MQSB=1;MQ0F=0;AC=2;AN=2;DP4=0,0,66,52;MQ=60;ANN=C|upstream_gene_variant|MODIFIER|AN11925|AN11925|transcript|AN11925-T|Coding||c.-1C>G|||||714|,C|upstream_gene_variant|MODIFIER|AN10814|AN10814|transcript|AN10814-T|Coding||c.-1G>C|||||692|,C|upstream_gene_variant|MODIFIER|AN10821|AN10821|transcript|AN10821-T|Coding||c.-1G>C|||||3160|,C|upstream_gene_variant|MODI…	GT:PL	1/1:255,255,0	GO:0005575;GO:0003674;GO:0008150	cellular_component|molecular_function|biological_process
ChrI_A_nidulans_FGSC_A4	138832	T	C	228	AN11922	upstream_gene_variant	DP=161;VDB=0.0175136;SGB=-0.693147;MQSB=1;MQ0F=0;AC=2;AN=2;DP4=0,0,83,73;MQ=60;ANN=C|upstream_gene_variant|MODIFIER|AN11922|AN11922|transcript|AN11922-T|Coding||c.-1A>G|||||2368|,C|downstream_gene_variant|MODIFIER|AN6449|AN6449|transcript|AN6449-T|Coding||c.*1494T>C|||||4349|,C|downstream_gene_variant|MODIFIER|AN6448|AN6448|transcript|AN6448-T|Coding||c.*7530A>G|||||253|,C|intergenic_region|MODIF…	GT:PL	1/1:255,255,0
ChrI_A_nidulans_FGSC_A4	138833	T	A	228	AN11922	upstream_gene_variant	DP=158;VDB=0.0142554;SGB=-0.693147;MQSB=1;MQ0F=0;AC=2;AN=2;DP4=0,0,82,73;MQ=60;ANN=A|upstream_gene_variant|MODIFIER|AN11922|AN11922|transcript|AN11922-T|Coding||c.-1A>T|||||2369|,A|downstream_gene_variant|MODIFIER|AN6449|AN6449|transcript|AN6449-T|Coding||c.*1494T>A|||||4350|,A|downstream_gene_variant|MODIFIER|AN6448|AN6448|transcript|AN6448-T|Coding||c.*7530A>T|||||252|,A|intergenic_region|MODIF…	GT:PL	1/1:255,255,0
ChrI_A_nidulans_FGSC_A4	138835	A	G	228	AN11922	upstream_gene_variant	DP=158;VDB=0.00891162;SGB=-0.693147;MQSB=1;MQ0F=0;AC=2;AN=2;DP4=0,0,83,74;MQ=60;ANN=G|upstream_gene_variant|MODIFIER|AN11922|AN11922|transcript|AN11922-T|Coding||c.-1T>C|||||2371|,G|downstream_gene_variant|MODIFIER|AN6449|AN6449|transcript|AN6449-T|Coding||c.*1494A>G|||||4352|,G|downstream_gene_variant|MODIFIER|AN6448|AN6448|transcript|AN6448-T|Coding||c.*7530T>C|||||250|,G|intergenic_region|MODI…	GT:PL	1/1:255,255,0
ChrI_A_nidulans_FGSC_A4	138838	G	C	228	AN11922	upstream_gene_variant	DP=165;VDB=0.0419514;SGB=-0.693147;MQSB=1;MQ0F=0;AC=2;AN=2;DP4=0,0,84,77;MQ=60;ANN=C|upstream_gene_variant|MODIFIER|AN11922|AN11922|transcript|AN11922-T|Coding||c.-1C>G|||||2374|,C|downstream_gene_variant|MODIFIER|AN6449|AN6449|transcript|AN6449-T|Coding||c.*1494G>C|||||4355|,C|downstream_gene_variant|MODIFIER|AN6448|AN6448|transcript|AN6448-T|Coding||c.*7530C>G|||||247|,C|intergenic_region|MODIF…	GT:PL	1/1:255,255,0
ChrI_A_nidulans_FGSC_A4	196316	C	G	228	AN6435	missense_variant	DP=181;VDB=0.192707;SGB=-0.693147;MQSB=1;MQ0F=0;AC=2;AN=2;DP4=0,0,108,67;MQ=60;ANN=G|missense_variant|MODERATE|AN6435|AN6435|transcript|AN6435-T|Coding|1/3|c.218G>C|p.Arg73Thr|218/900|218/900|73/299||,G|upstream_gene_variant|MODIFIER|AN6436|AN6436|transcript|AN6436-T|Coding||c.-1G>C|||||4031|,G|upstream_gene_variant|MODIFIER|AN6433|AN6433|transcript|AN6433-T|Coding||c.-1C>G|||||3946|,G|downstream…	GT:PL	1/1:255,255,0	GO:0016021;GO:0003674;GO:0008150	integral component of membrane|molecular_function|biological_process	path:ani01212,path:ani00062,path:ani01040	Fatty acid metabolism|Fatty acid elongation|Biosynthesis of unsaturated fatty acids
ChrI_A_nidulans_FGSC_A4	196317	T	G	228	AN6435	synonymous_variant	DP=183;VDB=0.21131;SGB=-0.693147;MQSB=1;MQ0F=0;AC=2;AN=2;DP4=0,0,109,67;MQ=60;ANN=G|synonymous_variant|LOW|AN6435|AN6435|transcript|AN6435-T|Coding|1/3|c.217A>C|p.Arg73Arg|217/900|217/900|73/299||,G|upstream_gene_variant|MODIFIER|AN6436|AN6436|transcript|AN6436-T|Coding||c.-1A>C|||||4032|,G|upstream_gene_variant|MODIFIER|AN6433|AN6433|transcript|AN6433-T|Coding||c.-1T>G|||||3945|,G|downstream_gen…	GT:PL	1/1:255,255,0	GO:0016021;GO:0003674;GO:0008150	integral component of membrane|molecular_function|biological_process	path:ani01212,path:ani00062,path:ani01040	Fatty acid metabolism|Fatty acid elongation|Biosynthesis of unsaturated fatty acids
ChrI_A_nidulans_FGSC_A4	234745	T	C	228	AN6426	downstream_gene_variant	DP=191;VDB=0.000551652;SGB=-0.693147;MQSB=1;MQ0F=0;AC=2;AN=2;DP4=0,0,102,80;MQ=60;ANN=C|downstream_gene_variant|MODIFIER|AN6426|AN6426|transcript|AN6426-T|Coding||c.*1049T>C|||||4477|,C|downstream_gene_variant|MODIFIER|AN10818|AN10818|transcript|AN10818-T|Coding||c.*456T>C|||||1780|,C|downstream_gene_variant|MODIFIER|AN6423|AN6423|transcript|AN6423-T|Coding||c.*568A>G|||||660|,C|downstream_gene_v…	GT:PL	1/1:255,255,0	GO:0008237;GO:0005575;GO:0008150	metallopeptidase activity|cellular_component|biological_process
ChrI_A_nidulans_FGSC_A4	234747	A	T	228	AN6426	downstream_gene_variant	DP=190;VDB=0.000522408;SGB=-0.693147;MQSB=1;MQ0F=0;AC=2;AN=2;DP4=0,0,103,78;MQ=60;ANN=T|downstream_gene_variant|MODIFIER|AN6426|AN6426|transcript|AN6426-T|Coding||c.*1049A>T|||||4479|,T|downstream_gene_variant|MODIFIER|AN10818|AN10818|transcript|AN10818-T|Coding||c.*456A>T|||||1782|,T|downstream_gene_variant|MODIFIER|AN6423|AN6423|transcript|AN6423-T|Coding||c.*568T>A|||||658|,T|downstream_gene_v…	GT:PL	1/1:255,255,0	GO:0008237;GO:0005575;GO:0008150	metallopeptidase activity|cellular_component|biological_process
ChrI_A_nidulans_FGSC_A4	234748	A	C	228	AN6426	downstream_gene_variant	DP=192;VDB=0.00024099;SGB=-0.693147;MQSB=1;MQ0F=0;AC=2;AN=2;DP4=0,0,102,81;MQ=60;ANN=C|downstream_gene_variant|MODIFIER|AN6426|AN6426|transcript|AN6426-T|Coding||c.*1049A>C|||||4480|,C|downstream_gene_variant|MODIFIER|AN10818|AN10818|transcript|AN10818-T|Coding||c.*456A>C|||||1783|,C|downstream_gene_variant|MODIFIER|AN6423|AN6423|transcript|AN6423-T|Coding||c.*568T>G|||||657|,C|downstream_gene_va…	GT:PL	1/1:255,255,0	GO:0008237;GO:0005575;GO:0008150	metallopeptidase activity|cellular_component|biological_process
ChrI_A_nidulans_FGSC_A4	264010	T	G	228	AN6413	missense_variant	DP=168;VDB=0.105945;SGB=-0.693147;MQSB=1;MQ0F=0;AC=2;AN=2;DP4=0,0,104,61;MQ=60;ANN=G|missense_variant|MODERATE|AN6413|AN6413|transcript|AN6413-T|Coding|3/3|c.1034A>C|p.Lys345Thr|1200/1461|1034/1191|345/396||,G|upstream_gene_variant|MODIFIER|AN6414|AN6414|transcript|AN6414-T|Coding||c.-1A>C|||||1517|,G|downstream_gene_variant|MODIFIER|AN6412|AN6412|transcript|AN6412-T|Coding||c.*1537A>C|||||3227|	GT:PL	1/1:255,255,0	GO:0003674;GO:0005575;GO:0008150	molecular_function|cellular_component|biological_process
ChrI_A_nidulans_FGSC_A4	264011	T	A	228	AN6413	stop_gained	DP=167;VDB=0.118216;SGB=-0.693147;MQSB=1;MQ0F=0;AC=2;AN=2;DP4=0,0,100,61;MQ=60;ANN=A|stop_gained|HIGH|AN6413|AN6413|transcript|AN6413-T|Coding|3/3|c.1033A>T|p.Lys345*|1199/1461|1033/1191|345/396||,A|upstream_gene_variant|MODIFIER|AN6414|AN6414|transcript|AN6414-T|Coding||c.-1A>T|||||1518|,A|downstream_gene_variant|MODIFIER|AN6412|AN6412|transcript|AN6412-T|Coding||c.*1537A>T|||||3226|	GT:PL	1/1:255,255,0	GO:0003674;GO:0005575;GO:0008150	molecular_function|cellular_component|biological_process
ChrI_A_nidulans_FGSC_A4	324204	A	T	228	AN6393	upstream_gene_variant	DP=172;VDB=0.308517;SGB=-0.693147;MQSB=1;MQ0F=0;AC=2;AN=2;DP4=0,0,72,93;MQ=60;ANN=T|upstream_gene_variant|MODIFIER|AN6393|AN6393|transcript|AN6393-T|Coding||c.-1T>A|||||4140|,T|upstream_gene_variant|MODIFIER|AN6392|AN6392|transcript|AN6392-T|Coding||c.-1T>A|||||2170|,T|upstream_gene_variant|MODIFIER|AN6391|AN6391|transcript|AN6391-T|Coding||c.-225A>T|||||162|,T|downstream_gene_variant|MODIFIER|AN…	GT:PL	1/1:255,255,0	GO:0016407;GO:0005575;GO:0008150	acetyltransferase activity|cellular_component|biological_process
ChrI_A_nidulans_FGSC_A4	324205	G	C	228	AN6393	upstream_gene_variant	DP=174;VDB=0.231773;SGB=-0.693147;MQSB=1;MQ0F=0;AC=2;AN=2;DP4=0,0,73,93;MQ=60;ANN=C|upstream_gene_variant|MODIFIER|AN6393|AN6393|transcript|AN6393-T|Coding||c.-1C>G|||||4141|,C|upstream_gene_variant|MODIFIER|AN6392|AN6392|transcript|AN6392-T|Coding||c.-1C>G|||||2171|,C|upstream_gene_variant|MODIFIER|AN6391|AN6391|transcript|AN6391-T|Coding||c.-225G>C|||||161|,C|downstream_gene_variant|MODIFIER|AN…	GT:PL	1/1:255,255,0	GO:0016407;GO:0005575;GO:0008150	acetyltransferase activity|cellular_component|biological_process
ChrI_A_nidulans_FGSC_A4	352055	G	C	228	AN6383	upstream_gene_variant	DP=177;VDB=0.250681;SGB=-0.693147;RPB=4.56742e-05;MQB=1;MQSB=1;BQB=0.000145288;MQ0F=0;AC=2;AN=2;DP4=3,4,89,69;MQ=60;ANN=C|upstream_gene_variant|MODIFIER|AN6383|AN6383|transcript|AN6383-T|Coding||c.-334C>G|||||3369|,C|upstream_gene_variant|MODIFIER|AN9496|AN9496|transcript|AN9496-T|Coding||c.-120G>C|||||2117|,C|upstream_gene_variant|MODIFIER|AN9498|AN9498|transcript|AN9498-T|Coding||c.-53G>C|||||4…	GT:PL	1/1:255,255,0	GO:0003674;GO:0005575;GO:0008150	molecular_function|cellular_component|biological_process
ChrI_A_nidulans_FGSC_A4	352059	C	A	228	AN6383	upstream_gene_variant	DP=179;VDB=0.300694;SGB=-0.693147;RPB=8.16812e-07;MQB=1;MQSB=1;BQB=3.69943e-06;MQ0F=0;AC=2;AN=2;DP4=6,4,90,67;MQ=60;ANN=A|upstream_gene_variant|MODIFIER|AN6383|AN6383|transcript|AN6383-T|Coding||c.-334G>T|||||3373|,A|upstream_gene_variant|MODIFIER|AN9496|AN9496|transcript|AN9496-T|Coding||c.-120C>A|||||2113|,A|upstream_gene_variant|MODIFIER|AN9498|AN9498|transcript|AN9498-T|Coding||c.-53C>A|||||4…	GT:PL	1/1:255,250,0	GO:0003674;GO:0005575;GO:0008150	molecular_function|cellular_component|biological_process
ChrI_A_nidulans_FGSC_A4	362508	C	G	228	AN9499	upstream_gene_variant	DP=163;VDB=0.868862;SGB=-0.693147;MQSB=1;MQ0F=0;AC=2;AN=2;DP4=0,0,88,65;MQ=60;ANN=G|upstream_gene_variant|MODIFIER|AN9499|AN9499|transcript|AN9499-T|Coding||c.-77G>C|||||2550|,G|upstream_gene_variant|MODIFIER|AN6380|AN6380|transcript|AN6380-T|Coding||c.-534C>G|||||547|,G|upstream_gene_variant|MODIFIER|AN6379|AN6379|transcript|AN6379-T|Coding||c.-238C>G|||||2802|,G|downstream_gene_variant|MODIFIER…	GT:PL	1/1:255,255,0	GO:0005575;GO:0003674;GO:0008150	cellular_component|molecular_function|biological_process
ChrI_A_nidulans_FGSC_A4	399570	C	T	228	AN6368	missense_variant	DP=172;VDB=0.259682;SGB=-0.693147;MQSB=1;MQ0F=0;AC=2;AN=2;DP4=0,0,95,72;MQ=60;ANN=T|missense_variant|MODERATE|AN6368|AN6368|transcript|AN6368-T|Coding|2/4|c.1709G>A|p.Arg570Lys|1734/2234|1709/2133|570/710||,T|upstream_gene_variant|MODIFIER|AN6369|AN6369|transcript|AN6369-T|Coding||c.-43G>A|||||1781|,T|upstream_gene_variant|MODIFIER|AN6367|AN6367|transcript|AN6367-T|Coding||c.-1C>T|||||2052|,T|ups…	GT:PL	1/1:255,255,0	GO:0004814;GO:0006418;GO:0004814;GO:0006420;GO:0005524;GO:0005829	arginine-tRNA ligase activity|tRNA aminoacylation for protein translation|arginine-tRNA ligase activity|arginyl-tRNA aminoacylation|ATP binding|cytosol	path:ani00970	Aminoacyl-tRNA biosynthesis
ChrI_A_nidulans_FGSC_A4	399572	T	G	228	AN6368	synonymous_variant	DP=169;VDB=0.266394;SGB=-0.693147;MQSB=1;MQ0F=0;AC=2;AN=2;DP4=0,0,95,72;MQ=60;ANN=G|synonymous_variant|LOW|AN6368|AN6368|transcript|AN6368-T|Coding|2/4|c.1707A>C|p.Gly569Gly|1732/2234|1707/2133|569/710||,G|upstream_gene_variant|MODIFIER|AN6369|AN6369|transcript|AN6369-T|Coding||c.-43A>C|||||1783|,G|upstream_gene_variant|MODIFIER|AN6367|AN6367|transcript|AN6367-T|Coding||c.-1T>G|||||2050|,G|upstre…	GT:PL	1/1:255,255,0	GO:0004814;GO:0006418;GO:0004814;GO:0006420;GO:0005524;GO:0005829	arginine-tRNA ligase activity|tRNA aminoacylation for protein translation|arginine-tRNA ligase activity|arginyl-tRNA aminoacylation|ATP binding|cytosol	path:ani00970	Aminoacyl-tRNA biosynthesis
ChrI_A_nidulans_FGSC_A4	544213	C	G	228	AN6321	missense_variant	DP=199;VDB=0.0121494;SGB=-0.693147;MQSB=1;MQ0F=0;AC=2;AN=2;DP4=0,0,97,92;MQ=60;ANN=G|missense_variant|MODERATE|AN6321|AN6321|transcript|AN6321-T|Coding|2/4|c.526G>C|p.Val176Leu|526/1233|526/1233|176/410||,G|upstream_gene_variant|MODIFIER|AN6322|AN6322|transcript|AN6322-T|Coding||c.-74G>C|||||2240|,G|upstream_gene_variant|MODIFIER|AN6320|AN6320|transcript|AN6320-T|Coding||c.-58C>G|||||2452|,G|down…	GT:PL	1/1:255,255,0
ChrI_A_nidulans_FGSC_A4	544216	T	G	228	AN6321	missense_variant	DP=194;VDB=0.00470834;SGB=-0.693147;MQSB=1;MQ0F=0;AC=2;AN=2;DP4=0,0,96,92;MQ=60;ANN=G|missense_variant|MODERATE|AN6321|AN6321|transcript|AN6321-T|Coding|2/4|c.523A>C|p.Lys175Gln|523/1233|523/1233|175/410||,G|upstream_gene_variant|MODIFIER|AN6322|AN6322|transcript|AN6322-T|Coding||c.-74A>C|||||2243|,G|upstream_gene_variant|MODIFIER|AN6320|AN6320|transcript|AN6320-T|Coding||c.-58T>G|||||2449|,G|dow…	GT:PL	1/1:255,255,0
ChrI_A_nidulans_FGSC_A4	544217	A	G	228	AN6321	synonymous_variant	DP=195;VDB=0.0044534;SGB=-0.693147;MQSB=1;MQ0F=0;AC=2;AN=2;DP4=0,0,96,92;MQ=60;ANN=G|synonymous_variant|LOW|AN6321|AN6321|transcript|AN6321-T|Coding|2/4|c.522T>C|p.Ser174Ser|522/1233|522/1233|174/410||,G|upstream_gene_variant|MODIFIER|AN6322|AN6322|transcript|AN6322-T|Coding||c.-74T>C|||||2244|,G|upstream_gene_variant|MODIFIER|AN6320|AN6320|transcript|AN6320-T|Coding||c.-58A>G|||||2448|,G|downstr…	GT:PL	1/1:255,255,0
ChrI_A_nidulans_FGSC_A4	574829	G	C	228	AN11853	upstream_gene_variant	DP=175;VDB=0.256064;SGB=-0.693147;MQSB=1;MQ0F=0;AC=2;AN=2;DP4=0,0,72,90;MQ=60;ANN=C|upstream_gene_variant|MODIFIER|AN11853|AN11853|transcript|AN11853-T|Coding||c.-147C>G|||||3709|,C|upstream_gene_variant|MODIFIER|AN6314|AN6314|transcript|AN6314-T|Coding||c.-244C>G|||||468|,C|downstream_gene_variant|MODIFIER|AN6315|AN6315|transcript|AN6315-T|Coding||c.*1458G>C|||||1520|,C|downstream_gene_variant|M…	GT:PL	1/1:255,255,0	GO:0005524;GO:0032139;GO:0003697;GO:0005524;GO:0000404;GO:0016887;GO:0032389;GO:0005737;GO:0000710;GO:0043570	ATP binding|dinucleotide insertion or deletion binding|single-stranded DNA binding|ATP binding|heteroduplex DNA loop binding|ATPase activity|MutLalpha complex|cytoplasm|meiotic mismatch repair|maintenance of DNA repeat elements
ChrI_A_nidulans_FGSC_A4	574832	T	A	228	AN11853	upstream_gene_variant	DP=173;VDB=0.254529;SGB=-0.693147;MQSB=1;MQ0F=0;AC=2;AN=2;DP4=0,0,72,91;MQ=60;ANN=A|upstream_gene_variant|MODIFIER|AN11853|AN11853|transcript|AN11853-T|Coding||c.-147A>T|||||3712|,A|upstream_gene_variant|MODIFIER|AN6314|AN6314|transcript|AN6314-T|Coding||c.-244A>T|||||471|,A|downstream_gene_variant|MODIFIER|AN6315|AN6315|transcript|AN6315-T|Coding||c.*1458T>A|||||1523|,A|downstream_gene_variant|M…	GT:PL	1/1:255,255,0	GO:0005524;GO:0032139;GO:0003697;GO:0005524;GO:0000404;GO:0016887;GO:0032389;GO:0005737;GO:0000710;GO:0043570	ATP binding|dinucleotide insertion or deletion binding|single-stranded DNA binding|ATP binding|heteroduplex DNA loop binding|ATPase activity|MutLalpha complex|cytoplasm|meiotic mismatch repair|maintenance of DNA repeat elements
ChrI_A_nidulans_FGSC_A4	601335	G	C	228	AN6307	missense_variant	DP=201;VDB=0.711637;SGB=-0.693147;MQSB=1;MQ0F=0;AC=2;AN=2;DP4=0,0,109,76;MQ=60;ANN=C|missense_variant|MODERATE|AN6307|AN6307|transcript|AN6307-T|Coding|6/6|c.916C>G|p.Arg306Gly|1263/1566|916/1083|306/360||,C|upstream_gene_variant|MODIFIER|AN6309|AN6309|transcript|AN6309-T|Coding||c.-57C>G|||||1904|,C|upstream_gene_variant|MODIFIER|AN6306|AN6306|transcript|AN6306-T|Coding||c.-92G>C|||||1756|,C|dow…	GT:PL	1/1:255,255,0	GO:0000329;GO:0005783;GO:0005794;GO:0003674;GO:0008150	fungal-type vacuole membrane|endoplasmic reticulum|Golgi apparatus|molecular_function|biological_process	path:ani04141	Protein processing in endoplasmic reticulum
ChrI_A_nidulans_FGSC_A4	607057	C	A	228	AN6304	3_prime_UTR_variant	DP=142;VDB=2.38969e-05;SGB=-0.693147;MQSB=1;MQ0F=0;AC=2;AN=2;DP4=0,0,67,69;MQ=60;ANN=A|3_prime_UTR_variant|MODIFIER|AN6304|AN6304|transcript|AN6304-T|Coding|2/2|c.*47G>T|||||47|,A|upstream_gene_variant|MODIFIER|AN6307|AN6307|transcript|AN6307-T|Coding||c.-348G>T|||||4155|,A|upstream_gene_variant|MODIFIER|AN6305|AN6305|transcript|AN6305-T|Coding||c.-447G>T|||||593|,A|downstream_gene_variant|MODIFI…	GT:PL	1/1:255,255,0	GO:0031932;GO:0031932;GO:0005829;GO:0030010;GO:0030448;GO:0045931;GO:0032956;GO:0003674	TORC2 complex|TORC2 complex|cytosol|establishment of cell polarity|hyphal growth|positive regulation of mitotic cell cycle|regulation of actin cytoskeleton organization|molecular_function
ChrI_A_nidulans_FGSC_A4	607058	T	C	228	AN6304	3_prime_UTR_variant	DP=139;VDB=5.72193e-05;SGB=-0.693147;MQSB=1;MQ0F=0;AC=2;AN=2;DP4=0,0,67,70;MQ=60;ANN=C|3_prime_UTR_variant|MODIFIER|AN6304|AN6304|transcript|AN6304-T|Coding|2/2|c.*46A>G|||||46|,C|upstream_gene_variant|MODIFIER|AN6307|AN6307|transcript|AN6307-T|Coding||c.-348A>G|||||4156|,C|upstream_gene_variant|MODIFIER|AN6305|AN6305|transcript|AN6305-T|Coding||c.-447A>G|||||594|,C|downstream_gene_variant|MODIFI…	GT:PL	1/1:255,255,0	GO:0031932;GO:0031932;GO:0005829;GO:0030010;GO:0030448;GO:0045931;GO:0032956;GO:0003674	TORC2 complex|TORC2 complex|cytosol|establishment of cell polarity|hyphal growth|positive regulation of mitotic cell cycle|regulation of actin cytoskeleton organization|molecular_function
ChrI_A_nidulans_FGSC_A4	607059	T	A	228	AN6304	3_prime_UTR_variant	DP=139;VDB=4.63082e-05;SGB=-0.693147;MQSB=1;MQ0F=0;AC=2;AN=2;DP4=0,0,67,68;MQ=60;ANN=A|3_prime_UTR_variant|MODIFIER|AN6304|AN6304|transcript|AN6304-T|Coding|2/2|c.*45A>T|||||45|,A|upstream_gene_variant|MODIFIER|AN6307|AN6307|transcript|AN6307-T|Coding||c.-348A>T|||||4157|,A|upstream_gene_variant|MODIFIER|AN6305|AN6305|transcript|AN6305-T|Coding||c.-447A>T|||||595|,A|downstream_gene_variant|MODIFI…	GT:PL	1/1:255,255,0	GO:0031932;GO:0031932;GO:0005829;GO:0030010;GO:0030448;GO:0045931;GO:0032956;GO:0003674	TORC2 complex|TORC2 complex|cytosol|establishment of cell polarity|hyphal growth|positive regulation of mitotic cell cycle|regulation of actin cytoskeleton organization|molecular_function
ChrI_A_nidulans_FGSC_A4	607060	T	A	228	AN6304	3_prime_UTR_variant	DP=139;VDB=1.59366e-05;SGB=-0.693147;MQSB=1;MQ0F=0;AC=2;AN=2;DP4=0,0,67,68;MQ=60;ANN=A|3_prime_UTR_variant|MODIFIER|AN6304|AN6304|transcript|AN6304-T|Coding|2/2|c.*44A>T|||||44|,A|upstream_gene_variant|MODIFIER|AN6307|AN6307|transcript|AN6307-T|Coding||c.-348A>T|||||4158|,A|upstream_gene_variant|MODIFIER|AN6305|AN6305|transcript|AN6305-T|Coding||c.-447A>T|||||596|,A|downstream_gene_variant|MODIFI…	GT:PL	1/1:255,255,0	GO:0031932;GO:0031932;GO:0005829;GO:0030010;GO:0030448;GO:0045931;GO:0032956;GO:0003674	TORC2 complex|TORC2 complex|cytosol|establishment of cell polarity|hyphal growth|positive regulation of mitotic cell cycle|regulation of actin cytoskeleton organization|molecular_function
ChrI_A_nidulans_FGSC_A4	699354	G	T	228	AN6270	missense_variant	DP=214;VDB=0.423579;SGB=-0.693147;RPB=1;MQB=1;MQSB=1;BQB=1;MQ0F=0;AC=2;AN=2;DP4=0,1,113,92;MQ=60;ANN=T|missense_variant|MODERATE|AN6270|AN6270|transcript|AN6270-T|Coding|2/2|c.1492C>A|p.His498Asn|1586/2028|1492/1788|498/595||,T|upstream_gene_variant|MODIFIER|AN6272|AN6272|transcript|AN6272-T|Coding||c.-15C>A|||||3530|,T|upstream_gene_variant|MODIFIER|AN6269|AN6269|transcript|AN6269-T|Coding||c.-8…	GT:PL	1/1:255,255,0	GO:0003674;GO:0005575;GO:0008150	molecular_function|cellular_component|biological_process
ChrI_A_nidulans_FGSC_A4	732948	C	G	228	AN6261	upstream_gene_variant	DP=163;VDB=0.270633;SGB=-0.693147;MQSB=1;MQ0F=0;AC=2;AN=2;DP4=0,0,50,103;MQ=60;ANN=G|upstream_gene_variant|MODIFIER|AN6261|AN6261|transcript|AN6261-T|Coding||c.-1G>C|||||2448|,G|upstream_gene_variant|MODIFIER|tN_GUU_1|tN_GUU_1|transcript|tN_GUU_1-T|Noncoding||n.-1C>G|||||1200|,G|upstream_gene_variant|MODIFIER|tN_GUU_2|tN_GUU_2|transcript|tN_GUU_2-T|Noncoding||n.-1C>G|||||3485|,G|upstream_gene_var…	GT:PL	1/1:255,255,0	GO:0005634;GO:0031297;GO:0005634;GO:0031297;GO:0000724;GO:0003674	nucleus|replication fork processing|nucleus|replication fork processing|double-strand break repair via homologous recombination|molecular_function
ChrI_A_nidulans_FGSC_A4	732949	T	C	228	AN6261	upstream_gene_variant	DP=160;VDB=0.265924;SGB=-0.693147;MQSB=1;MQ0F=0;AC=2;AN=2;DP4=0,0,52,101;MQ=60;ANN=C|upstream_gene_variant|MODIFIER|AN6261|AN6261|transcript|AN6261-T|Coding||c.-1A>G|||||2449|,C|upstream_gene_variant|MODIFIER|tN_GUU_1|tN_GUU_1|transcript|tN_GUU_1-T|Noncoding||n.-1T>C|||||1199|,C|upstream_gene_variant|MODIFIER|tN_GUU_2|tN_GUU_2|transcript|tN_GUU_2-T|Noncoding||n.-1T>C|||||3484|,C|upstream_gene_var…	GT:PL	1/1:255,255,0	GO:0005634;GO:0031297;GO:0005634;GO:0031297;GO:0000724;GO:0003674	nucleus|replication fork processing|nucleus|replication fork processing|double-strand break repair via homologous recombination|molecular_function
ChrI_A_nidulans_FGSC_A4	765948	A	G	228	AN6247	missense_variant	DP=199;VDB=0.357559;SGB=-0.693147;MQSB=1;MQ0F=0;AC=2;AN=2;DP4=0,0,90,104;MQ=60;ANN=G|missense_variant|MODERATE|AN6247|AN6247|transcript|AN6247-T|Coding|2/2|c.1514T>C|p.Phe505Ser|2100/3328|1514/1866|505/621||,G|upstream_gene_variant|MODIFIER|AN6248|AN6248|transcript|AN6248-T|Coding||c.-32T>C|||||2533|,G|upstream_gene_variant|MODIFIER|AN6245|AN6245|transcript|AN6245-T|Coding||c.-27A>G|||||4700|,G|d…	GT:PL	1/1:255,255,0	GO:0005575;GO:0003674;GO:0008150	cellular_component|molecular_function|biological_process
ChrI_A_nidulans_FGSC_A4	765949	A	C	228	AN6247	missense_variant	DP=198;VDB=0.377053;SGB=-0.693147;MQSB=1;MQ0F=0;AC=2;AN=2;DP4=0,0,90,104;MQ=60;ANN=C|missense_variant|MODERATE|AN6247|AN6247|transcript|AN6247-T|Coding|2/2|c.1513T>G|p.Phe505Val|2099/3328|1513/1866|505/621||,C|upstream_gene_variant|MODIFIER|AN6248|AN6248|transcript|AN6248-T|Coding||c.-32T>G|||||2534|,C|upstream_gene_variant|MODIFIER|AN6245|AN6245|transcript|AN6245-T|Coding||c.-27A>C|||||4699|,C|d…	GT:PL	1/1:255,255,0	GO:0005575;GO:0003674;GO:0008150	cellular_component|molecular_function|biological_process
ChrI_A_nidulans_FGSC_A4	804411	C	A	228	AN6236	upstream_gene_variant	DP=194;VDB=0.0285478;SGB=-0.693147;RPB=1;MQB=1;MQSB=1;BQB=1;MQ0F=0;AC=2;AN=2;DP4=1,0,98,91;MQ=60;ANN=A|upstream_gene_variant|MODIFIER|AN6236|AN6236|transcript|AN6236-T|Coding||c.-119G>T|||||269|,A|upstream_gene_variant|MODIFIER|AN6234|AN6234|transcript|AN6234-T|Coding||c.-23C>A|||||1085|,A|downstream_gene_variant|MODIFIER|AN6235|AN6235|transcript|AN6235-T|Coding||c.*765G>T|||||4|,A|intergenic_reg…	GT:PL	1/1:255,255,0
ChrI_A_nidulans_FGSC_A4	804412	T	G	228	AN6236	upstream_gene_variant	DP=193;VDB=0.0516665;SGB=-0.693147;MQSB=1;MQ0F=0;AC=2;AN=2;DP4=0,0,99,92;MQ=60;ANN=G|upstream_gene_variant|MODIFIER|AN6236|AN6236|transcript|AN6236-T|Coding||c.-119A>C|||||270|,G|upstream_gene_variant|MODIFIER|AN6234|AN6234|transcript|AN6234-T|Coding||c.-23T>G|||||1084|,G|downstream_gene_variant|MODIFIER|AN6235|AN6235|transcript|AN6235-T|Coding||c.*765A>C|||||3|,G|intergenic_region|MODIFIER|AN623…	GT:PL	1/1:255,255,0
ChrI_A_nidulans_FGSC_A4	804413	A	T	228	AN6236	upstream_gene_variant	DP=193;VDB=0.0457652;SGB=-0.693147;MQSB=1;MQ0F=0;AC=2;AN=2;DP4=0,0,99,92;MQ=60;ANN=T|upstream_gene_variant|MODIFIER|AN6236|AN6236|transcript|AN6236-T|Coding||c.-119T>A|||||271|,T|upstream_gene_variant|MODIFIER|AN6234|AN6234|transcript|AN6234-T|Coding||c.-23A>T|||||1083|,T|downstream_gene_variant|MODIFIER|AN6235|AN6235|transcript|AN6235-T|Coding||c.*765T>A|||||2|,T|intergenic_region|MODIFIER|AN623…	GT:PL	1/1:255,255,0
ChrI_A_nidulans_FGSC_A4	804415	A	C	228	AN6235	splice_region_variant	DP=193;VDB=0.0463039;SGB=-0.693147;MQSB=1;MQ0F=0;AC=2;AN=2;DP4=0,0,100,91;MQ=60;ANN=C|splice_region_variant|LOW|AN6235|AN6235|transcript|AN6235-T|Coding|2/2|c.*102T>G||||||,C|3_prime_UTR_variant|MODIFIER|AN6235|AN6235|transcript|AN6235-T|Coding|2/2|c.*102T>G|||||102|,C|upstream_gene_variant|MODIFIER|AN6236|AN6236|transcript|AN6236-T|Coding||c.-119T>G|||||273|,C|upstream_gene_variant|MODIFIER|AN62…	GT:PL	1/1:255,255,0
ChrI_A_nidulans_FGSC_A4	808156	G	A	228	AN6236	upstream_gene_variant	DP=206;VDB=0.490157;SGB=-0.693147;MQSB=1;MQ0F=0;AC=2;AN=2;DP4=0,0,95,98;MQ=60;ANN=A|upstream_gene_variant|MODIFIER|AN6236|AN6236|transcript|AN6236-T|Coding||c.-119C>T|||||4014|,A|upstream_gene_variant|MODIFIER|AN6235|AN6235|transcript|AN6235-T|Coding||c.-43C>T|||||2819|,A|upstream_gene_variant|MODIFIER|AN6233|AN6233|transcript|AN6233-T|Coding||c.-70G>A|||||3275|,A|downstream_gene_variant|MODIFIER…	GT:PL	1/1:255,255,0
ChrI_A_nidulans_FGSC_A4	832765	T	C	228	AN12359	downstream_gene_variant	DP=182;VDB=0.43488;SGB=-0.693147;MQSB=1;MQ0F=0;AC=2;AN=2;DP4=0,0,84,80;MQ=60;ANN=C|downstream_gene_variant|MODIFIER|AN12359|AN12359|transcript|AN12359-T|Coding||c.*370T>C|||||1312|,C|downstream_gene_variant|MODIFIER|AN10793|AN10793|transcript|AN10793-T|Coding||c.*1988A>G|||||1596|,C|intron_variant|MODIFIER|AN10796|AN10796|transcript|AN10796-T|Coding|4/4|c.720-72A>G||||||	GT:PL	1/1:255,255,0	GO:0003674;GO:0005575;GO:0008150	molecular_function|cellular_component|biological_process
ChrI_A_nidulans_FGSC_A4	903238	G	A	228	AN6211	synonymous_variant	DP=228;VDB=0.94837;SGB=-0.693147;MQSB=1;MQ0F=0;AC=2;AN=2;DP4=0,0,110,97;MQ=60;ANN=A|synonymous_variant|LOW|AN6211|AN6211|transcript|AN6211-T|Coding|1/1|c.6C>T|p.Ser2Ser|19/2778|6/2559|2/852||,A|upstream_gene_variant|MODIFIER|AN6210|AN6210|transcript|AN6210-T|Coding||c.-230G>A|||||307|,A|upstream_gene_variant|MODIFIER|AN6209|AN6209|transcript|AN6209-T|Coding||c.-113G>A|||||3339|,A|downstream_gene_…	GT:PL	1/1:255,255,0			path:ani00564,path:ani00565,path:ani00590,path:ani00591,path:ani00592	Glycerophospholipid metabolism|Ether lipid metabolism|Arachidonic acid metabolism|Linoleic acid metabolism|alpha-Linolenic acid metabolism
ChrI_A_nidulans_FGSC_A4	1114244	C	G	228	AN6138	stop_lost	DP=138;VDB=0.0127349;SGB=-0.693147;MQSB=1;MQ0F=0;AC=2;AN=2;DP4=0,0,75,62;MQ=60;ANN=G|stop_lost|HIGH|AN6138|AN6138|transcript|AN6138-T|Coding|3/4|c.1929G>C|p.Ter643Tyrext*?|2440/3079|1929/1929|643/642||,G|upstream_gene_variant|MODIFIER|AN6141|AN6141|transcript|AN6141-T|Coding||c.-41G>C|||||4448|,G|upstream_gene_variant|MODIFIER|AN6139|AN6139|transcript|AN6139-T|Coding||c.-154G>C|||||1379|,G|upstre…	GT:PL	1/1:255,255,0			path:ani04120,path:ani04111,path:ani04113	Ubiquitin mediated proteolysis|Cell cycle - yeast|Meiosis - yeast
ChrI_A_nidulans_FGSC_A4	1114246	A	T	228	AN6138	stop_lost	DP=137;VDB=0.00547159;SGB=-0.693147;MQSB=1;MQ0F=0;AC=2;AN=2;DP4=0,0,73,61;MQ=60;ANN=T|stop_lost|HIGH|AN6138|AN6138|transcript|AN6138-T|Coding|3/4|c.1927T>A|p.Ter643Lysext*?|2438/3079|1927/1929|643/642||,T|upstream_gene_variant|MODIFIER|AN6141|AN6141|transcript|AN6141-T|Coding||c.-41T>A|||||4450|,T|upstream_gene_variant|MODIFIER|AN6139|AN6139|transcript|AN6139-T|Coding||c.-154T>A|||||1381|,T|upstr…	GT:PL	1/1:255,255,0			path:ani04120,path:ani04111,path:ani04113	Ubiquitin mediated proteolysis|Cell cycle - yeast|Meiosis - yeast
ChrI_A_nidulans_FGSC_A4	1114247	A	G	228	AN6138	synonymous_variant	DP=137;VDB=0.00811;SGB=-0.693147;MQSB=1;MQ0F=0;AC=2;AN=2;DP4=0,0,73,62;MQ=60;ANN=G|synonymous_variant|LOW|AN6138|AN6138|transcript|AN6138-T|Coding|3/4|c.1926T>C|p.Leu642Leu|2437/3079|1926/1929|642/642||,G|upstream_gene_variant|MODIFIER|AN6141|AN6141|transcript|AN6141-T|Coding||c.-41T>C|||||4451|,G|upstream_gene_variant|MODIFIER|AN6139|AN6139|transcript|AN6139-T|Coding||c.-154T>C|||||1382|,G|upstr…	GT:PL	1/1:255,255,0			path:ani04120,path:ani04111,path:ani04113	Ubiquitin mediated proteolysis|Cell cycle - yeast|Meiosis - yeast
ChrI_A_nidulans_FGSC_A4	1114249	G	T	228	AN6138	missense_variant	DP=137;VDB=0.0125622;SGB=-0.693147;MQSB=1;MQ0F=0;AC=2;AN=2;DP4=0,0,73,62;MQ=60;ANN=T|missense_variant|MODERATE|AN6138|AN6138|transcript|AN6138-T|Coding|3/4|c.1924C>A|p.Leu642Ile|2435/3079|1924/1929|642/642||,T|upstream_gene_variant|MODIFIER|AN6141|AN6141|transcript|AN6141-T|Coding||c.-41C>A|||||4453|,T|upstream_gene_variant|MODIFIER|AN6139|AN6139|transcript|AN6139-T|Coding||c.-154C>A|||||1384|,T|…	GT:PL	1/1:255,255,0			path:ani04120,path:ani04111,path:ani04113	Ubiquitin mediated proteolysis|Cell cycle - yeast|Meiosis - yeast
ChrI_A_nidulans_FGSC_A4	1160374	C	T	228	AN12442	upstream_gene_variant	DP=137;VDB=0.347194;SGB=-0.693147;MQSB=0.644763;MQ0F=0;AC=2;AN=2;DP4=0,0,51,75;MQ=53;ANN=T|upstream_gene_variant|MODIFIER|AN12442|AN12442|transcript|AN12442-T|Coding||c.-1G>A|||||3772|,T|upstream_gene_variant|MODIFIER|AN12441|AN12441|transcript|AN12441-T|Coding||c.-97G>A|||||2208|,T|upstream_gene_variant|MODIFIER|AN6129|AN6129|transcript|AN6129-T|Coding||c.-1C>T|||||744|,T|intergenic_region|MODIF…	GT:PL	1/1:255,255,0	GO:0000981;GO:0006355;GO:0005634;GO:0008270;GO:0003677;GO:0006351	RNA polymerase II transcription factor activity, sequence-specific DNA binding|regulation of transcription, DNA-templated|nucleus|zinc ion binding|DNA binding|transcription, DNA-templated
ChrI_A_nidulans_FGSC_A4	1160379	T	A	228	AN12442	upstream_gene_variant	DP=134;VDB=0.408892;SGB=-0.693147;MQSB=0.567452;MQ0F=0;AC=2;AN=2;DP4=0,0,49,76;MQ=53;ANN=A|upstream_gene_variant|MODIFIER|AN12442|AN12442|transcript|AN12442-T|Coding||c.-1A>T|||||3777|,A|upstream_gene_variant|MODIFIER|AN12441|AN12441|transcript|AN12441-T|Coding||c.-97A>T|||||2213|,A|upstream_gene_variant|MODIFIER|AN6129|AN6129|transcript|AN6129-T|Coding||c.-1T>A|||||739|,A|intergenic_region|MODIF…	GT:PL	1/1:255,255,0	GO:0000981;GO:0006355;GO:0005634;GO:0008270;GO:0003677;GO:0006351	RNA polymerase II transcription factor activity, sequence-specific DNA binding|regulation of transcription, DNA-templated|nucleus|zinc ion binding|DNA binding|transcription, DNA-templated
ChrI_A_nidulans_FGSC_A4	1168884	A	T	228	AN6127	upstream_gene_variant	DP=162;VDB=0.699009;SGB=-0.693147;MQSB=1;MQ0F=0;AC=2;AN=2;DP4=0,0,92,69;MQ=60;ANN=T|upstream_gene_variant|MODIFIER|AN6127|AN6127|transcript|AN6127-T|Coding||c.-43T>A|||||943|,T|upstream_gene_variant|MODIFIER|AN12019|AN12019|transcript|AN12019-T|Coding||c.-1A>T|||||2961|,T|downstream_gene_variant|MODIFIER|AN6128|AN6128|transcript|AN6128-T|Coding||c.*1423A>T|||||1788|,T|downstream_gene_variant|MODI…	GT:PL	1/1:255,255,0	GO:0015078;GO:0015991;GO:0033177;GO:0033179	hydrogen ion transmembrane transporter activity|ATP hydrolysis coupled proton transport|proton-transporting two-sector ATPase complex, proton-transporting domain|proton-transporting V-type ATPase, V0 domain	path:ani00190,path:ani04145	Oxidative phosphorylation|Phagosome
ChrI_A_nidulans_FGSC_A4	1168885	G	T	228	AN6127	upstream_gene_variant	DP=167;VDB=0.684393;SGB=-0.693147;MQSB=1;MQ0F=0;AC=2;AN=2;DP4=0,0,92,68;MQ=60;ANN=T|upstream_gene_variant|MODIFIER|AN6127|AN6127|transcript|AN6127-T|Coding||c.-43C>A|||||944|,T|upstream_gene_variant|MODIFIER|AN12019|AN12019|transcript|AN12019-T|Coding||c.-1G>T|||||2960|,T|downstream_gene_variant|MODIFIER|AN6128|AN6128|transcript|AN6128-T|Coding||c.*1423G>T|||||1789|,T|downstream_gene_variant|MODI…	GT:PL	1/1:255,255,0	GO:0015078;GO:0015991;GO:0033177;GO:0033179	hydrogen ion transmembrane transporter activity|ATP hydrolysis coupled proton transport|proton-transporting two-sector ATPase complex, proton-transporting domain|proton-transporting V-type ATPase, V0 domain	path:ani00190,path:ani04145	Oxidative phosphorylation|Phagosome
ChrI_A_nidulans_FGSC_A4	1224977	C	A	228	AN6112	missense_variant	DP=175;VDB=0.177081;SGB=-0.693147;MQSB=1;MQ0F=0;AC=2;AN=2;DP4=0,0,80,85;MQ=60;ANN=A|missense_variant|MODERATE|AN6112|AN6112|transcript|AN6112-T|Coding|2/4|c.2484G>T|p.Lys828Asn|2696/4238|2484/3978|828/1325||,A|upstream_gene_variant|MODIFIER|AN6113|AN6113|transcript|AN6113-T|Coding||c.-144G>T|||||2063|,A|upstream_gene_variant|MODIFIER|AN6110|AN6110|transcript|AN6110-T|Coding||c.-1C>A|||||4417|,A|d…	GT:PL	1/1:255,255,0
ChrI_A_nidulans_FGSC_A4	1224978	T	A	228	AN6112	missense_variant	DP=179;VDB=0.224599;SGB=-0.693147;MQSB=1;MQ0F=0;AC=2;AN=2;DP4=0,0,80,85;MQ=60;ANN=A|missense_variant|MODERATE|AN6112|AN6112|transcript|AN6112-T|Coding|2/4|c.2483A>T|p.Lys828Met|2695/4238|2483/3978|828/1325||,A|upstream_gene_variant|MODIFIER|AN6113|AN6113|transcript|AN6113-T|Coding||c.-144A>T|||||2064|,A|upstream_gene_variant|MODIFIER|AN6110|AN6110|transcript|AN6110-T|Coding||c.-1T>A|||||4416|,A|d…	GT:PL	1/1:255,255,0
ChrI_A_nidulans_FGSC_A4	1254429	C	A	228	AN6103	missense_variant	DP=181;VDB=0.000142502;SGB=-0.693147;MQSB=1;MQ0F=0;AC=2;AN=2;DP4=0,0,87,86;MQ=60;ANN=A|missense_variant|MODERATE|AN6103|AN6103|transcript|AN6103-T|Coding|2/6|c.742C>A|p.Pro248Thr|742/987|742/987|248/328||,A|downstream_gene_variant|MODIFIER|AN10775|AN10775|transcript|AN10775-T|Coding||c.*1449G>T|||||1355|,A|downstream_gene_variant|MODIFIER|AN10770|AN10770|transcript|AN10770-T|Coding||c.*906G>T||||…	GT:PL	1/1:255,255,0	GO:0019028;GO:0003674;GO:0008150	viral capsid|molecular_function|biological_process
ChrI_A_nidulans_FGSC_A4	1254430	C	T	228	AN6103	missense_variant	DP=180;VDB=0.000145124;SGB=-0.693147;MQSB=1;MQ0F=0;AC=2;AN=2;DP4=0,0,87,86;MQ=60;ANN=T|missense_variant|MODERATE|AN6103|AN6103|transcript|AN6103-T|Coding|2/6|c.743C>T|p.Pro248Leu|743/987|743/987|248/328||,T|downstream_gene_variant|MODIFIER|AN10775|AN10775|transcript|AN10775-T|Coding||c.*1449G>A|||||1354|,T|downstream_gene_variant|MODIFIER|AN10770|AN10770|transcript|AN10770-T|Coding||c.*906G>A||||…	GT:PL	1/1:255,255,0	GO:0019028;GO:0003674;GO:0008150	viral capsid|molecular_function|biological_process
ChrI_A_nidulans_FGSC_A4	1254432	A	G	228	AN6103	missense_variant	DP=186;VDB=0.000313701;SGB=-0.693147;MQSB=1;MQ0F=0;AC=2;AN=2;DP4=0,0,88,86;MQ=60;ANN=G|missense_variant|MODERATE|AN6103|AN6103|transcript|AN6103-T|Coding|2/6|c.745A>G|p.Thr249Ala|745/987|745/987|249/328||,G|downstream_gene_variant|MODIFIER|AN10775|AN10775|transcript|AN10775-T|Coding||c.*1449T>C|||||1352|,G|downstream_gene_variant|MODIFIER|AN10770|AN10770|transcript|AN10770-T|Coding||c.*906T>C||||…	GT:PL	1/1:255,255,0	GO:0019028;GO:0003674;GO:0008150	viral capsid|molecular_function|biological_process
ChrI_A_nidulans_FGSC_A4	1374438	A	G	5.03952	AN6063	missense_variant	DP=164;VDB=0.66;SGB=-0.453602;MQSB=1;MQ0F=0;AC=2;AN=2;DP4=0,0,1,1;MQ=60;ANN=G|missense_variant|MODERATE|AN6063|AN6063|transcript|AN6063-T|Coding|1/4|c.76T>C|p.Tyr26His|76/1440|76/1440|26/479||,G|upstream_gene_variant|MODIFIER|AN6065|AN6065|transcript|AN6065-T|Coding||c.-186T>C|||||3570|,G|upstream_gene_variant|MODIFIER|AN6064|AN6064|transcript|AN6064-T|Coding||c.-114T>C|||||1782|,G|upstream_gene_…	GT:PL	1/1:30,6,0	GO:0055085;GO:0016021;GO:0003674	transmembrane transport|integral component of membrane|molecular_function
ChrI_A_nidulans_FGSC_A4	1523920	T	C	228	AN6009	synonymous_variant	DP=174;VDB=0.301611;SGB=-0.693147;MQSB=1;MQ0F=0;AC=2;AN=2;DP4=0,0,72,99;MQ=60;ANN=C|synonymous_variant|LOW|AN6009|AN6009|transcript|AN6009-T|Coding|4/5|c.1878T>C|p.Asp626Asp|2261/3022|1878/2235|626/744||,C|upstream_gene_variant|MODIFIER|AN6010|AN6010|transcript|AN6010-T|Coding||c.-161A>G|||||3475|,C|upstream_gene_variant|MODIFIER|AN6007|AN6007|transcript|AN6007-T|Coding||c.-224T>C|||||986|	GT:PL	1/1:255,255,0	GO:0005634;GO:0005829;GO:0003674;GO:0008150	nucleus|cytosol|molecular_function|biological_process
ChrI_A_nidulans_FGSC_A4	1523921	A	G	228	AN6009	missense_variant	DP=176;VDB=0.253524;SGB=-0.693147;MQSB=1;MQ0F=0;AC=2;AN=2;DP4=0,0,70,100;MQ=60;ANN=G|missense_variant|MODERATE|AN6009|AN6009|transcript|AN6009-T|Coding|4/5|c.1879A>G|p.Ile627Val|2262/3022|1879/2235|627/744||,G|upstream_gene_variant|MODIFIER|AN6010|AN6010|transcript|AN6010-T|Coding||c.-161T>C|||||3476|,G|upstream_gene_variant|MODIFIER|AN6007|AN6007|transcript|AN6007-T|Coding||c.-224A>G|||||985|	GT:PL	1/1:255,255,0	GO:0005634;GO:0005829;GO:0003674;GO:0008150	nucleus|cytosol|molecular_function|biological_process
ChrI_A_nidulans_FGSC_A4	1563343	T	A	228	AN5996	upstream_gene_variant	DP=161;VDB=2.32306e-05;SGB=-0.693147;MQSB=1;MQ0F=0;AC=2;AN=2;DP4=0,0,72,79;MQ=60;ANN=A|upstream_gene_variant|MODIFIER|AN5996|AN5996|transcript|AN5996-T|Coding||c.-101A>T|||||4367|,A|upstream_gene_variant|MODIFIER|AN5993|AN5993|transcript|AN5993-T|Coding||c.-55T>A|||||253|,A|upstream_gene_variant|MODIFIER|AN5991|AN5991|transcript|AN5991-T|Coding||c.-111T>A|||||4292|,A|downstream_gene_variant|MODIF…	GT:PL	1/1:255,255,0	GO:0003735;GO:0006414;GO:0022625;GO:0030295;GO:0003735;GO:0002181;GO:0045860	structural constituent of ribosome|translational elongation|cytosolic large ribosomal subunit|protein kinase activator activity|structural constituent of ribosome|cytoplasmic translation|positive regulation of protein kinase activity	path:ani03010	Ribosome
ChrI_A_nidulans_FGSC_A4	1563345	T	A	228	AN5996	upstream_gene_variant	DP=160;VDB=4.03513e-05;SGB=-0.693147;MQSB=1;MQ0F=0;AC=2;AN=2;DP4=0,0,74,79;MQ=60;ANN=A|upstream_gene_variant|MODIFIER|AN5996|AN5996|transcript|AN5996-T|Coding||c.-101A>T|||||4369|,A|upstream_gene_variant|MODIFIER|AN5993|AN5993|transcript|AN5993-T|Coding||c.-55T>A|||||251|,A|upstream_gene_variant|MODIFIER|AN5991|AN5991|transcript|AN5991-T|Coding||c.-111T>A|||||4290|,A|downstream_gene_variant|MODIF…	GT:PL	1/1:255,255,0	GO:0003735;GO:0006414;GO:0022625;GO:0030295;GO:0003735;GO:0002181;GO:0045860	structural constituent of ribosome|translational elongation|cytosolic large ribosomal subunit|protein kinase activator activity|structural constituent of ribosome|cytoplasmic translation|positive regulation of protein kinase activity	path:ani03010	Ribosome
ChrI_A_nidulans_FGSC_A4	1563346	A	T	228	AN5996	upstream_gene_variant	DP=160;VDB=4.67923e-05;SGB=-0.693147;MQSB=1;MQ0F=0;AC=2;AN=2;DP4=0,0,75,79;MQ=60;ANN=T|upstream_gene_variant|MODIFIER|AN5996|AN5996|transcript|AN5996-T|Coding||c.-101T>A|||||4370|,T|upstream_gene_variant|MODIFIER|AN5993|AN5993|transcript|AN5993-T|Coding||c.-55A>T|||||250|,T|upstream_gene_variant|MODIFIER|AN5991|AN5991|transcript|AN5991-T|Coding||c.-111A>T|||||4289|,T|downstream_gene_variant|MODIF…	GT:PL	1/1:255,255,0	GO:0003735;GO:0006414;GO:0022625;GO:0030295;GO:0003735;GO:0002181;GO:0045860	structural constituent of ribosome|translational elongation|cytosolic large ribosomal subunit|protein kinase activator activity|structural constituent of ribosome|cytoplasmic translation|positive regulation of protein kinase activity	path:ani03010	Ribosome
ChrI_A_nidulans_FGSC_A4	1663397	T	C	228	Gene_AN5963	synonymous_variant	DP=142;VDB=0.213138;SGB=-0.693147;MQSB=0.653724;MQ0F=0.119718;AC=2;AN=2;DP4=0,0,64,68;MQ=32;ANN=C|synonymous_variant|LOW|Gene_AN5963|Gene_AN5963|transcript|AN5963-T|Coding|1/1|c.12T>C|p.Gly4Gly|12/1218|12/1218|4/405||WARNING_TRANSCRIPT_MULTIPLE_STOP_CODONS,C|upstream_gene_variant|MODIFIER|AN9469|AN9469|transcript|AN9469-T|Coding||c.-48A>G|||||2062|,C|downstream_gene_variant|MODIFIER|AN9471|AN9471…	GT:PL	1/1:255,255,0
ChrI_A_nidulans_FGSC_A4	1721162	T	G	228	AN5943	upstream_gene_variant	DP=204;VDB=0.000891145;SGB=-0.693147;MQSB=1;MQ0F=0;AC=2;AN=2;DP4=0,0,116,83;MQ=60;ANN=G|upstream_gene_variant|MODIFIER|AN5943|AN5943|transcript|AN5943-T|Coding||c.-31T>G|||||2752|,G|downstream_gene_variant|MODIFIER|AN5945|AN5945|transcript|AN5945-T|Coding||c.*1408T>G|||||4918|,G|downstream_gene_variant|MODIFIER|AN5944|AN5944|transcript|AN5944-T|Coding||c.*1676T>G|||||190|,G|intergenic_region|MODI…	GT:PL	1/1:255,255,0	GO:0005575;GO:0003674;GO:0008150	cellular_component|molecular_function|biological_process
ChrI_A_nidulans_FGSC_A4	1721163	T	C	228	AN5943	upstream_gene_variant	DP=204;VDB=0.000582987;SGB=-0.693147;MQSB=1;MQ0F=0;AC=2;AN=2;DP4=0,0,117,82;MQ=60;ANN=C|upstream_gene_variant|MODIFIER|AN5943|AN5943|transcript|AN5943-T|Coding||c.-31T>C|||||2751|,C|downstream_gene_variant|MODIFIER|AN5945|AN5945|transcript|AN5945-T|Coding||c.*1408T>C|||||4919|,C|downstream_gene_variant|MODIFIER|AN5944|AN5944|transcript|AN5944-T|Coding||c.*1676T>C|||||191|,C|intergenic_region|MODI…	GT:PL	1/1:255,255,0	GO:0005575;GO:0003674;GO:0008150	cellular_component|molecular_function|biological_process
ChrI_A_nidulans_FGSC_A4	1721164	T	C	228	AN5943	upstream_gene_variant	DP=204;VDB=0.000893245;SGB=-0.693147;MQSB=1;MQ0F=0;AC=2;AN=2;DP4=0,0,116,83;MQ=60;ANN=C|upstream_gene_variant|MODIFIER|AN5943|AN5943|transcript|AN5943-T|Coding||c.-31T>C|||||2750|,C|downstream_gene_variant|MODIFIER|AN5945|AN5945|transcript|AN5945-T|Coding||c.*1408T>C|||||4920|,C|downstream_gene_variant|MODIFIER|AN5944|AN5944|transcript|AN5944-T|Coding||c.*1676T>C|||||192|,C|intergenic_region|MODI…	GT:PL	1/1:255,255,0	GO:0005575;GO:0003674;GO:0008150	cellular_component|molecular_function|biological_process
ChrI_A_nidulans_FGSC_A4	1721165	A	T	228	AN5943	upstream_gene_variant	DP=204;VDB=0.000769822;SGB=-0.693147;MQSB=1;MQ0F=0;AC=2;AN=2;DP4=0,0,114,83;MQ=60;ANN=T|upstream_gene_variant|MODIFIER|AN5943|AN5943|transcript|AN5943-T|Coding||c.-31A>T|||||2749|,T|downstream_gene_variant|MODIFIER|AN5945|AN5945|transcript|AN5945-T|Coding||c.*1408A>T|||||4921|,T|downstream_gene_variant|MODIFIER|AN5944|AN5944|transcript|AN5944-T|Coding||c.*1676A>T|||||193|,T|intergenic_region|MODI…	GT:PL	1/1:255,255,0	GO:0005575;GO:0003674;GO:0008150	cellular_component|molecular_function|biological_process
ChrI_A_nidulans_FGSC_A4	1728865	C	G	228	AN5941	upstream_gene_variant	DP=178;VDB=0.939043;SGB=-0.693147;MQSB=1;MQ0F=0;AC=2;AN=2;DP4=0,0,88,76;MQ=60;ANN=G|upstream_gene_variant|MODIFIER|AN5941|AN5941|transcript|AN5941-T|Coding||c.-1C>G|||||306|,G|downstream_gene_variant|MODIFIER|AN5943|AN5943|transcript|AN5943-T|Coding||c.*1155C>G|||||3130|,G|downstream_gene_variant|MODIFIER|AN5942|AN5942|transcript|AN5942-T|Coding||c.*962C>G|||||1114|,G|downstream_gene_variant|MODI…	GT:PL	1/1:255,255,0	GO:0003674;GO:0008150;GO:0005575	molecular_function|biological_process|cellular_component
ChrI_A_nidulans_FGSC_A4	1768183	C	G	228	AN10762	upstream_gene_variant	DP=183;VDB=0.877555;SGB=-0.693147;MQSB=1;MQ0F=0;AC=2;AN=2;DP4=0,0,83,92;MQ=60;ANN=G|upstream_gene_variant|MODIFIER|AN10762|AN10762|transcript|AN10762-T|Coding||c.-52C>G|||||164|,G|upstream_gene_variant|MODIFIER|AN5931|AN5931|transcript|AN5931-T|Coding||c.-136C>G|||||2669|,G|downstream_gene_variant|MODIFIER|AN10755|AN10755|transcript|AN10755-T|Coding||c.*4493C>G|||||789|,G|intergenic_region|MODIFI…	GT:PL	1/1:255,255,0	GO:0009228;GO:0009228;GO:0008972;GO:0050334;GO:0005829	thiamine biosynthetic process|thiamine biosynthetic process|phosphomethylpyrimidine kinase activity|thiaminase activity|cytosol
ChrI_A_nidulans_FGSC_A4	1895595	A	C	228	AN5891	missense_variant	DP=177;VDB=0.0315535;SGB=-0.693147;MQSB=1;MQ0F=0;AC=2;AN=2;DP4=0,0,86,89;MQ=60;ANN=C|missense_variant|MODERATE|AN5891|AN5891|transcript|AN5891-T|Coding|1/1|c.1479T>G|p.Phe493Leu|3405/5049|1479/2712|493/903||,C|upstream_gene_variant|MODIFIER|AN5892|AN5892|transcript|AN5892-T|Coding||c.-224T>G|||||1891|,C|upstream_gene_variant|MODIFIER|AN11971|AN11971|transcript|AN11971-T|Coding||c.-99A>C|||||1993|…	GT:PL	1/1:255,255,0	GO:0005575;GO:0003674;GO:0008150	cellular_component|molecular_function|biological_process
ChrI_A_nidulans_FGSC_A4	1895596	A	T	228	AN5891	missense_variant	DP=177;VDB=0.0361276;SGB=-0.693147;MQSB=1;MQ0F=0;AC=2;AN=2;DP4=0,0,85,88;MQ=60;ANN=T|missense_variant|MODERATE|AN5891|AN5891|transcript|AN5891-T|Coding|1/1|c.1478T>A|p.Phe493Tyr|3404/5049|1478/2712|493/903||,T|upstream_gene_variant|MODIFIER|AN5892|AN5892|transcript|AN5892-T|Coding||c.-224T>A|||||1892|,T|upstream_gene_variant|MODIFIER|AN11971|AN11971|transcript|AN11971-T|Coding||c.-99A>T|||||1992|…	GT:PL	1/1:255,255,0	GO:0005575;GO:0003674;GO:0008150	cellular_component|molecular_function|biological_process
ChrI_A_nidulans_FGSC_A4	1895597	A	T	228	AN5891	missense_variant	DP=177;VDB=0.0414818;SGB=-0.693147;MQSB=1;MQ0F=0;AC=2;AN=2;DP4=0,0,85,89;MQ=60;ANN=T|missense_variant|MODERATE|AN5891|AN5891|transcript|AN5891-T|Coding|1/1|c.1477T>A|p.Phe493Ile|3403/5049|1477/2712|493/903||,T|upstream_gene_variant|MODIFIER|AN5892|AN5892|transcript|AN5892-T|Coding||c.-224T>A|||||1893|,T|upstream_gene_variant|MODIFIER|AN11971|AN11971|transcript|AN11971-T|Coding||c.-99A>T|||||1991|…	GT:PL	1/1:255,255,0	GO:0005575;GO:0003674;GO:0008150	cellular_component|molecular_function|biological_process
ChrI_A_nidulans_FGSC_A4	1975881	T	C	228	AN5864	splice_region_variant&intron_variant	DP=187;VDB=0.0122588;SGB=-0.693147;MQSB=1;MQ0F=0;AC=2;AN=2;DP4=0,0,92,88;MQ=60;ANN=C|splice_region_variant&intron_variant|LOW|AN5864|AN5864|transcript|AN5864-T|Coding|11/11|c.1325+3A>G||||||,C|downstream_gene_variant|MODIFIER|AN5866|AN5866|transcript|AN5866-T|Coding||c.*1030T>C|||||3438|,C|downstream_gene_variant|MODIFIER|AN5865|AN5865|transcript|AN5865-T|Coding||c.*2038T>C|||||670|,C|downstream_…	GT:PL	1/1:255,255,0	GO:0055085;GO:0022857;GO:0016021;GO:0022891;GO:0016020	transmembrane transport|transmembrane transporter activity|integral component of membrane|substrate-specific transmembrane transporter activity|membrane
ChrI_A_nidulans_FGSC_A4	2211106	A	G	211	AN5799	upstream_gene_variant	DP=50;VDB=2.81058e-07;SGB=-0.693147;MQ0F=0;AC=2;AN=2;DP4=0,0,0,50;MQ=45;ANN=G|upstream_gene_variant|MODIFIER|AN5799|AN5799|transcript|AN5799-T|Coding||c.-91T>C|||||4073|,G|upstream_gene_variant|MODIFIER|AN5798|AN5798|transcript|AN5798-T|Coding||c.-120T>C|||||1916|,G|intergenic_region|MODIFIER|AN5798-AN10829|AN5798-AN10829|intergenic_region|AN5798-AN10829|||||||||	GT:PL	1/1:238,151,0	GO:0006560;GO:0004350;GO:0055114;GO:0004350;GO:0006561;GO:0005634;GO:0005829	proline metabolic process|glutamate-5-semialdehyde dehydrogenase activity|oxidation-reduction process|glutamate-5-semialdehyde dehydrogenase activity|proline biosynthetic process|nucleus|cytosol	path:ani01230,path:ani00330,path:ani00332	Biosynthesis of amino acids|Arginine and proline metabolism|Carbapenem biosynthesis
ChrI_A_nidulans_FGSC_A4	2211146	A	C	188	AN5799	upstream_gene_variant	DP=28;VDB=1.49247e-09;SGB=-0.693054;MQ0F=0;AC=2;AN=2;DP4=0,0,0,28;MQ=37;ANN=C|upstream_gene_variant|MODIFIER|AN5799|AN5799|transcript|AN5799-T|Coding||c.-91T>G|||||4113|,C|upstream_gene_variant|MODIFIER|AN5798|AN5798|transcript|AN5798-T|Coding||c.-120T>G|||||1956|,C|intergenic_region|MODIFIER|AN5798-AN10829|AN5798-AN10829|intergenic_region|AN5798-AN10829|||||||||	GT:PL	1/1:215,84,0	GO:0006560;GO:0004350;GO:0055114;GO:0004350;GO:0006561;GO:0005634;GO:0005829	proline metabolic process|glutamate-5-semialdehyde dehydrogenase activity|oxidation-reduction process|glutamate-5-semialdehyde dehydrogenase activity|proline biosynthetic process|nucleus|cytosol	path:ani01230,path:ani00330,path:ani00332	Biosynthesis of amino acids|Arginine and proline metabolism|Carbapenem biosynthesis
ChrI_A_nidulans_FGSC_A4	2214154	G	T	225	AN5798	upstream_gene_variant	DP=66;VDB=8.02086e-17;SGB=-0.693147;MQ0F=0;AC=2;AN=2;DP4=0,0,0,66;MQ=58;ANN=T|upstream_gene_variant|MODIFIER|AN5798|AN5798|transcript|AN5798-T|Coding||c.-120C>A|||||4964|,T|intergenic_region|MODIFIER|AN5798-AN10829|AN5798-AN10829|intergenic_region|AN5798-AN10829|||||||||	GT:PL	1/1:252,199,0
ChrI_A_nidulans_FGSC_A4	2264211	A	T	228	AN5798-AN10829	intergenic_region	DP=94;VDB=6.29188e-34;SGB=-0.693147;MQ0F=0;AC=2;AN=2;DP4=0,0,91,0;MQ=44;ANN=T|intergenic_region|MODIFIER|AN5798-AN10829|AN5798-AN10829|intergenic_region|AN5798-AN10829|||||||||	GT:PL	1/1:255,255,0
ChrI_A_nidulans_FGSC_A4	2264212	T	A	228	AN5798-AN10829	intergenic_region	DP=94;VDB=1.86023e-33;SGB=-0.693147;MQ0F=0;AC=2;AN=2;DP4=0,0,91,0;MQ=44;ANN=A|intergenic_region|MODIFIER|AN5798-AN10829|AN5798-AN10829|intergenic_region|AN5798-AN10829|||||||||	GT:PL	1/1:255,255,0
ChrI_A_nidulans_FGSC_A4	2264213	A	T	228	AN5798-AN10829	intergenic_region	DP=96;VDB=5.07162e-33;SGB=-0.693147;MQ0F=0;AC=2;AN=2;DP4=0,0,91,0;MQ=44;ANN=T|intergenic_region|MODIFIER|AN5798-AN10829|AN5798-AN10829|intergenic_region|AN5798-AN10829|||||||||	GT:PL	1/1:255,255,0
ChrI_A_nidulans_FGSC_A4	2264243	A	T	228	AN5798-AN10829	intergenic_region	DP=165;VDB=1.10569e-15;SGB=-0.693147;MQ0F=0;AC=2;AN=2;DP4=0,0,150,0;MQ=47;ANN=T|intergenic_region|MODIFIER|AN5798-AN10829|AN5798-AN10829|intergenic_region|AN5798-AN10829|||||||||	GT:PL	1/1:255,255,0
ChrI_A_nidulans_FGSC_A4	2266760	C	A	228	AN10829	downstream_gene_variant	DP=174;VDB=0.722842;SGB=-0.693147;MQSB=1;MQ0F=0;AC=2;AN=2;DP4=0,0,86,70;MQ=60;ANN=A|downstream_gene_variant|MODIFIER|AN10829|AN10829|transcript|AN10829-T|Coding||c.*1097G>T|||||3316|,A|intergenic_region|MODIFIER|AN5798-AN10829|AN5798-AN10829|intergenic_region|AN5798-AN10829|||||||||	GT:PL	1/1:255,255,0	GO:0032259;GO:0003676;GO:0008757;GO:0005739;GO:0006451	methylation|nucleic acid binding|S-adenosylmethionine-dependent methyltransferase activity|mitochondrion|translational readthrough
ChrI_A_nidulans_FGSC_A4	2266837	T	A	228	AN10829	downstream_gene_variant	DP=169;VDB=0.0176201;SGB=-0.693147;MQSB=1;MQ0F=0;AC=2;AN=2;DP4=0,0,76,75;MQ=60;ANN=A|downstream_gene_variant|MODIFIER|AN10829|AN10829|transcript|AN10829-T|Coding||c.*1097A>T|||||3239|,A|downstream_gene_variant|MODIFIER|AN6487|AN6487|transcript|AN6487-T|Coding||c.*1596A>T|||||4935|,A|intergenic_region|MODIFIER|AN5798-AN10829|AN5798-AN10829|intergenic_region|AN5798-AN10829|||||||||	GT:PL	1/1:255,255,0	GO:0032259;GO:0003676;GO:0008757;GO:0005739;GO:0006451	methylation|nucleic acid binding|S-adenosylmethionine-dependent methyltransferase activity|mitochondrion|translational readthrough
ChrI_A_nidulans_FGSC_A4	2271111	T	G	228	AN10829	missense_variant	DP=193;VDB=0.693212;SGB=-0.693147;MQSB=1;MQ0F=0;AC=2;AN=2;DP4=0,0,95,85;MQ=60;ANN=G|missense_variant|MODERATE|AN10829|AN10829|transcript|AN10829-T|Coding|1/2|c.178A>C|p.Lys60Gln|195/1163|178/1080|60/359||,G|downstream_gene_variant|MODIFIER|AN6487|AN6487|transcript|AN6487-T|Coding||c.*1596A>C|||||661|,G|downstream_gene_variant|MODIFIER|AN6488|AN6488|transcript|AN6488-T|Coding||c.*1155A>C|||||3175|…	GT:PL	1/1:255,255,0	GO:0032259;GO:0003676;GO:0008757;GO:0005739;GO:0006451	methylation|nucleic acid binding|S-adenosylmethionine-dependent methyltransferase activity|mitochondrion|translational readthrough
ChrI_A_nidulans_FGSC_A4	2315116	A	T	228	AN6506	upstream_gene_variant	DP=180;VDB=0.637302;SGB=-0.693147;MQSB=1;MQ0F=0;AC=2;AN=2;DP4=0,0,92,71;MQ=60;ANN=T|upstream_gene_variant|MODIFIER|AN6506|AN6506|transcript|AN6506-T|Coding||c.-104A>T|||||1828|,T|downstream_gene_variant|MODIFIER|AN6504|AN6504|transcript|AN6504-T|Coding||c.*539A>T|||||2299|,T|downstream_gene_variant|MODIFIER|AN6507|AN6507|transcript|AN6507-T|Coding||c.*2613T>A|||||3596|,T|intron_variant|MODIFIER|A…	GT:PL	1/1:255,255,0	GO:0016125;GO:0050046;GO:0055114;GO:0006633;GO:0005506;GO:0000248;GO:0005788;GO:0005794;GO:0005886;GO:0036180;GO:0035690;GO:0071216;GO:0006696;GO:0009405	sterol metabolic process|lathosterol oxidase activity|oxidation-reduction process|fatty acid biosynthetic process|iron ion binding|C-5 sterol desaturase activity|endoplasmic reticulum lumen|Golgi apparatus|plasma membrane|filamentous growth of a population of unicellular organisms in response to biotic stimulus|cellular response to drug|cellular response to biotic stimulus|ergosterol biosynthetic…	path:ani00100	Steroid biosynthesis
ChrI_A_nidulans_FGSC_A4	2403581	C	T	228	AN6535	synonymous_variant	DP=203;VDB=0.686427;SGB=-0.693147;MQSB=1;MQ0F=0;AC=2;AN=2;DP4=0,0,104,88;MQ=60;ANN=T|synonymous_variant|LOW|AN6535|AN6535|transcript|AN6535-T|Coding|2/2|c.411C>T|p.Arg137Arg|489/917|411/651|137/216||,T|upstream_gene_variant|MODIFIER|AN6537|AN6537|transcript|AN6537-T|Coding||c.-27C>T|||||1531|,T|upstream_gene_variant|MODIFIER|AN6538|AN6538|transcript|AN6538-T|Coding||c.-218C>T|||||3878|,T|downstre…	GT:PL	1/1:255,255,0	GO:0005576;GO:0003674;GO:0008150	extracellular region|molecular_function|biological_process
ChrI_A_nidulans_FGSC_A4	2437127	A	C	228	AN6551	missense_variant	DP=219;VDB=0.901976;SGB=-0.693147;MQSB=1;MQ0F=0;AC=2;AN=2;DP4=0,0,103,102;MQ=60;ANN=C|missense_variant|MODERATE|AN6551|AN6551|transcript|AN6551-T|Coding|4/8|c.3077T>G|p.Leu1026Arg|3306/5635|3077/5205|1026/1734||,C|upstream_gene_variant|MODIFIER|AN6550|AN6550|transcript|AN6550-T|Coding||c.-234T>G|||||2627|	GT:PL	1/1:255,255,0	GO:0005524;GO:0005575;GO:0008150	ATP binding|cellular_component|biological_process
ChrI_A_nidulans_FGSC_A4	2503989	C	T	228	AN9529	upstream_gene_variant	DP=137;VDB=0.94738;SGB=-0.693147;MQSB=1;MQ0F=0;AC=2;AN=2;DP4=0,0,73,54;MQ=60;ANN=T|upstream_gene_variant|MODIFIER|AN9529|AN9529|transcript|AN9529-T|Coding||c.-210G>A|||||4631|,T|upstream_gene_variant|MODIFIER|AN6576|AN6576|transcript|AN6576-T|Coding||c.-55G>A|||||2043|,T|upstream_gene_variant|MODIFIER|AN6577|AN6577|transcript|AN6577-T|Coding||c.-37C>T|||||206|,T|downstream_gene_variant|MODIFIER|A…	GT:PL	1/1:255,255,0	GO:0030176;GO:2001256;GO:0003674	integral component of endoplasmic reticulum membrane|regulation of store-operated calcium entry|molecular_function
ChrI_A_nidulans_FGSC_A4	2582842	A	G	228	AN6598	synonymous_variant	DP=211;VDB=0.264798;SGB=-0.693147;MQSB=1;MQ0F=0;AC=2;AN=2;DP4=0,0,119,81;MQ=60;ANN=G|synonymous_variant|LOW|AN6598|AN6598|transcript|AN6598-T|Coding|3/5|c.3813T>C|p.Phe1271Phe|3898/6418|3813/6213|1271/2070||,G|upstream_gene_variant|MODIFIER|AN6599|AN6599|transcript|AN6599-T|Coding||c.-2A>G|||||4142|,G|downstream_gene_variant|MODIFIER|AN6596|AN6596|transcript|AN6596-T|Coding||c.*2379A>G|||||4579|,…	GT:PL	1/1:255,255,0	GO:0005634;GO:0030139;GO:0005794;GO:0005829;GO:0006897;GO:0003674	nucleus|endocytic vesicle|Golgi apparatus|cytosol|endocytosis|molecular_function
ChrI_A_nidulans_FGSC_A4	2724348	G	A	228	AN6644	upstream_gene_variant	DP=206;VDB=0.0511933;SGB=-0.693147;MQSB=1;MQ0F=0;AC=2;AN=2;DP4=0,0,85,90;MQ=60;ANN=A|upstream_gene_variant|MODIFIER|AN6644|AN6644|transcript|AN6644-T|Coding||c.-259C>T|||||4952|,A|upstream_gene_variant|MODIFIER|AN6646|AN6646|transcript|AN6646-T|Coding||c.-1C>T|||||2076|,A|upstream_gene_variant|MODIFIER|AN11523|AN11523|transcript|AN11523-T|Coding||c.-1G>A|||||495|,A|downstream_gene_variant|MODIFIE…	GT:PL	1/1:255,255,0			path:ani00780	Biotin metabolism
ChrI_A_nidulans_FGSC_A4	2785665	A	T	228	AN6668	missense_variant	DP=215;VDB=0.25011;SGB=-0.693147;MQSB=1;MQ0F=0;AC=2;AN=2;DP4=0,0,112,90;MQ=60;ANN=T|missense_variant|MODERATE|AN6668|AN6668|transcript|AN6668-T|Coding|4/4|c.586T>A|p.Phe196Ile|586/954|586/954|196/317||,T|upstream_gene_variant|MODIFIER|AN6666|AN6666|transcript|AN6666-T|Coding||c.-408T>A|||||3030|,T|upstream_gene_variant|MODIFIER|AN6667|AN6667|transcript|AN6667-T|Coding||c.-10T>A|||||817|,T|downstr…	GT:PL	1/1:255,255,0	GO:0003674;GO:0005575;GO:0008150	molecular_function|cellular_component|biological_process
ChrI_A_nidulans_FGSC_A4	2802345	G	C	187	AN6672	upstream_gene_variant	DP=176;VDB=0.0178072;SGB=-0.693147;MQSB=1;MQ0F=0;AC=2;AN=2;DP4=0,0,70,92;MQ=60;ANN=C|upstream_gene_variant|MODIFIER|AN6672|AN6672|transcript|AN6672-T|Coding||c.-1C>G|||||1273|,C|upstream_gene_variant|MODIFIER|AN6673|AN6673|transcript|AN6673-T|Coding||c.-1G>C|||||2457|,C|downstream_gene_variant|MODIFIER|AN6671|AN6671|transcript|AN6671-T|Coding||c.*435G>C|||||4019|,C|downstream_gene_variant|MODIFIE…	GT:PL	1/1:214,255,0	GO:0003674;GO:0005575;GO:0008150	molecular_function|cellular_component|biological_process
ChrI_A_nidulans_FGSC_A4	2810014	T	C	228	AN6675	missense_variant	DP=219;VDB=0.899859;SGB=-0.693147;MQSB=1;MQ0F=0;AC=2;AN=2;DP4=0,0,102,98;MQ=60;ANN=C|missense_variant|MODERATE|AN6675|AN6675|transcript|AN6675-T|Coding|1/2|c.566T>C|p.Leu189Pro|862/3959|566/3522|189/1173||,C|upstream_gene_variant|MODIFIER|AN6674|AN6674|transcript|AN6674-T|Coding||c.-1A>G|||||1042|,C|upstream_gene_variant|MODIFIER|AN6676|AN6676|transcript|AN6676-T|Coding||c.-148T>C|||||3363|,C|dow…	GT:PL	1/1:255,255,0	GO:0008270;GO:0035064;GO:1990468;GO:1990467;GO:0005737;GO:0016573	zinc ion binding|methylated histone binding|NuA3b histone acetyltransferase complex|NuA3a histone acetyltransferase complex|cytoplasm|histone acetylation
ChrI_A_nidulans_FGSC_A4	2940005	C	A	228	AN6713	upstream_gene_variant	DP=189;VDB=0.971382;SGB=-0.693147;MQSB=1;MQ0F=0;AC=2;AN=2;DP4=0,0,83,92;MQ=60;ANN=A|upstream_gene_variant|MODIFIER|AN6713|AN6713|transcript|AN6713-T|Coding||c.-197C>A|||||3304|,A|downstream_gene_variant|MODIFIER|AN11899|AN11899|transcript|AN11899-T|Coding||c.*197C>A|||||1471|,A|downstream_gene_variant|MODIFIER|AN6712|AN6712|transcript|AN6712-T|Coding||c.*2788G>T|||||3|,A|intergenic_region|MODIFIE…	GT:PL	1/1:255,255,0	GO:0008168;GO:0005634;GO:0005829;GO:0008150	methyltransferase activity|nucleus|cytosol|biological_process
ChrI_A_nidulans_FGSC_A4	3027014	A	T	228	AN6737	upstream_gene_variant	DP=216;VDB=0.949616;SGB=-0.693147;MQSB=1;MQ0F=0;AC=2;AN=2;DP4=0,0,127,82;MQ=60;ANN=T|upstream_gene_variant|MODIFIER|AN6737|AN6737|transcript|AN6737-T|Coding||c.-66T>A|||||4833|,T|downstream_gene_variant|MODIFIER|AN6738|AN6738|transcript|AN6738-T|Coding||c.*4249A>T|||||97|,T|downstream_gene_variant|MODIFIER|AN6739|AN6739|transcript|AN6739-T|Coding||c.*1473T>A|||||201|,T|intergenic_region|MODIFIER|…	GT:PL	1/1:255,255,0	GO:0005739;GO:0003674;GO:0008150	mitochondrion|molecular_function|biological_process
ChrI_A_nidulans_FGSC_A4	3027015	G	T	228	AN6737	upstream_gene_variant	DP=217;VDB=0.96282;SGB=-0.693147;MQSB=1;MQ0F=0;AC=2;AN=2;DP4=0,0,124,80;MQ=60;ANN=T|upstream_gene_variant|MODIFIER|AN6737|AN6737|transcript|AN6737-T|Coding||c.-66C>A|||||4834|,T|downstream_gene_variant|MODIFIER|AN6738|AN6738|transcript|AN6738-T|Coding||c.*4249G>T|||||98|,T|downstream_gene_variant|MODIFIER|AN6739|AN6739|transcript|AN6739-T|Coding||c.*1473C>A|||||200|,T|intergenic_region|MODIFIER|A…	GT:PL	1/1:255,255,0	GO:0005739;GO:0003674;GO:0008150	mitochondrion|molecular_function|biological_process
ChrI_A_nidulans_FGSC_A4	3194319	C	T	228	AN6792	upstream_gene_variant	DP=210;VDB=0.221934;SGB=-0.693147;MQSB=0.772561;MQ0F=0;AC=2;AN=2;DP4=0,0,101,99;MQ=52;ANN=T|upstream_gene_variant|MODIFIER|AN6792|AN6792|transcript|AN6792-T|Coding||c.-1G>A|||||3409|,T|upstream_gene_variant|MODIFIER|AN6795|AN6795|transcript|AN6795-T|Coding||c.-357C>T|||||3768|,T|downstream_gene_variant|MODIFIER|AN6791|AN6791|transcript|AN6791-T|Coding||c.*7707C>T|||||4795|,T|downstream_gene_varia…	GT:PL	1/1:255,255,0			path:ani00564,path:ani04011	Glycerophospholipid metabolism|MAPK signaling pathway - yeast
ChrI_A_nidulans_FGSC_A4	3287818	A	G	228	AN6823	missense_variant	DP=197;VDB=0.359055;SGB=-0.693147;MQSB=1;MQ0F=0;AC=2;AN=2;DP4=0,0,118,74;MQ=60;ANN=G|missense_variant|MODERATE|AN6823|AN6823|transcript|AN6823-T|Coding|1/1|c.1133T>C|p.Phe378Ser|1355/1722|1133/1359|378/452||,G|upstream_gene_variant|MODIFIER|AN6822|AN6822|transcript|AN6822-T|Coding||c.-32T>C|||||541|,G|downstream_gene_variant|MODIFIER|AN11987|AN11987|transcript|AN11987-T|Coding||c.*636A>G|||||4831…	GT:PL	1/1:255,255,0	GO:0005575;GO:0003674;GO:0008150	cellular_component|molecular_function|biological_process
ChrI_A_nidulans_FGSC_A4	3287820	A	C	228	AN6823	synonymous_variant	DP=195;VDB=0.366333;SGB=-0.693147;MQSB=1;MQ0F=0;AC=2;AN=2;DP4=0,0,117,74;MQ=60;ANN=C|synonymous_variant|LOW|AN6823|AN6823|transcript|AN6823-T|Coding|1/1|c.1131T>G|p.Pro377Pro|1353/1722|1131/1359|377/452||,C|upstream_gene_variant|MODIFIER|AN6822|AN6822|transcript|AN6822-T|Coding||c.-32T>G|||||543|,C|downstream_gene_variant|MODIFIER|AN11987|AN11987|transcript|AN11987-T|Coding||c.*636A>C|||||4833|,C…	GT:PL	1/1:255,255,0	GO:0005575;GO:0003674;GO:0008150	cellular_component|molecular_function|biological_process
ChrI_A_nidulans_FGSC_A4	3335382	A	C	13.6023	AN6835	missense_variant	DP=201;VDB=0.36;SGB=-0.453602;MQ0F=0;AC=2;AN=2;DP4=0,0,0,2;MQ=60;ANN=C|missense_variant|MODERATE|AN6835|AN6835|transcript|AN6835-T|Coding|1/3|c.1763T>G|p.Phe588Cys|1881/3370|1763/3252|588/1083||,C|upstream_gene_variant|MODIFIER|AN6834|AN6834|transcript|AN6834-T|Coding||c.-1T>G|||||3326|,C|downstream_gene_variant|MODIFIER|AN6836|AN6836|transcript|AN6836-T|Coding||c.*722T>G|||||3421|	GT:PL	1/1:40,6,0			path:ani00071,path:ani00380	Fatty acid degradation|Tryptophan metabolism
ChrI_A_nidulans_FGSC_A4	3335383	A	C	35.4054	AN6835	missense_variant	DP=204;VDB=0.82249;SGB=-0.590765;MQSB=1;MQ0F=0;AC=2;AN=2;DP4=0,0,1,4;MQ=60;ANN=C|missense_variant|MODERATE|AN6835|AN6835|transcript|AN6835-T|Coding|1/3|c.1762T>G|p.Phe588Val|1880/3370|1762/3252|588/1083||,C|upstream_gene_variant|MODIFIER|AN6834|AN6834|transcript|AN6834-T|Coding||c.-1T>G|||||3327|,C|downstream_gene_variant|MODIFIER|AN6836|AN6836|transcript|AN6836-T|Coding||c.*722T>G|||||3420|	GT:PL	1/1:62,15,0			path:ani00071,path:ani00380	Fatty acid degradation|Tryptophan metabolism
[truncated: 596 more rows]

## Sheet: missense_variant in S11
CHROM	POS	REF	ALT	QUAL	Gene_name	TYPE	ANN	format	value	GO_ID	GO_term	Pathway	Pathway_des
[truncated: 273 more rows]

## Sheet: synonymous_mutants in S11
CHROM	POS	REF	ALT	QUAL	Gene_name	TYPE	ANN	format	value	GO_ID	GO_term	Pathway	Pathway_des
[truncated: 89 more rows]

## Sheet: non-coding-region in S11
CHROM	POS	REF	ALT	QUAL	Gene_name	TYPE	ANN	format	value	GO_ID	GO_term	Pathway	Pathway_des
[truncated: 853 more rows]

## Sheet: total SNPs in S53
CHROM	POS	REF	ALT	QUAL	Gene_name	TYPE	ANN	format	value	GO_ID	GO_term	Pathway	Pathway_des
[truncated: 1,085 more rows]

[truncated: 5 more sheets: missense_variant in S53, synonymous_mutants in S53, non-coding-region in S53, specific SNPs in S11, specific SNPs in S53]
