# Supplementary material for: A new identified suppressor of Cdc7p/SepH kinase, PomA, regulates fungal asexual reproduction via affecting phosphorylation of MAPK-HogA
Source: PLoS Genet. 2019 Jun 13;15(6):e1008206. doi: 10.1371/journal.pgen.1008206 (PMC6592577; doi:10.1371/journal.pgen.1008206)
Supplement: S2 Data File — (XLSX) [file pgen.1008206.s012.xlsx]

## Sheet: Total phosphorylation sites
Protein accession	Position	Amino acid	Protein description	Gene name	Localization probability	PEP	Score	Modified sequence	Charge	Mass error [ppm]	MS/MS Count	GQ1	GQ1_pomA	GQ1_pomA/GQ1 Ratio (Modification level)	GQ1_pomA/GQ1 Ratio (Proteome level)	GQ1_pomA/GQ1 Ratio (Normalization Modification level)
A0A0A1I536	726	S	RhaR	rhaR	0.953827	7.68566e-33	154.95	S(0.046)S(0.954)PTASQAAAPSAGLPSR	2	-0.42595	1	0.997	1.003	1.007	0.994	1.01308
A0A1C9U466	93	T	Mitogen activated protein kinase (Fragment)	hogA	0.999658	5.81823e-05	84.895	IQDPQMT(1)GYVSTR	2	0.39421	2	0.964	1.036	1.075
A0A1C9U466	95	Y	Mitogen activated protein kinase (Fragment)	hogA	0.785287	9.60433e-07	98.592	IQDPQMT(0.036)GY(0.785)VS(0.143)T(0.036)R	2	-1.1268	3	1.099	0.903	0.823
A9P3U2	276	T	SlaB	slaB	1	3.70443e-07	87.352	RPT(1)KEVEAAPS(1)PPPK	3	-0.1658	5	1.022	0.978	0.958	0.899	1.06563
A9P3U2	289	S	SlaB	slaB	0.999907	2.11623e-08	65.504	EVEAAPS(1)PPPKS(1)VAAEPEPINDFWSTEAR	4	1.5129	2	0.991	1.009	1.019	0.899	1.13348
A9P3U2	219	S	SlaB	slaB	0.994239	0.000572396	40.319	AMHT(0.003)AT(0.003)GDADALS(0.994)PLHGR	3	2.6957	1	1.06	0.942	0.889	0.899	0.988877
A9P3U2	284	S	SlaB	slaB	1	2.11623e-08	79.875	RPT(1)KEVEAAPS(1)PPPK	3	-0.1658	25	1.026	0.974	0.949	0.899	1.05562
A9P3U2	17	S	SlaB	slaB	0.753529	7.2822e-07	98.943	KAT(0.246)S(0.754)IEETAPK	3	-1.1039	1	1.023	0.977	0.955	0.899	1.06229
A9P3U3	466	T	AbpA	abpA	0.941067	1.15714e-13	136.63	TWAPVQT(0.005)T(0.054)HT(0.941)GK	2	0.61572	4	0.943	1.055	1.12	1.002	1.11776
A9P3U3	565	S	AbpA	abpA	0.942543	0.000338657	80.24	SEGES(0.057)S(0.943)PIR	2	-0.18038	15	1.076	0.926	0.86	1.002	0.858283
A9P3U3	600	S	AbpA	abpA	0.999809	3.88458e-28	125.59	NAATMAEPLERPEEVS(1)LVDSDENR	3	-0.7237	6	1.058	0.944	0.893	1.002	0.891218
A9P3U3	469	S	AbpA	abpA	0.896869	4.87818e-19	127.92	TWAPVQTTHT(0.103)GKS(0.897)VENNR	3	-0.092709	5	1.013	0.987	0.975	1.002	0.973054
A9P3U3	604	S	AbpA	abpA	0.99728	4.9168e-14	83.567	NAATMAEPLERPEEVS(0.003)LVDS(0.997)DENR	4	-2.1045	3				1.002
A9P3U3	560	S	AbpA	abpA	0.982853	9.26237e-17	89.771	S(0.983)EGES(0.193)S(0.825)PIR	2	0.59465	3	0.98	1.02	1.04	1.002	1.03792
A9P3U3	689	S	AbpA	abpA	1	5.41544e-25	139.69	GLFPSNYVELLEDGRQS(1)R	3	0.87766	3	1.16	0.844	0.727	1.002	0.725549
A9P3U3	444	S	AbpA	abpA	0.886746	3.81205e-05	47.59	SQEPAAAEESTKPAVANNVQS(0.113)QLS(0.887)GVR	3	0.63947	1	0.974	1.026	1.054	1.002	1.0519
A9P3U3	19	S	AbpA	abpA	0.964947	1.37396e-11	113.54	S(0.035)YQS(0.965)VVDYAITDSAK	3	1.7997	2	0.991	1.009	1.018	1.002	1.01597
A9P3U3	515	S	AbpA	abpA	0.945479	1.3731e-91	207.69	EAPS(0.055)S(0.945)PEAGEPVSSLSIPAEATAGVPR	4	-0.55665	10	0.952	1.047	1.102	1.002	1.0998
B2LXT5	136	S	Cystathionine beta-synthase	mecA	0.989066	5.06412e-06	64.749	TPNEAAYDS(0.989)PES(0.01)HIGVAK	3	-0.42319	1				1.065
B2M1L6	21	S	Amino acid transporter (Fragment)	---	0.999776	4.00537e-12	93.21	DDGITAAPQNPVYDAS(1)VAEK	3	-0.057332	4	0.971	1.029	1.06	0.773	1.37128
B3FCT3	71	T	Calmodulin (Fragment)	---	0.999148	1.29816e-08	100.4	KMKDT(0.999)DS(0.001)EEEIR	4	-0.098425	21	1.026	0.974	0.95
B3FCT3	102	T	Calmodulin (Fragment)	---	0.97952	3.02567e-05	97.813	HVMT(0.98)S(0.02)IGEK	3	-0.084047	11	1.007	0.993	0.985
B3FCT3	73	S	Calmodulin (Fragment)	---	0.987036	2.34381e-07	89.011	DT(0.013)DS(0.987)EEEIREAFK	3	-0.88943	9	0.999	1.001	1.002
B3FCT3	9	S	Calmodulin (Fragment)	---	1	0.00197016	73.666	EAFS(1)LFDK	2	2.4713	1
B3FCT3	20	T	Calmodulin (Fragment)	---	0.801939	3.43488e-07	77.221	EAFSLFDKDGDGQIT(0.802)T(0.198)K	4	4.2726	1
B6CK65	512	T	Mutant myo-inositol-1-phosphate synthase	inoB2	0.989851	0.0344316	48.944	S(0.01)ALT(0.99)NIFR	2	0.16536	1				1.269
B6CK65	498	T	Mutant myo-inositol-1-phosphate synthase	inoB2	0.999459	6.05321e-29	153.68	APLT(0.001)PPGT(0.999)PVVNSLAK	3	0.27095	2	0.933	1.065	1.141	1.269	0.899133
B6CK65	68	T	Mutant myo-inositol-1-phosphate synthase	inoB2	0.956645	0.0260753	42.599	AAT(0.957)Y(0.043)HFK	3	-0.29368	1	0.926	1.072	1.159	1.269	0.913318
B6CK65	509	S	Mutant myo-inositol-1-phosphate synthase	inoB2	0.999942	0.000918631	89.561	S(1)ALTNIFR	2	-1.6711	1	0.908	1.09	1.2	1.269	0.945626
B6CK65	31	S	Mutant myo-inositol-1-phosphate synthase	inoB2	0.997414	3.39048e-18	118.32	APLFTVNS(0.997)PNVEY(0.001)T(0.001)ETEIK	2	-0.38439	6	0.834	1.162	1.392	1.269	1.09693
B6CK65	107	S	Mutant myo-inositol-1-phosphate synthase	inoB2	0.959331	0.00192234	76.943	KLS(0.959)WET(0.041)K	3	1.3397	2	0.863	1.135	1.316	1.269	1.03704
B8XPM2	109	S	Glyceraldehyde-3-phosphate dehydrogenase (Fragment)	GAPDH	0.997548	4.48988e-11	114.55	VPTS(0.001)NVS(0.998)VVDLT(0.001)VR	2	0.45149	2	1.049	0.952	0.908	0.715	1.26993
B8XPM2	60	S	Glyceraldehyde-3-phosphate dehydrogenase (Fragment)	GAPDH	1	9.4379e-07	102.52	VVDGPS(1)AKDWR	2	-0.36023	4	1.015	0.985	0.97	0.715	1.35664
B8XPM2	161	S	Glyceraldehyde-3-phosphate dehydrogenase (Fragment)	GAPDH	0.805079	0.00729485	63.076	S(0.195)S(0.805)IFDAK	2	0.50358	1	1.133	0.869	0.768	0.715	1.07413
B8XPM2	77	S	Glyceraldehyde-3-phosphate dehydrogenase (Fragment)	GAPDH	0.920317	2.33363e-16	131.94	TAAT(0.001)NIIPS(0.92)S(0.058)T(0.021)GAAK	2	1.9263	1	1.042	0.958	0.92	0.715	1.28671
B8XPM2	173	S	Glyceraldehyde-3-phosphate dehydrogenase (Fragment)	GAPDH	1	8.81741e-06	92.856	AGIALNS(1)NFIK	3	-2.8239	1	1.004	0.996	0.992	0.715	1.38741
C8UZY3	103	S	Spindle pole body component	ANIA_05873	1	2.14021e-13	134.02	ANTAGPLS(1)PNLR	3	2.0854	3	1.027	0.973	0.948	0.996	0.951807
C8UZY3	79	S	Spindle pole body component	ANIA_05873	0.997709	7.61928e-05	77.42	NPVRES(0.998)PS(0.002)AGNR	3	-0.25732	2	1.026	0.974	0.95	0.996	0.953815
C8UZY5	206	S	rRNA processing protein Rrp8, putative (AFU_orthologue AFUA_2G11450)	ANIA_05871	1	0.0124994	42.19	GAIS(1)PAPK	3	-0.42463	1				0.946
C8UZY5	386	S	rRNA processing protein Rrp8, putative (AFU_orthologue AFUA_2G11450)	ANIA_05871	0.999182	9.78119e-05	63.682	HVSAS(0.001)GAPGS(0.999)GKK	4	0.14656	1				0.946
C8UZY5	122	S	rRNA processing protein Rrp8, putative (AFU_orthologue AFUA_2G11450)	ANIA_05871	1	3.70322e-19	134.29	ATETVVAGADGS(1)AEEKK	4	0.39194	2	0.976	1.024	1.049	0.946	1.10888
C8UZZ1	173	T	Acetyltransferase, GNAT family family (AFU_orthologue AFUA_2G11500)	ANIA_05866	0.960418	0.000456759	86.114	T(0.006)S(0.031)T(0.96)PFVT(0.003)DK	2	1.089	2	1.066	0.936	0.878	0.967	0.907963
C8V019	13	S	Ribosomal protein L19	ANIA_10740	1	0.000441095	72.29	LAAS(1)VVGCGK	2	-1.0613	1	1.048	0.953	0.91
C8V094	39	S	Unknown	ANIA_10737	0.962822	0.00043979	52.814	GIS(0.025)RS(0.963)PT(0.008)S(0.003)DS(0.001)VGNSR	3	0.44951	2	1.074	0.928	0.864	0.911	0.948408
C8V094	213	S	Unknown	ANIA_10737	0.995485	7.98952e-10	78.978	S(0.001)T(0.001)DRPEPQS(0.995)PLY(0.002)LASIMPGTPR	3	-0.24738	3	1.11	0.892	0.803	0.911	0.881449
C8V094	80	S	Unknown	ANIA_10737	0.99906	2.00272e-19	106.11	AHEFAIGS(1)S(0.999)PGT(0.001)EQGVTGSRPPTR	4	0.19411	4	1.06	0.942	0.888	0.911	0.974753
C8V094	79	S	Unknown	ANIA_10737	0.999693	1.31553e-14	92.231	AHEFAIGS(1)S(0.999)PGT(0.001)EQGVTGSRPPTR	4	0.19411	2	1.056	0.946	0.895	0.911	0.982437
C8V0A0	808	S	PX domain protein (AFU_orthologue AFUA_2G07450)	ANIA_10732	0.886101	6.82771e-05	84.169	VDS(0.886)PS(0.114)LLEEK	2	0.22201	3	0.949	1.05	1.107	0.955	1.15916
C8V0A0	420	S	PX domain protein (AFU_orthologue AFUA_2G07450)	ANIA_10732	1	2.74114e-05	78.501	RLS(1)DMIAAQNLPK	3	-1.2035	1				0.955
C8V0A1	324	S	DDHD domain protein (AFU_orthologue AFUA_2G07430)	ANIA_05804	0.806705	1.15677e-14	103.75	RVS(0.807)S(0.193)LAGVQDSTEIEEQAR	3	-0.5262	1	1.056	0.946	0.895	1.045	0.856459
C8V0A2	112	S	Unknown	ANIA_05803	0.997984	8.58436e-05	80.312	HVS(0.002)KGS(0.998)VGGK	4	0.25974	7	1.06	0.942	0.889	1.041	0.853987
C8V0A2	109	S	Unknown	ANIA_05803	0.93388	0.000771726	54.343	HVS(0.934)KGS(0.066)VGGK	4	0.26605	1				1.041
C8V0A9	5	T	Unknown	ANIA_10829	0.991371	0.0156676	42.348	MPRLT(0.991)T(0.009)R	2	1.5456	1
C8V0B6	748	S	Exocyst complex component SEC15	ANIA_06493	0.999984	1.29879e-06	109.02	LTHTVQS(1)PVK	3	0.10728	6	0.936	1.062	1.133
C8V0C1	503	S	SUMO ligase SizA, putative (AFU_orthologue AFUA_6G05240)	ANIA_10822	0.989235	0.000493029	52.365	SSYTGGYPLPT(0.01)FGS(0.989)E	2	2.1809	1
C8V0C1	461	S	SUMO ligase SizA, putative (AFU_orthologue AFUA_6G05240)	ANIA_10822	0.988046	8.78e-23	113.33	RPAPVIDLT(0.012)GS(0.988)DDDDDSPIRPPK	5	-0.42263	3	1.004	0.996	0.991
C8V0I4	205	S	Transcriptional corepressor (Eurofung)	ANIA_06505	1	1.20601e-24	139.11	VS(1)PQLARPTPPNQPVVR	2	0.20079	73	1.001	0.999	0.997
C8V0I4	212	T	Transcriptional corepressor (Eurofung)	ANIA_06505	1	2.9232e-14	117.37	VS(1)PQLARPT(1)PPNQPVVR	2	0.041459	16	1.015	0.985	0.972
C8V0I4	190	T	Transcriptional corepressor (Eurofung)	ANIA_06505	1	1.47678e-35	153.1	APPGPAT(1)PQQAHQLAYPESR	3	0.010134	56	0.999	1.001	1.002
C8V0I4	548	S	Transcriptional corepressor (Eurofung)	ANIA_06505	0.924094	9.00858e-07	62.781	NSVIS(0.001)VAPS(0.924)PT(0.074)GNLFATGSGDMR	3	3.4723	2	1.022	0.978	0.957
C8V0I4	3	S	Transcriptional corepressor (Eurofung)	ANIA_06505	1	8.27252e-10	120.21	MRS(1)IDQPLLTR	3	0.38877	2	1.082	0.92	0.85
C8V0I4	199	Y	Transcriptional corepressor (Eurofung)	ANIA_06505	0.872332	8.4037e-22	129.85	APPGPAT(0.128)PQQAHQLAY(0.872)PESR	2	0.94978	1	0.934	1.064	1.139
C8V0I4	325	S	Transcriptional corepressor (Eurofung)	ANIA_06505	0.916553	6.76126e-06	108.56	S(0.083)VCFS(0.917)PDGK	2	0.67351	1	0.881	1.117	1.268
C8V0K1	84	S	Amino acid transporter, putative (AFU_orthologue AFUA_6G04990)	ANIA_10825	0.974471	2.37198e-24	173.25	SYSIS(0.026)S(0.974)AFDFGR	2	1.7952	2	1.002	0.998	0.996
C8V0K1	11	S	Amino acid transporter, putative (AFU_orthologue AFUA_6G04990)	ANIA_10825	0.999995	0.00177466	59.731	ITFNAPES(1)R	2	0.7343	1
C8V0T7	35	S	H3_EMENI Histone H3 [Aspergillus nidulans FGSC A4]	ANIA_06554	0.999929	9.85611e-11	121.13	TTSTTTSGAS(1)PK	2	-0.58485	8	1.133	0.869	0.768	1.047	0.733524
C8V0T7	74	S	H3_EMENI Histone H3 [Aspergillus nidulans FGSC A4]	ANIA_06554	0.850199	1.59225e-15	102.97	RPPT(0.003)APS(0.001)DDQS(0.146)S(0.85)IQPGDPTPK	4	-0.40006	3	1.029	0.971	0.944	1.047	0.901624
C8V0V3	171	S	Snf1 kinase complex beta-subunit Gal83, putative (AFU_orthologue AFUA_6G04500)	ANIA_06570	0.990291	1.17993e-16	90.867	MPLPIGDAT(0.003)AIPGS(0.996)PIS(0.99)GPDDT(0.007)S(0.002)PLATEER	3	1.2852	4	1.02	0.98	0.961	0.928	1.03556
C8V0V3	168	S	Snf1 kinase complex beta-subunit Gal83, putative (AFU_orthologue AFUA_6G04500)	ANIA_06570	0.997652	1.17993e-16	90.867	MPLPIGDAT(0.001)AIPGS(0.998)PIS(0.006)GPDDT(0.641)S(0.348)PLAT(0.007)EER	3	-0.59698	11	1.058	0.944	0.892	0.928	0.961207
C8V0V3	176	T	Snf1 kinase complex beta-subunit Gal83, putative (AFU_orthologue AFUA_6G04500)	ANIA_06570	0.770507	2.02226e-16	87.544	MPLPIGDATAIPGS(0.005)PIS(0.016)GPDDT(0.771)S(0.207)PLAT(0.001)EER	4	-0.60789	5	1.078	0.924	0.857	0.928	0.923491
C8V0V3	15	S	Snf1 kinase complex beta-subunit Gal83, putative (AFU_orthologue AFUA_6G04500)	ANIA_06570	0.999482	2.736e-15	91.599	GPVGDGPS(0.999)PVVSGNTGLTASTSDKR	3	0.069643	1	0.962	1.038	1.079	0.928	1.16272
C8V0V7	7	S	Histone ubiquitinationc protein (Bre1), putative (AFU_orthologue AFUA_6G04390)	ANIA_06574	0.999992	2.3006e-11	103.9	PAAEAS(1)PVAPPESGFVK	4	0.42451	5	0.879	1.119	1.275
C8V0X4	53	S	Unknown	ANIA_06365	1	0.0130281	48.284	RKPS(1)DLVR	3	0.79725	1	1.04	0.96	0.924	1.057	0.874172
C8V139	290	S	Unknown	ANIA_06603	0.999887	2.59823e-08	108.63	S(1)VEPNTEILPTK	2	0.48616	4	1.004	0.996	0.993
C8V155	125	S	GTPase activating protein (Gyp7), putative (AFU_orthologue AFUA_6G03940)	ANIA_06618	0.999998	4.59582e-07	95.236	VDLSEDDS(1)PPRQR	3	-0.78921	3	1.07	0.932	0.871	1.006	0.865805
C8V160	334	S	integral membrane protein Pth11-like, putative (AFU_orthologue; AFUA_1G14080) [Aspergillus nidulans FGSC A4]	ANIA_06622	0.999981	9.04791e-10	94.234	SLPVGVTAAPS(1)QENLVR	3	0.0032055	3	1.027	0.973	0.948
C8V160	324	S	integral membrane protein Pth11-like, putative (AFU_orthologue; AFUA_1G14080) [Aspergillus nidulans FGSC A4]	ANIA_06622	1	1.39031e-11	105.96	S(1)LPVGVTAAPSQENLVR	2	-0.36683	3	1.034	0.966	0.934
C8V1C3	576	S	Amidophosphoribosyltransferase	ANIA_10837	0.999999	3.4659e-05	81.632	MDIS(1)IHNIADHS	3	1.0272	3	0.996	1.004	1.008	0.881	1.14415
C8V1G2	333	S	Unknown	ANIA_06280	0.80328	0.0024689	50.04	QS(0.084)S(0.803)S(0.084)S(0.028)AWEIGR	2	1.6039	1				0.99
C8V1G2	304	S	Unknown	ANIA_06280	1	0.00340017	53.751	GMS(1)QPENK	3	-1.1495	3	0.951	1.048	1.104	0.99	1.11515
C8V1G2	523	S	Unknown	ANIA_06280	0.991457	6.86437e-19	123.61	RDS(0.991)LT(0.008)ARPTNTEQTDESK	3	1.3487	8	0.995	1.005	1.011	0.99	1.02121
C8V1G2	543	S	Unknown	ANIA_06280	0.864248	0.000783752	54.023	IARPS(0.864)S(0.135)AT(0.001)GK	2	0.48687	2	0.952	1.047	1.1	0.99	1.11111
C8V1G2	14	S	Unknown	ANIA_06280	0.970124	1.46646e-46	161.15	S(0.97)WGS(0.023)S(0.005)GS(0.001)S(0.001)AFPGQSDQSSAPSSGAR	3	-0.4155	8	0.926	1.072	1.159	0.99	1.17071
C8V1G2	439	S	Unknown	ANIA_06280	1	5.21938e-06	98.592	KGS(1)DELLHHR	4	1.2553	7	0.987	1.013	1.025	0.99	1.03535
C8V1G2	49	Y	Unknown	ANIA_06280	0.876998	0.00225841	49.343	RMPPPS(0.123)PPQHY(0.877)PSR	4	-0.11588	3	1.077	0.925	0.859	0.99	0.867677
C8V1G2	544	S	Unknown	ANIA_06280	0.814552	0.00315555	47.712	IARPS(0.184)S(0.815)AT(0.002)GK	3	0.90279	1	1.017	0.983	0.968	0.99	0.977778
C8V1G2	169	S	Unknown	ANIA_06280	0.988278	7.40895e-24	141.64	S(0.006)S(0.006)S(0.988)GGGPPTTAAEQPK	2	0.55049	1	0.951	1.048	1.104	0.99	1.11515
C8V1G2	148	S	Unknown	ANIA_06280	0.787873	0.00475203	67.646	RS(0.788)QT(0.972)PEKPY(0.237)S(0.003)R	2	0.023791	2	0.964	1.036	1.075	0.99	1.08586
C8V1G2	44	S	Unknown	ANIA_06280	0.999664	2.97079e-05	78.326	MPPPS(1)PPQHYPSR	3	-0.080526	10	1.043	0.957	0.918	0.99	0.927273
C8V1G2	150	T	Unknown	ANIA_06280	0.991225	0.000950196	67.646	RS(0.009)QT(0.991)PEKPYSR	2	0.14156	4	0.959	1.041	1.084	0.99	1.09495
C8V1G2	55	S	Unknown	ANIA_06280	0.991569	3.20053e-06	68.401	GQS(0.992)GNS(0.008)SSLSTPFLSR	3	-0.59425	2	1.048	0.953	0.91	0.99	0.919192
C8V1G2	410	S	Unknown	ANIA_06280	0.885492	9.11228e-31	118.27	RHS(0.885)GS(0.103)HLY(0.004)GGT(0.002)S(0.002)S(0.002)GPS(0.001)S(0.001)TFAHSVADDQPR	4	1.3292	4	1.011	0.989	0.978	0.99	0.987879
C8V1L4	13	S	Unknown	ANIA_06679	0.759461	0.000262746	73.415	GIAS(0.759)S(0.232)ALPY(0.008)SR	2	-0.5466	1				0.94
C8V1L4	48	S	Unknown	ANIA_06679	0.919991	4.28915e-05	75.143	KGAS(0.08)PS(0.92)QIGVVLR	3	-1.9023	2	1.048	0.953	0.91	0.94	0.968085
C8V1L6	38	S	Splicing factor u2af large subunit (AFU_orthologue AFUA_7G05310)	ANIA_06681	0.849555	0.00355598	46.704	S(0.164)RS(0.85)PHY(0.981)GS(0.005)R	3	0.88755	2				1
C8V1L6	138	T	Splicing factor u2af large subunit (AFU_orthologue AFUA_7G05310)	ANIA_06681	0.999998	1.2109e-32	155.49	REPT(1)PDLTDVPSVLTR	3	2.2097	45	1.022	0.978	0.958	1	0.958
C8V1L6	132	S	Splicing factor u2af large subunit (AFU_orthologue AFUA_7G05310)	ANIA_06681	0.882065	0.0199571	52.79	KRS(0.559)PS(0.559)PS(0.882)R	2	0.66166	1	1.117	0.885	0.792	1	0.792
C8V1L6	338	S	Splicing factor u2af large subunit (AFU_orthologue AFUA_7G05310)	ANIA_06681	1	0.00198782	73.499	DVPDS(1)PNK	2	-1.4169	4	1.036	0.964	0.931	1	0.931
C8V1L6	41	Y	Splicing factor u2af large subunit (AFU_orthologue AFUA_7G05310)	ANIA_06681	0.98629	0.00355598	46.704	S(0.454)RS(0.55)PHY(0.986)GS(0.01)R	3	0.80472	2				1
C8V1M3	273	T	Septin B [Source:UniProtKB/TrEMBLAcc:P78620]	ANIA_06688	0.99868	4.85346e-07	69.03	Y(0.001)ELDDEET(0.999)IAENQEIMSK	3	-1.3897	5	1.059	0.943	0.891	0.969	0.919505
C8V1M3	23	S	Septin B [Source:UniProtKB/TrEMBLAcc:P78620]	ANIA_06688	1	0.00129451	80.037	PGS(1)PFVER	2	-0.24806	1				0.969
C8V1M3	293	S	Septin B [Source:UniProtKB/TrEMBLAcc:P78620]	ANIA_06688	0.999498	1.83375e-07	74.561	VPFAVVGANS(0.999)EVATSDGR	3	2.9029	1				0.969
C8V1N7	890	S	Elongation factor 3 (Eurofung)	ANIA_06700	0.786697	0.0127824	44.543	VKLS(0.787)S(0.213)GDK	3	-0.82968	1				0.862
C8V1N7	321	S	Elongation factor 3 (Eurofung)	ANIA_06700	0.91225	0.000353361	79.889	ILLNQT(0.088)S(0.912)LR	2	-1.0628	1	1.016	0.984	0.968	0.862	1.12297
C8V1N7	500	T	Elongation factor 3 (Eurofung)	ANIA_06700	0.994804	8.15729e-05	87.719	YRGT(0.995)LS(0.005)EFVK	3	-0.40381	1	1.077	0.925	0.859	0.862	0.99652
C8V1N7	513	S	Elongation factor 3 (Eurofung)	ANIA_06700	0.993552	5.25726e-16	134.14	S(0.994)Y(0.003)Y(0.004)ELGASDLEFK	3	-2.7682	2	1.015	0.985	0.972	0.862	1.12761
C8V1R9	156	S	RING finger domain protein, putative (AFU_orthologue AFUA_2G13310)	ANIA_10792	0.979598	9.16133e-05	56.719	AQGPGS(0.02)PGS(0.98)PGRPQPR	2	-0.21532	2	0.943	1.055	1.12
C8V1R9	153	S	RING finger domain protein, putative (AFU_orthologue AFUA_2G13310)	ANIA_10792	0.829302	0.00128176	46.494	AQGPGS(0.829)PGS(0.171)PGRPQPR	2	-1.2656	1	1.009	0.991	0.982
C8V1S9	345	T	Membrane protein TMS1, putative (AFU_orthologue AFUA_2G13400)	ANIA_11244	0.869056	8.6868e-05	49.525	GHNY(0.011)S(0.118)ELGT(0.869)DDNEHGLVT(0.002)QQPSAR	3	4.1936	1	0.942	1.056	1.122	0.986	1.13793
C8V1S9	385	S	Membrane protein TMS1, putative (AFU_orthologue AFUA_2G13400)	ANIA_11244	0.99847	4.70044e-23	105.71	AAVASGALPAS(0.001)ALDES(0.998)DDEDDYDVKDDEK	4	-0.54783	3	0.965	1.035	1.073	0.986	1.08824
C8V1T1	225	T	Unknown	ANIA_10785	0.994519	4.33157e-25	143.57	AVDPSAETS(0.005)AT(0.995)PMELDNK	3	1.0095	3	1.008	0.992	0.984
C8V1T1	201	S	Unknown	ANIA_10785	0.999957	2.71529e-05	83.823	ETPLPS(1)DREGENR	2	-0.27323	5	1.062	0.94	0.885
C8V1T1	175	S	Unknown	ANIA_10785	0.999992	2.98255e-11	111.63	LAPAPS(1)QEEMTSSFR	2	1.2381	5	0.996	1.004	1.008
C8V1T1	223	S	Unknown	ANIA_10785	0.787253	2.38968e-10	94.45	AVDPS(0.001)AET(0.134)S(0.787)AT(0.078)PMELDNK	3	3.4857	1
C8V1V2	50	S	Unknown	ANIA_10847	1	6.81075e-10	111.22	IEREEEES(1)EEARER	2	-0.51043	30	1.012	0.988	0.977	1.162	0.840792
C8V1V3	84	S	Malate dehydrogenase	ANIA_06717	0.981679	7.20809e-07	87.519	GYEPT(0.018)ES(0.982)GLADALK	3	-2.305	2				1.064
C8V1V3	50	S	Malate dehydrogenase	ANIA_06717	0.999559	2.50074e-05	94.023	VS(1)ELALYDIR	2	1.0001	1				1.064
C8V1V3	260	S	Malate dehydrogenase	ANIA_06717	1	0.00474904	68.016	FAES(1)LLR	2	1.1424	1				1.064
C8V1V3	279	S	Malate dehydrogenase	ANIA_06717	0.999956	1.00982e-11	119.54	GVVEPTFVES(1)PLYK	3	0.28687	3	1.395	0.613	0.44	1.064	0.413534
C8V1V3	55	Y	Malate dehydrogenase	ANIA_06717	0.833446	2.98175e-09	140.14	VS(0.167)ELALY(0.833)DIR	2	2.4084	1	1.043	0.957	0.918	1.064	0.862782
C8V1V3	82	T	Malate dehydrogenase	ANIA_06717	0.976679	5.19444e-08	95.582	GYEPT(0.977)ES(0.023)GLADALK	3	0.29529	1	1.058	0.944	0.893	1.064	0.839286
C8V212	602	S	Vacuolar protein-sorting protein bro1	broA	1	0.0151451	45.022	VES(1)ILKK	3	0.86081	1	0.958	1.042	1.089	0.986	1.10446
C8V212	813	S	Vacuolar protein-sorting protein bro1	broA	1	0.00121352	59.198	AKS(1)PPPPVK	4	-0.23098	8	0.92	1.078	1.173	0.986	1.18966
C8V287	46	S	ThiJ/PfpI family protein (AFU_orthologue AFUA_5G01430)	ANIA_06796	0.99996	0.000131229	84.479	TELTIAS(1)PK	3	-0.58685	2	0.8	1.196	1.495	1.254	1.19219
C8V2A5	42	S	GTP binding protein (Bud4), putative (AFU_orthologue AFUA_2G08470)	ANIA_06150	0.98056	3.08792e-11	117.18	SIDSS(0.008)PY(0.004)ES(0.981)PS(0.005)S(0.001)TR	2	0.47958	3	0.859	1.139	1.325	0
C8V2A5	22	S	GTP binding protein (Bud4), putative (AFU_orthologue AFUA_2G08470)	ANIA_06150	0.999971	0.00311707	59.225	RNS(1)PVWNQSNR	2	0.12592	1				0
C8V2A5	966	S	GTP binding protein (Bud4), putative (AFU_orthologue AFUA_2G08470)	ANIA_06150	0.928067	5.00101e-05	84.41	IQEPAPS(0.015)AS(0.928)PS(0.057)R	2	-1.8605	1	1.018	0.982	0.965	0
C8V2A5	57	S	GTP binding protein (Bud4), putative (AFU_orthologue AFUA_2G08470)	ANIA_06150	0.998599	0.00194371	64.711	ES(0.001)GS(0.999)PFQK	2	-1.518	3	1.014	0.986	0.974	0
C8V2A5	593	S	GTP binding protein (Bud4), putative (AFU_orthologue AFUA_2G08470)	ANIA_06150	0.952267	6.16549e-14	109.85	T(0.048)PAS(0.952)PAEHQDNEVAAPK	3	-0.91767	1				0
C8V2A5	82	S	GTP binding protein (Bud4), putative (AFU_orthologue AFUA_2G08470)	ANIA_06150	1	0.000967563	68.786	RPS(1)LENLKR	4	0.26927	3	0.961	1.039	1.081	0
C8V2A5	247	S	GTP binding protein (Bud4), putative (AFU_orthologue AFUA_2G08470)	ANIA_06150	0.964632	2.1634e-05	57.238	GS(0.025)LDRDDS(0.965)FDAS(0.01)LEDLEK	3	-1.1236	1				0
C8V2B3	34	S	Nuclear cap-binding protein subunit 2	ANIA_06142	0.922089	9.62926e-06	60.735	KY(0.005)S(0.017)S(0.056)DES(0.922)EEQKDPMEGLR	4	-0.53429	1	0.977	1.023	1.047	1.063	0.984948
C8V2D3	249	S	Isochorismatase family hydrolase, putative (AFU_orthologue AFUA_2G08700)	ANIA_06124	0.999981	1.76325e-08	80.813	SQNNSSGLGIGS(1)PGPLGR	3	-0.13006	2	1.035	0.965	0.933	0.889	1.04949
C8V2G4	124	S	NAD+ kinase, putative (AFU_orthologue AFUA_5G12870)	ANIA_06824	0.999999	3.90434e-05	86.488	AKS(1)PS(1)PDEVQSR	2	-1.4825	4	0.988	1.012	1.025
C8V2G4	39	S	NAD+ kinase, putative (AFU_orthologue AFUA_5G12870)	ANIA_06824	1	7.8481e-05	79.652	RKAS(1)LVMADEPR	3	0.42792	5	0.993	1.007	1.015
C8V2G4	126	S	NAD+ kinase, putative (AFU_orthologue AFUA_5G12870)	ANIA_06824	0.999998	3.90434e-05	86.488	AKS(1)PS(1)PDEVQSR	2	-1.4825	2	0.995	1.005	1.01
C8V2N6	52	S	Unknown	ANIA_06859	0.969949	0.0047359	40.278	KAS(0.97)Y(0.03)AAPPSK	3	1.115	1
C8V2R8	219	T	Unknown	ANIA_06083	0.966441	1.12483e-05	96.604	RFPDAY(0.001)S(0.033)T(0.966)EA	2	0.5973	4	1.04	0.96	0.923	0.948	0.973629
C8V2R8	218	S	Unknown	ANIA_06083	0.824079	0.000111207	93.623	RFPDAYS(0.824)T(0.176)EA	2	0.11241	4	1.018	0.982	0.965	0.948	1.01793
C8V2S2	798	S	DUF814 domain protein, putative (AFU_orthologue AFUA_2G09170)	ANIA_10769	0.999999	3.15775e-11	98.3	ADDQS(1)GKDDAEGVATPR	3	-0.81082	5	0.95	1.049	1.107
C8V2V9	74	S	Protein kinase NPKA [Source:UniProtKB/TrEMBLAcc:Q8J0Q5]	ANIA_06044	1	1.41589e-17	126.32	RLS(1)NEQQPGSSGEQAAK	2	-0.09759	12	1.006	0.994	0.988
C8V2V9	428	T	Protein kinase NPKA [Source:UniProtKB/TrEMBLAcc:Q8J0Q5]	ANIA_06044	1	2.91579e-05	103.2	RRET(1)PEAPK	3	-0.68339	12	0.984	1.016	1.032
C8V2X5	212	S	SNF7 family protein (AFU_orthologue AFUA_5G13410)	ANIA_06898	1	6.0199e-93	231.68	VAQAIGAGGAGGAS(1)DDDDLQAR	3	-1.695	14	1.003	0.997	0.994	0.924	1.07576
C8V2Y6	549	T	VAC8 (JCVI)	ANIA_12408	0.999998	1.83369e-22	118.54	S(0.003)IS(0.003)DKNIES(0.994)DEEDT(1)EDGGEAEVIALAR	3	-0.26163	2	0.973	1.027	1.057	1.034	1.02224
C8V2Y6	544	S	VAC8 (JCVI)	ANIA_12408	0.999526	8.09074e-23	113.91	NIES(1)DEEDTEDGGEAEVIALAR	3	0.10873	3	1.029	0.971	0.944	1.034	0.912959
C8V2Y7	519	T	FHA domain protein (AFU_orthologue AFUA_5G13560)	ANIA_06908	1	0.000425747	61.657	HEELRVDT(1)PMR	4	0.86402	1				1.095
C8V2Y7	431	S	FHA domain protein (AFU_orthologue AFUA_5G13560)	ANIA_06908	0.942257	0.00170623	50.305	S(0.942)T(0.053)T(0.004)CS(0.001)PQPGTSR	2	2.0894	1	1.043	0.957	0.918	1.095	0.838356
C8V2Y7	547	S	FHA domain protein (AFU_orthologue AFUA_5G13560)	ANIA_06908	0.796252	0.0114835	43.604	AS(0.796)MS(0.181)ES(0.022)RPL	2	0.54399	1				1.095
C8V2Y7	532	T	FHA domain protein (AFU_orthologue AFUA_5G13560)	ANIA_06908	0.999995	0.0001163	85.493	SESSDENPLT(1)PR	2	0.35145	2				1.095
C8V2Y7	65	S	FHA domain protein (AFU_orthologue AFUA_5G13560)	ANIA_06908	0.98242	0.0177184	42.348	RHS(0.982)IS(0.018)GR	3	0.94326	1				1.095
C8V2Y7	435	S	FHA domain protein (AFU_orthologue AFUA_5G13560)	ANIA_06908	0.936281	9.85849e-05	78.69	STT(0.01)CS(0.936)PQPGT(0.044)S(0.01)R	2	-0.0044848	6	1.25	0.755	0.604	1.095	0.551598
C8V312	189	T	ARF GTPase activator (Glo3), putative (Eurofung)	ANIA_06033	0.956353	0.000674518	83.081	T(0.043)GT(0.956)PPVVSR	2	-0.10207	5	0.989	1.011	1.023	0.965	1.0601
C8V312	181	S	ARF GTPase activator (Glo3), putative (Eurofung)	ANIA_06033	0.999979	0.00370878	87.777	RPS(1)NPPSR	3	-0.38979	7	1.067	0.935	0.876	0.965	0.907772
C8V312	185	S	ARF GTPase activator (Glo3), putative (Eurofung)	ANIA_06033	0.999177	0.00159395	43.956	RPS(0.001)NPPS(0.999)R	3	0.19209	2	1.03	0.97	0.942	0.965	0.976166
C8V312	198	S	ARF GTPase activator (Glo3), putative (Eurofung)	ANIA_06033	0.970609	2.91844e-11	113.11	T(0.018)S(0.011)S(0.971)PFLNAGANTAR	2	0.1337	6	1.002	0.998	0.996	0.965	1.03212
C8V312	315	S	ARF GTPase activator (Glo3), putative (Eurofung)	ANIA_06033	0.999035	2.45662e-35	158.75	TSGTGATAIAS(0.999)PT(0.001)PLSPNK	2	0.25547	9	0.933	1.065	1.141	0.965	1.18238
C8V312	212	S	ARF GTPase activator (Glo3), putative (Eurofung)	ANIA_06033	0.958451	3.12703e-23	118.57	S(0.041)KS(0.958)PLS(0.001)SDKESATASPAPTAIR	4	-0.10295	2	0.951	1.048	1.103	0.965	1.14301
C8V312	320	S	ARF GTPase activator (Glo3), putative (Eurofung)	ANIA_06033	0.999679	2.45662e-35	158.75	TSGTGATAIAS(0.98)PT(0.021)PLS(1)PNK	3	-1.0113	9	1.021	0.979	0.958	0.965	0.992746
C8V312	338	S	ARF GTPase activator (Glo3), putative (Eurofung)	ANIA_06033	0.76724	0.00709658	63.426	NS(0.233)S(0.767)DVER	2	0.54661	2				0.965
C8V312	216	S	ARF GTPase activator (Glo3), putative (Eurofung)	ANIA_06033	0.862983	1.17247e-18	116.92	SPLS(0.137)S(0.863)DKESATASPAPTAIR	2	-0.0016818	4	1.004	0.996	0.993	0.965	1.02902
C8V333	9	Y	Fatty acid activator Faa4, putative (AFU_orthologue AFUA_2G09910)	ANIA_06014	0.885166	0.000365042	75.088	T(0.006)KDGS(0.109)VVY(0.885)PR	3	-0.62224	1				0.957
C8V333	515	S	Fatty acid activator Faa4, putative (AFU_orthologue AFUA_2G09910)	ANIA_06014	0.838941	0.000651956	60.255	GGS(0.839)VS(0.137)T(0.023)HY(0.001)FK	3	-0.13887	1	1.007	0.993	0.986	0.957	1.0303
C8V373	273	T	FAD dependent oxidoreductase superfamily (AFU_orthologue AFUA_5G13940)	ANIA_10863	0.999781	0.000294503	69.03	WFPFT(1)PASGGK	3	-1.1958	2
C8V3C2	175	T	Transcriptional adapter 2	ANIA_10763	0.920422	0.00315769	80.688	AAPPT(0.92)T(0.08)PK	2	-0.76426	1				0.963
C8V3C2	176	T	Transcriptional adapter 2	ANIA_10763	0.982236	0.00883371	55.461	AAPPT(0.018)T(0.982)PK	3	0.23654	2	1.089	0.913	0.839	0.963	0.871236
C8V3E3	104	S	Cytosolic regulator Pianissimo, putative (AFU_orthologue AFUA_2G10460)	ANIA_10756	0.779157	9.94103e-08	90.397	RPS(0.779)S(0.194)IDY(0.027)DDLPTSEDR	3	0.15058	2	1.016	0.984	0.969
C8V3E3	53	S	Cytosolic regulator Pianissimo, putative (AFU_orthologue AFUA_2G10460)	ANIA_10756	0.950925	0.000106997	68.41	RS(0.001)ES(0.951)GGS(0.014)T(0.014)S(0.019)IGPR	2	0.81839	3	1.034	0.966	0.934
C8V3E3	75	S	Cytosolic regulator Pianissimo, putative (AFU_orthologue AFUA_2G10460)	ANIA_10756	0.988484	1.09653e-18	120.25	GGSLAPSTTGPGS(0.988)FS(0.011)AELK	3	0.26816	1	1	1	1.001
C8V3E3	108	Y	Cytosolic regulator Pianissimo, putative (AFU_orthologue AFUA_2G10460)	ANIA_10756	0.988534	8.68282e-05	58.848	RPS(0.005)S(0.002)IDY(0.989)DDLPT(0.002)S(0.002)EDR	2	0.96468	1
C8V3E3	187	T	Cytosolic regulator Pianissimo, putative (AFU_orthologue AFUA_2G10460)	ANIA_10756	0.980564	0.000447615	75.229	AQAPS(0.019)T(0.981)PPR	2	0.64094	4	1.033	0.967	0.937
C8V3H1	77	S	Cold shock NA binding domain protein (JCVI)	ANIA_10761	0.99987	5.338e-37	197.13	RQS(1)ITEHTQR	2	2.2496	21	0.877	1.121	1.278	1.326	0.963801
C8V3H1	43	S	Cold shock NA binding domain protein (JCVI)	ANIA_10761	1	2.33447e-05	91.62	MPVAAPAS(1)PNR	2	-1.658	8	0.958	1.042	1.088	1.326	0.820513
C8V3H6	370	S	integral membrane protein Pth11-like, putative (AFU_orthologue; AFUA_7G06620) [Aspergillus nidulans FGSC A4]	ANIA_05943	0.999999	2.21522e-07	89.344	HEYFVHEDGQS(1)LHAR	4	-0.2181	1
C8V3I8	294	S	DNA polymerase	ANIA_10755	0.92566	2.4297e-08	104.26	KQPYATPAS(0.006)S(0.069)S(0.926)PVK	3	-0.51113	3	1.029	0.971	0.943
C8V3I8	174	S	DNA polymerase	ANIA_10755	1	1.7831e-06	115.91	ILS(1)PPLS(1)EK	2	1.6481	9	1.031	0.969	0.94
C8V3I8	318	S	DNA polymerase	ANIA_10755	0.997194	8.63155e-05	74.141	LNVLNS(0.997)PAS(0.002)T(0.001)ETR	3	-0.53696	3	0.968	1.032	1.066
C8V3I8	178	S	DNA polymerase	ANIA_10755	1	0.00393307	53.448	ILS(1)PPLS(1)EK	2	1.6481	1	1.063	0.939	0.883
C8V3J6	67	S	Nuclear protein export protein Yrb2, putative (AFU_orthologue AFUA_2G10810)	ANIA_10754	0.999987	2.65288e-14	117.23	KRS(1)Y(0.001)NS(0.999)DEENPEDDSGHR	4	-0.573	7	1.06	0.942	0.889	1.072	0.829291
C8V3J6	70	S	Nuclear protein export protein Yrb2, putative (AFU_orthologue AFUA_2G10810)	ANIA_10754	0.999304	1.62203e-34	176.67	KRS(1)Y(0.001)NS(0.999)DEENPEDDSGHR	4	-0.573	38	1.001	0.999	0.998	1.072	0.93097
C8V3J6	68	Y	Nuclear protein export protein Yrb2, putative (AFU_orthologue AFUA_2G10810)	ANIA_10754	0.999978	1.74335e-85	244.89	SY(1)NSDEENPEDDSGHR	2	0.10629	11	0.971	1.029	1.061	1.072	0.989739
C8V3J6	91	T	Nuclear protein export protein Yrb2, putative (AFU_orthologue AFUA_2G10810)	ANIA_10754	0.886533	2.17197e-23	139.95	S(0.822)RDS(0.292)NT(0.887)EEMADAAPAK	3	0.76036	8	0.989	1.011	1.024	1.072	0.955224
C8V3J6	136	S	Nuclear protein export protein Yrb2, putative (AFU_orthologue AFUA_2G10810)	ANIA_10754	1	0.000399873	62.287	S(1)RDQLDKDEAK	4	0.45193	11	0.969	1.031	1.065	1.072	0.99347
C8V3J6	338	S	Nuclear protein export protein Yrb2, putative (AFU_orthologue AFUA_2G10810)	ANIA_10754	0.964466	1.30464e-06	44.953	PFGAEADS(0.964)DEGDDKDDEGET(0.031)GPAEFEQDKT(0.005)DER	4	-0.44335	1	0.86	1.138	1.324	1.072	1.23507
C8V3J6	89	S	Nuclear protein export protein Yrb2, putative (AFU_orthologue AFUA_2G10810)	ANIA_10754	0.985631	9.02678e-41	184.34	S(0.861)RDS(0.986)NT(0.154)EEMADAAPAK	2	0.42818	20	0.967	1.033	1.069	1.072	0.997201
C8V3J6	86	S	Nuclear protein export protein Yrb2, putative (AFU_orthologue AFUA_2G10810)	ANIA_10754	0.998778	9.02678e-41	184.34	S(0.999)RDS(0.89)NT(0.111)EEMADAAPAK	2	0.37771	20	0.964	1.036	1.075	1.072	1.0028
C8V3K2	553	S	RING finger protein (AFU_orthologue AFUA_2G10860)	ANIA_10760	0.999998	0.000695789	80.24	RLS(1)DVGSR	3	0.2759	3	0.986	1.014	1.028
C8V3K2	191	S	RING finger protein (AFU_orthologue AFUA_2G10860)	ANIA_10760	0.922947	0.000418283	66.989	S(0.923)LRGPY(0.077)FIPR	3	-0.78753	1	0.986	1.014	1.028
C8V3Q1	12	S	Basic amino acid transporter (Eurofung)	ANIA_08279	1	0.00208397	51.03	DFNNAAS(1)DGGK	2	0.052295	2				0.833
C8V3R4	350	S	AP-3 complex subunit delta	ANIA_08291	1	7.89326e-19	124.69	GDAS(1)DAGDVAVLANHVGR	3	1.038	1	1.029	0.971	0.944	0.833	1.13325
C8V3R8	376	S	YT521-B-like splicing factor, putative (AFU_orthologue AFUA_7G03780)	ANIA_10537	0.974109	6.64612e-09	69.248	GLMS(0.974)PGPHS(0.026)ELTGLADQSSMK	3	0.96839	1				0
C8V3R8	539	T	YT521-B-like splicing factor, putative (AFU_orthologue AFUA_7G03780)	ANIA_10537	1	7.94932e-25	147.67	GTIFWEADT(1)S(1)EDEEGLPR	2	-1.4683	4	0.995	1.005	1.011	0
C8V3R8	507	S	YT521-B-like splicing factor, putative (AFU_orthologue AFUA_7G03780)	ANIA_10537	0.999925	6.47078e-20	121.94	SEHHSSNEPDS(1)PDVTPAPASR	3	-0.95154	17	1.034	0.966	0.934	0
C8V3R8	540	S	YT521-B-like splicing factor, putative (AFU_orthologue AFUA_7G03780)	ANIA_10537	1	7.94932e-25	147.67	GTIFWEADT(1)S(1)EDEEGLPR	2	-1.4683	5	1.022	0.978	0.957	0
C8V3S2	28	Y	Nucleolar RNAse III, putative (AFU_orthologue AFUA_5G04440)	ANIA_11224	0.958238	0.0034565	85.807	HHDY(0.958)S(0.042)PIK	2	-1.0058	1				0
C8V3S2	29	S	Nucleolar RNAse III, putative (AFU_orthologue AFUA_5G04440)	ANIA_11224	0.999983	0.000941667	76.228	HHDYS(1)PIK	3	-0.075456	8	0.989	1.011	1.024	0
C8V3S3	237	S	Unknown	ANIA_11225	0.980547	0.000501374	63.624	S(0.981)PHT(0.002)SY(0.017)TPGR	3	-0.46835	4
C8V3S3	68	Y	Unknown	ANIA_11225	0.992288	0.00962092	50.314	S(0.482)RS(0.526)PPPY(0.992)NR	3	-0.37987	5	1.065	0.937	0.88
C8V3S3	42	S	Unknown	ANIA_11225	0.996617	7.80942e-07	77.08	FVADTWAPS(0.997)PGRPYT(0.003)R	3	-0.64502	1
C8V3S3	106	S	Unknown	ANIA_11225	1	0.0123691	50.127	S(1)PFREDR	3	0.28736	1	0.952	1.047	1.102
C8V3S3	235	S	Unknown	ANIA_11225	0.869347	0.0033225	41.242	S(0.869)RS(0.882)PHT(0.024)S(0.009)Y(0.214)T(0.002)PGR	3	-0.011887	1
C8V3S3	96	S	Unknown	ANIA_11225	0.99999	8.5039e-05	93.336	S(1)PVSSSR	2	0.38229	10	1.055	0.947	0.897
C8V3S3	29	S	Unknown	ANIA_11225	0.999523	0.00351611	66.568	MRS(1)PPSR	3	-1.9677	9	1.046	0.954	0.912
C8V3S3	147	S	Unknown	ANIA_11225	1	0.0158233	44.318	RPPS(1)AGR	3	0.36775	1	0.989	1.011	1.022
C8V3S3	333	S	Unknown	ANIA_11225	1	1.03419e-05	67.928	NRKS(1)PS(1)PPGPPHGPK	5	0.021865	10	1.002	0.998	0.995
C8V3S3	221	S	Unknown	ANIA_11225	0.996342	0.000474451	120.36	RS(0.004)S(0.996)PFDDR	2	-0.90573	3	1.1	0.902	0.82
C8V3S3	156	S	Unknown	ANIA_11225	0.994114	0.000846294	63.966	HT(0.006)RPGS(0.994)PPR	3	0.40713	9	1.008	0.992	0.984
C8V3S3	418	S	Unknown	ANIA_11225	0.980896	1.68462e-06	71.853	S(0.004)CRPNS(0.981)VPGT(0.006)S(0.008)PNT(0.001)PR	3	1.2322	1	1.03	0.97	0.941
C8V3S3	64	S	Unknown	ANIA_11225	0.84951	0.000878371	64.045	S(0.167)RS(0.85)PPPY(0.983)NR	3	0.19589	4	1.14	0.862	0.756
C8V3S3	58	Y	Unknown	ANIA_11225	0.997737	0.00582495	62.466	S(0.089)RS(0.913)PPLY(0.998)R	3	-0.0881	6	1.029	0.971	0.944
C8V3S3	220	S	Unknown	ANIA_11225	0.803011	4.18111e-05	89.484	RS(0.803)S(0.196)PFDDRNNS(0.001)IR	2	-0.10486	2	1.061	0.941	0.887
C8V3S3	52	S	Unknown	ANIA_11225	0.756325	0.0107933	53.013	S(0.756)RS(0.26)PPLY(0.984)R	3	-0.23442	2	1.036	0.964	0.93
C8V3S3	278	S	Unknown	ANIA_11225	0.850494	0.0049955	53.211	LKS(0.85)PGS(0.15)ER	3	-0.16783	1	1.035	0.965	0.933
C8V3S3	335	S	Unknown	ANIA_11225	1	1.03419e-05	67.928	NRKS(1)PS(1)PPGPPHGPK	5	0.021865	10	1.002	0.998	0.995
C8V3S3	62	S	Unknown	ANIA_11225	0.986795	0.000878371	64.045	S(0.987)RS(0.062)PPPY(0.951)NR	2	0.39245	2	1.076	0.926	0.861
C8V3S3	242	Y	Unknown	ANIA_11225	0.933317	0.0017758	69.578	S(0.066)PHTSY(0.933)TPGR	2	0.34722	1	0.988	1.012	1.025
C8V3S3	54	S	Unknown	ANIA_11225	0.921345	0.00582495	62.466	S(0.082)RS(0.921)PPLY(0.997)R	3	-0.093625	4	1.026	0.974	0.95
C8V3S7	307	S	Unknown	ANIA_10536	0.797759	3.33623e-12	89.272	GDSGSQGPLAQAT(0.202)ANS(0.798)PPPRR	3	-0.50824	4	0.998	1.002	1.004
C8V3U3	73	S	Sulfate transporter family protein (AFU_orthologue AFUA_4G12440)	ANIA_03665	0.999929	5.77581e-09	87.208	SFHNAS(1)DPAHYSSHGLR	4	-0.17394	1	1.116	0.886	0.795	0.896	0.887277
C8V3U3	882	S	Sulfate transporter family protein (AFU_orthologue AFUA_4G12440)	ANIA_03665	1	1.05427e-06	99.055	SQSAEGFVGS(1)PR	2	-0.9041	5	1.058	0.944	0.892	0.896	0.995536
C8V3U3	220	S	Sulfate transporter family protein (AFU_orthologue AFUA_4G12440)	ANIA_03665	0.972286	4.08635e-07	78.78	NY(0.011)GGAGDVES(0.972)QVY(0.017)APK	3	-0.62259	3	1.012	0.988	0.976	0.896	1.08929
C8V3W5	11	S	NAD-dependent protein deacetylase hst1	AN10449	1	1.18673e-18	118.63	GES(1)PPLKAPLVEIEAAEVER	3	0.49691	5	0.99	1.01	1.022	0.957	1.06792
C8V3Z7	69	T	Cell-cycle checkpoint serine-threonine kinase (Eurofung)	ANIA_04279	0.98833	9.47561e-05	70.802	NEMT(0.009)AT(0.988)PPS(0.003)QALPR	3	-0.096686	5	1.02	0.98	0.962	0.953	1.00944
C8V3Z7	84	S	Cell-cycle checkpoint serine-threonine kinase (Eurofung)	ANIA_04279	0.994126	7.11762e-61	190.92	S(0.003)PS(0.003)DLGS(0.994)PPGDTQALSQFVYPPR	3	-0.35343	8	0.982	1.018	1.037	0.953	1.08814
C8V414	130	S	Large subunit of trehalose 6-phosphate synthase (Eurofung)	ANIA_10533	0.994473	1.07895e-09	109.04	PQSAFLAS(0.994)PS(0.006)ILR	3	-0.25708	4	0.837	1.159	1.386	1.087	1.27507
C8V414	56	T	Large subunit of trehalose 6-phosphate synthase (Eurofung)	ANIA_10533	0.999919	4.37482e-15	106.12	RNKT(1)PNVGLTPGATTDHER	5	0.19622	4	0.939	1.059	1.129	1.087	1.03864
C8V414	177	S	Large subunit of trehalose 6-phosphate synthase (Eurofung)	ANIA_10533	0.893086	2.38808e-14	154.36	KPS(0.107)FS(0.893)ENEWK	4	-0.45287	3	0.907	1.091	1.203	1.087	1.10672
C8V414	175	S	Large subunit of trehalose 6-phosphate synthase (Eurofung)	ANIA_10533	0.990438	1.5071e-06	107.35	KPS(0.99)FS(0.01)ENEWK	3	-0.12249	19	0.945	1.053	1.114	1.087	1.02484
C8V414	62	T	Large subunit of trehalose 6-phosphate synthase (Eurofung)	ANIA_10533	0.999178	3.84738e-07	68.445	NKT(0.001)PNVGLT(0.999)PGATTDHER	4	1.0825	2	0.962	1.038	1.078	1.087	0.99172
C8V414	143	S	Large subunit of trehalose 6-phosphate synthase (Eurofung)	ANIA_10533	0.988622	3.00387e-11	112.82	HQEPLNLS(0.989)T(0.011)DSLPK	3	-0.24842	2	0.916	1.082	1.181	1.087	1.08648
C8V427	329	S	40S ribosomal protein S2, putative (AFU_orthologue AFUA_1G06570)	ANIA_04251	1	2.68362e-05	73.833	ALHGDAGEVGS(1)PQF	3	-0.49044	3				0.957
C8V449	38	S	Phosphoribosyl-aminoimidazole carboxylase (AFU_orthologue AFUA_4G12600)	ANIA_03626	1	3.75813e-10	100.59	LNIQCNILDAENS(1)PAK	3	0.40045	1				1.035
C8V475	158	T	Phosphoserine phosphatase, putative (AFU_orthologue AFUA_4G12730)	ANIA_10429	1	1.85882e-05	91.712	DINT(1)PGGWQIK	3	-1.6371	2	1.039	0.961	0.926
C8V4B4	280	T	Elongation factor 1-alpha	ANIA_04218	0.990119	1.67418e-19	107.75	VET(0.01)GVIT(0.99)PGMVVTFAPANVTTEVK	3	0.29225	1	0.909	1.089	1.199	0.992	1.20867
C8V4B4	264	S	Elongation factor 1-alpha	ANIA_04218	0.994599	5.55964e-05	86.262	IS(0.995)GIGT(0.005)VPVGR	2	-0.99277	1	1.004	0.996	0.992	0.992	1
C8V4B4	268	T	Elongation factor 1-alpha	ANIA_04218	0.999006	0.00265161	54.951	IS(0.001)GIGT(0.999)VPVGR	2	0.34596	1	1.016	0.984	0.968	0.992	0.975806
C8V4B8	350	S	Putative TeaA receptor TeaR (Eurofung)	teaR	0.756357	0.000159943	63.436	AT(0.198)S(0.756)S(0.045)NANQRPTTR	3	1.2656	2				0.886
C8V4B8	272	T	Putative TeaA receptor TeaR (Eurofung)	teaR	0.977414	0.00220781	51.798	APT(0.977)S(0.022)ENEEVSSNAR	2	0.13688	1	1.042	0.958	0.919	0.886	1.03725
C8V4B8	309	S	Putative TeaA receptor TeaR (Eurofung)	teaR	0.77614	0.00014514	46.392	RAS(0.75)EPLT(0.103)VDS(0.037)AS(0.036)NS(0.082)DPT(0.032)S(0.031)ES(0.153)RPGS(0.776)R	3	1.1377	1	1.021	0.979	0.959	0.886	1.08239
C8V4B8	250	S	Putative TeaA receptor TeaR (Eurofung)	teaR	0.784384	8.11197e-08	78.418	IPIPT(0.041)S(0.175)S(0.784)PVPLSPPTIDR	3	2.047	2	0.994	1.006	1.012	0.886	1.14221
C8V4B8	227	S	Putative TeaA receptor TeaR (Eurofung)	teaR	0.958369	0.000145559	89.561	GS(0.026)S(0.958)T(0.008)S(0.001)SIY(0.007)R	2	-0.26487	2				0.886
C8V4B8	288	S	Putative TeaA receptor TeaR (Eurofung)	teaR	0.999727	2.21376e-15	91.603	RAS(1)EPLTVDSASNSDPTSESRPGSR	4	3.1273	8	1.031	0.969	0.941	0.886	1.06208
C8V4B8	498	S	Putative TeaA receptor TeaR (Eurofung)	teaR	0.93954	2.15467e-19	120.13	FNS(0.94)QT(0.06)VVTAQGPPPEDEK	3	0.14438	2	0.996	1.004	1.008	0.886	1.1377
C8V4B8	132	S	Putative TeaA receptor TeaR (Eurofung)	teaR	1	6.83335e-58	206.63	IES(1)EELQQAAILFQR	2	0.036165	2	0.993	1.007	1.015	0.886	1.1456
C8V4B8	255	S	Putative TeaA receptor TeaR (Eurofung)	teaR	0.968166	3.4616e-07	68.42	IPIPT(0.11)S(0.445)S(0.445)PVPLS(0.968)PPT(0.031)IDR	3	-0.83552	2	1.015	0.985	0.972	0.886	1.09707
C8V4B8	493	T	Putative TeaA receptor TeaR (Eurofung)	teaR	0.953855	0.00393605	50.827	VQET(0.01)PPT(0.036)GLT(0.954)PR	2	0.63267	1				0.886
C8V4C4	46	T	O-acyltransferase	ANIA_04208	0.781589	5.21884e-15	84.938	LDTES(0.001)S(0.004)GHS(0.213)T(0.782)PIPEDAPPSAHSISTAR	3	0.85232	2	1.014	0.986	0.974
C8V4C4	263	S	O-acyltransferase	ANIA_04208	1	0.0119966	45.368	RPS(1)IHKR	4	0.66395	1	1.006	0.994	0.988
C8V4C4	270	S	O-acyltransferase	ANIA_04208	0.958623	0.000724369	98.156	S(0.041)NS(0.959)VAQLR	2	0.30271	2	0.938	1.06	1.129
C8V4C4	55	S	O-acyltransferase	ANIA_04208	0.808181	6.71121e-08	65.298	LDT(0.001)ES(0.001)S(0.001)GHS(0.003)T(0.006)PIPEDAPPS(0.808)AHS(0.094)IS(0.043)T(0.043)AR	4	1.0493	1
C8V4D5	620	S	Vacuolar membrane protease	AN10522	0.946043	4.86396e-40	145.07	VNADT(0.006)ADLS(0.946)DS(0.048)EEHTQDVNVYGLEQR	3	-0.067976	6	0.974	1.026	1.055	1.042	1.01248
C8V4D5	580	S	Vacuolar membrane protease	AN10522	1	9.9124e-34	129.59	RGLS(1)EEDEEDEDEAPTESTSLLGSR	3	1.6628	1	1.074	0.928	0.864	1.042	0.829175
C8V4D7	542	S	Calnexin, putative (Eurofung)	ANIA_03592	0.871084	2.58116e-10	112.67	AS(0.001)EAVS(0.128)S(0.871)AAETAK	3	0.23368	5	1.044	0.956	0.916	0.862	1.06265
C8V4D7	346	S	Calnexin, putative (Eurofung)	ANIA_03592	0.999999	4.87788e-10	95.205	CSEVSGCGPWS(1)PPLIK	4	2.4841	3	0.964	1.036	1.075	0.862	1.2471
C8V4E3	237	S	Ubiquinone biosynthesis monooxygenase COQ6, mitochondrial	COQ6	1	1.09455e-05	75.911	LLVGADGINS(1)PVRR	3	-0.73685	1				1
C8V4L4	661	S	Serine/threonine protein kinase, putative (AFU_orthologue AFUA_1G05930)	ANIA_10515	0.999223	4.25544e-55	184.3	S(0.035)S(0.035)LDS(0.93)PKS(0.999)PYDDGLPLQHAR	4	0.48025	13	0.978	1.022	1.044	1.026	1.01754
C8V4L4	840	S	Serine/threonine protein kinase, putative (AFU_orthologue AFUA_1G05930)	ANIA_10515	0.986606	3.02803e-08	99.371	S(0.001)ANDVT(0.013)RS(0.987)PAILNR	3	-1.0572	2	0.977	1.023	1.047	1.026	1.02047
C8V4L4	957	S	Serine/threonine protein kinase, putative (AFU_orthologue AFUA_1G05930)	ANIA_10515	1	4.87965e-22	129.08	LPNQPAQGIPAS(1)PGDDWEK	4	0.035483	6	0.934	1.064	1.139	1.026	1.11014
C8V4L4	502	S	Serine/threonine protein kinase, putative (AFU_orthologue AFUA_1G05930)	ANIA_10515	0.990125	2.08468e-17	129.54	TS(0.01)S(0.99)PVEYNHYR	2	-0.20471	7	1.002	0.998	0.996	1.026	0.97076
C8V4L4	933	T	Serine/threonine protein kinase, putative (AFU_orthologue AFUA_1G05930)	ANIA_10515	0.93938	4.91105e-50	205.63	S(0.002)GNT(0.939)GT(0.059)DPTALSGFDR	2	-0.12354	1	0.962	1.038	1.079	1.026	1.05166
C8V4L4	579	S	Serine/threonine protein kinase, putative (AFU_orthologue AFUA_1G05930)	ANIA_10515	0.966622	0.000282606	81.92	S(0.001)GVS(0.967)PVS(0.032)S(0.001)K	2	-0.67744	2	0.892	1.106	1.24	1.026	1.20858
C8V4L4	706	S	Serine/threonine protein kinase, putative (AFU_orthologue AFUA_1G05930)	ANIA_10515	0.998088	0.00349231	55.721	RYS(0.998)GS(0.002)SSK	3	0.992	1				1.026
C8V4L4	407	S	Serine/threonine protein kinase, putative (AFU_orthologue AFUA_1G05930)	ANIA_10515	0.951846	2.72094e-05	79.346	GAS(0.952)T(0.048)DPFAALDGK	2	-3.4081	2	0.838	1.158	1.38	1.026	1.34503
C8V4L4	401	S	Serine/threonine protein kinase, putative (AFU_orthologue AFUA_1G05930)	ANIA_10515	0.998601	0.00294061	83.313	PS(0.001)PS(0.999)PFR	2	0.071492	1	0.762	1.234	1.622	1.026	1.5809
C8V4L4	915	T	Serine/threonine protein kinase, putative (AFU_orthologue AFUA_1G05930)	ANIA_10515	0.999983	0.000724419	48.376	T(1)GPRPAAPPKPQSLR	4	-0.022422	2	0.978	1.022	1.045	1.026	1.01852
C8V4L4	602	S	Serine/threonine protein kinase, putative (AFU_orthologue AFUA_1G05930)	ANIA_10515	0.880149	8.28305e-08	62.57	LS(0.016)NVS(0.103)AS(0.88)PQPSMEALRPLQPEADHSLPR	4	-2.34	2	1.072	0.93	0.868	1.026	0.846004
C8V4L4	927	S	Serine/threonine protein kinase, putative (AFU_orthologue AFUA_1G05930)	ANIA_10515	1	0.000196374	71.879	PAAPPKPQS(1)LR	3	0.16447	1	0.893	1.105	1.236	1.026	1.20468
C8V4L4	806	S	Serine/threonine protein kinase, putative (AFU_orthologue AFUA_1G05930)	ANIA_10515	1	0.000652628	100.02	RRLS(1)QEEK	3	0.78336	10	0.985	1.015	1.031	1.026	1.00487
C8V4L4	658	S	Serine/threonine protein kinase, putative (AFU_orthologue AFUA_1G05930)	ANIA_10515	0.9891	5.71073e-45	165.47	S(0.005)S(0.005)LDS(0.989)PKS(0.336)PY(0.664)DDGLPLQHAR	3	0.60671	15	0.966	1.034	1.072	1.026	1.04483
C8V4P5	281	T	DUF500 and SH3 domain protein (AFU_orthologue AFUA_6G07880)	ANIA_04168	0.95849	6.48655e-12	104.38	AT(0.041)T(0.958)WADDIYDRPAGGLSR	3	-1.5046	5	0.939	1.059	1.128	0.926	1.21814
C8V4P5	319	T	DUF500 and SH3 domain protein (AFU_orthologue AFUA_6G07880)	ANIA_04168	0.971444	3.06712e-17	138.75	S(0.025)NT(0.971)Y(0.004)DDDYVYSDR	3	-0.42859	10	1.044	0.956	0.917	0.926	0.990281
C8V4P5	312	Y	DUF500 and SH3 domain protein (AFU_orthologue AFUA_6G07880)	ANIA_04168	0.976628	0.000231435	93.839	NDT(0.011)FDT(0.012)Y(0.977)NR	2	-0.529	1				0.926
C8V4P5	320	Y	DUF500 and SH3 domain protein (AFU_orthologue AFUA_6G07880)	ANIA_04168	0.996103	3.37353e-96	248.1	SNTY(0.996)DDDY(0.004)VYSDR	2	0.32135	7	0.969	1.031	1.065	0.926	1.15011
C8V4P5	280	T	DUF500 and SH3 domain protein (AFU_orthologue AFUA_6G07880)	ANIA_04168	0.802707	8.22427e-12	92.886	RAT(0.803)T(0.197)WADDIYDRPAGGLSR	4	0.83776	1	1.06	0.942	0.888	0.926	0.958963
C8V4P5	287	Y	DUF500 and SH3 domain protein (AFU_orthologue AFUA_6G07880)	ANIA_04168	0.997793	9.6172e-14	111.4	ATT(0.002)WADDIY(0.998)DRPAGGLSR	2	0.63124	2	0.994	1.006	1.013	0.926	1.09395
C8V4P5	295	S	DUF500 and SH3 domain protein (AFU_orthologue AFUA_6G07880)	ANIA_04168	0.998961	0.000851265	43.835	RAT(0.499)T(0.499)WADDIY(0.003)DRPAGGLS(0.999)R	3	-1.8045	1	1.016	0.984	0.969	0.926	1.04644
C8V4T4	64	T	Unknown	ANIA_10426	0.926835	3.36317e-11	115.24	ALT(0.927)PT(0.053)T(0.018)QS(0.002)LFQNLR	2	0.33506	2	1.059	0.943	0.89	0
C8V506	167	S	Unknown	ANIA_04127	1	1.01795e-09	118.76	VLLS(1)PADGITK	3	-1.4612	2	0.902	1.096	1.217	1.148	1.0601
C8V506	222	S	Unknown	ANIA_04127	1	6.77417e-06	102.73	AVS(1)IAEAAMR	2	-0.56973	2	1.012	0.988	0.976	1.148	0.850174
C8V528	146	S	Unknown	ANIA_10422	0.874304	0.000518444	65.038	S(0.023)T(0.102)NAS(0.874)PDLAVR	2	-1.4585	1
C8V540	61	S	Putative Zn(II)2Cys6 transcription factor (Eurofung)	ANIA_03501	0.999422	4.08207e-11	83.934	NAS(0.999)PAGGQS(0.001)AQPGGPTPAPR	2	0.5505	1	0.921	1.077	1.17
C8V5G6	149	S	Histone deacetylase complex subunit (Hos4), putative (AFU_orthologue AFUA_1G05490)	ANIA_04072	1	0.000727866	97.813	DGS(1)PPIVK	3	-0.14015	5	1.145	0.857	0.748	1.018	0.734774
C8V5G6	35	S	Histone deacetylase complex subunit (Hos4), putative (AFU_orthologue AFUA_1G05490)	ANIA_04072	1	9.06213e-05	75.764	ANNQPALRPS(1)PR	3	0.081749	1	1.11	0.892	0.804	1.018	0.789784
C8V5G6	67	S	Histone deacetylase complex subunit (Hos4), putative (AFU_orthologue AFUA_1G05490)	ANIA_04072	0.999999	1.71298e-06	67.579	GLDSVAGDKEGPPS(1)PK	4	0.126	1	1.009	0.991	0.982	1.018	0.964637
C8V5G6	134	S	Histone deacetylase complex subunit (Hos4), putative (AFU_orthologue AFUA_1G05490)	ANIA_04072	0.999534	1.41737e-06	75.608	SKPADYSHDVS(1)DREQR	4	0.16443	5	1.067	0.935	0.876	1.018	0.860511
C8V5G6	142	S	Histone deacetylase complex subunit (Hos4), putative (AFU_orthologue AFUA_1G05490)	ANIA_04072	1	0.00553528	66.19	QLS(1)PQWR	2	-1.2319	3	1.071	0.931	0.869	1.018	0.853635
C8V5G6	463	S	Histone deacetylase complex subunit (Hos4), putative (AFU_orthologue AFUA_1G05490)	ANIA_04072	0.980485	9.16133e-05	56.719	IS(0.002)GAS(0.016)PRES(0.98)PPAS(0.002)GQR	3	-0.050317	3	1.105	0.897	0.812	1.018	0.797642
C8V5G6	911	S	Histone deacetylase complex subunit (Hos4), putative (AFU_orthologue AFUA_1G05490)	ANIA_04072	1	1.22257e-09	90.475	VVEVDKES(1)PPPIHQVLDR	3	0.76085	3	1.056	0.946	0.895	1.018	0.879175
C8V5G6	42	S	Histone deacetylase complex subunit (Hos4), putative (AFU_orthologue AFUA_1G05490)	ANIA_04072	0.961959	1.72384e-10	104.95	RS(0.516)S(0.517)LS(0.962)PPS(0.006)QNENVPAK	3	0.38924	3	1.09	0.912	0.837	1.018	0.8222
C8V5G6	850	S	Histone deacetylase complex subunit (Hos4), putative (AFU_orthologue AFUA_1G05490)	ANIA_04072	0.999794	8.38561e-12	116.13	GHYTVAVDDVKS(1)PPR	4	-0.83031	11	1.108	0.894	0.808	1.018	0.793713
C8V5G6	642	S	Histone deacetylase complex subunit (Hos4), putative (AFU_orthologue AFUA_1G05490)	ANIA_04072	0.999546	0.00170344	80.165	SDHLS(1)PR	2	-0.15868	11	1.075	0.927	0.863	1.018	0.847741
C8V5G6	292	S	Histone deacetylase complex subunit (Hos4), putative (AFU_orthologue AFUA_1G05490)	ANIA_04072	0.994581	0.000547374	58.01	KIASADGAS(0.005)AS(0.995)PAR	2	1.6491	2	1.05	0.951	0.906	1.018	0.88998
C8V5G6	86	S	Histone deacetylase complex subunit (Hos4), putative (AFU_orthologue AFUA_1G05490)	ANIA_04072	0.976504	0.006494	50.034	ES(0.023)LS(0.977)PEK	2	0.51748	2				1.018
C8V5G6	290	S	Histone deacetylase complex subunit (Hos4), putative (AFU_orthologue AFUA_1G05490)	ANIA_04072	0.831716	0.00129968	45.844	KIAS(0.006)ADGAS(0.832)AS(0.162)PAR	3	1.0595	1				1.018
C8V5H6	201	S	Unknown	ANIA_04062	0.997929	0.000809286	46.514	HEMS(0.998)PPS(0.001)S(0.001)LSDTFQR	3	-1.4922	3	1.002	0.998	0.996	0
C8V5H6	346	S	Unknown	ANIA_04062	0.999993	1.64806e-19	135.98	ATPIQQLGFS(1)VPDSQER	3	-2.1879	1	0.977	1.023	1.048	0
C8V5J4	716	S	DNA helicase	ANIA_10497	0.996044	9.44425e-08	55.084	SSTNEDVEMDADGDNVS(0.002)VVEDDLY(0.001)NAS(0.996)PR	3	1.2294	1	1.106	0.896	0.811
C8V5M0	31	Y	short chain dehydrogenase, putative (AFU_orthologue; AFUA_5G01530) [Aspergillus nidulans FGSC A4]	ANIA_07999	0.937985	0.052007	40.154	S(0.056)Y(0.938)IILMGS(0.006)R	3	3.075	1	1.055	0.947	0.898
C8V5Q2	11	T	GARP complex subunit (Sac2), putative (AFU_orthologue AFUA_1G04080)	ANIA_04014	0.819078	0.00948688	42.21	IAGHS(0.181)T(0.819)PDR	3	1.1367	2				0.886
C8V5Q2	17	S	GARP complex subunit (Sac2), putative (AFU_orthologue AFUA_1G04080)	ANIA_04014	1	0.0132052	49.06	GLS(1)PIPQR	2	0.13021	1				0.886
C8V5Z7	339	S	Mst3-like protein kinase, putative (AFU_orthologue AFUA_5G02220)	ANIA_11032	0.967194	0.00347105	64.82	IS(0.025)S(0.967)PPT(0.008)QK	2	0.79486	3	1.105	0.897	0.812
C8V5Z7	509	S	Mst3-like protein kinase, putative (AFU_orthologue AFUA_5G02220)	ANIA_11032	1	7.33367e-12	101.6	LSSLVPQGPPPES(1)PQRPR	3	0.3062	4	1.055	0.947	0.898
C8V668	190	S	Proteasome endopeptidase complex	ANIA_08054	1	0.000172244	71.279	NIEVAIMS(1)PGK	3	-1.1917	2
C8V668	227	T	Proteasome endopeptidase complex	ANIA_08054	0.913542	0.000376311	78.615	AGT(0.914)T(0.084)T(0.002)AAILTR	2	-0.85802	1
C8V6C0	468	S	Multidrug efflux transporter (Eurofung)	ANIA_03888	1	0.00307869	93.429	S(1)LPGALR	2	-0.30169	2	1.027	0.973	0.948
C8V6D1	350	T	Cofactor for methionyl-and glutamyl-tRNA synthetases, putative (AFU_orthologue AFUA_2G15940)	ANIA_10474	1	1.19315e-39	141.3	VAEGEDSHAGPVELVT(1)PPADAPAGDR	3	-1.8646	1				1.226
C8V6D1	24	S	Cofactor for methionyl-and glutamyl-tRNA synthetases, putative (AFU_orthologue AFUA_2G15940)	ANIA_10474	0.998652	6.49693e-16	107.21	S(0.001)YPAAIS(0.999)PDETEPDLLAVNPK	3	0.65715	2				1.226
C8V6D1	332	S	Cofactor for methionyl-and glutamyl-tRNA synthetases, putative (AFU_orthologue AFUA_2G15940)	ANIA_10474	1	0.00025585	73.722	SAAMVLAAS(1)PR	2	-0.36345	1				1.226
C8V6H5	29	Y	DNA polymerase III (Delta) subunit (Eurofung)	ANIA_10470	0.981697	2.39978e-06	102.29	NS(0.014)S(0.005)IY(0.982)NPLNTFR	2	0.61281	1	1.011	0.989	0.977	1.022	0.955969
C8V6S8	127	T	Ctr copper transporter family protein (AFU_orthologue AFUA_2G03730)	ANIA_03813	0.951831	2.24376e-14	94.837	TPANT(0.001)S(0.047)T(0.952)APAAASGPGSAAPFR	2	0.34451	1	0.872	1.126	1.293	1.027	1.25901
C8V724	324	S	Plasma membrane zinc ion transporter, putative (AFU_orthologue AFUA_6G00470)	ANIA_10468	0.897988	1.45909e-07	106.58	IS(0.102)S(0.898)APEASPLPR	2	0.057806	4	0.928	1.07	1.152
C8V724	346	S	Plasma membrane zinc ion transporter, putative (AFU_orthologue AFUA_6G00470)	ANIA_10468	0.998979	3.13059e-05	88.565	QGS(0.999)VDEFQLS(0.001)EK	2	-0.1547	1
C8V743	594	S	Small nucleolar ribonucleoprotein complex subunit (Pwp2), putative (AFU_orthologue AFUA_5G03090)	ANIA_08183	1	2.80159e-39	186.98	GLIDETGEAS(1)DHEERIDR	4	0.47772	31	1.016	0.984	0.968	0.93	1.04086
C8V746	1245	S	5'-3' exoribonuclease 1	ANIA_11052	0.998839	0.000419138	60.345	QQNQPS(0.999)PLT(0.001)VK	3	-0.33843	2	0.976	1.024	1.05	0.883	1.18913
C8V746	461	S	5'-3' exoribonuclease 1	ANIA_11052	0.999999	1.04278e-33	141.7	IQFPSNENDDS(1)EEEEDEEASMAVR	3	0.13005	12	0.999	1.001	1.002	0.883	1.13477
C8V749	75	S	Unknown	ANIA_08188	0.775926	8.95051e-07	56.22	VPVEFDQPESESHPT(0.005)ELAS(0.121)S(0.096)Y(0.001)DS(0.776)PR	3	0.14278	2	0.927	1.071	1.155	1.08	1.06944
C8V749	3	S	Unknown	ANIA_08188	1	0.00281918	43.37	GS(1)GS(1)PPLGPKPK	3	0.12101	1				1.08
C8V749	5	S	Unknown	ANIA_08188	1	1.26903e-05	92.939	GS(1)GS(1)PPLGPKPK	3	0.12101	21	0.973	1.027	1.056	1.08	0.977778
C8V751	519	S	Protein kinase, putative (AFU_orthologue AFUA_5G03160)	ANIA_08190	0.899398	0.000149263	51.31	EGYQNLT(0.024)NHRPAS(0.899)RET(0.077)R	4	0.4225	1	1.122	0.88	0.784	1.132	0.69258
C8V751	1079	S	Protein kinase, putative (AFU_orthologue AFUA_5G03160)	ANIA_08190	0.829882	4.95288e-11	83.395	IKPDTSDGLT(0.026)S(0.143)S(0.83)VPQPGQQ	3	1.1826	2	1.081	0.921	0.852	1.132	0.75265
C8V751	877	T	Protein kinase, putative (AFU_orthologue AFUA_5G03160)	ANIA_08190	0.999509	0.0142631	66.19	QLDYT(1)NR	2	0.19126	3	1.129	0.873	0.773	1.132	0.682862
C8V751	328	S	Protein kinase, putative (AFU_orthologue AFUA_5G03160)	ANIA_08190	0.999985	3.21661e-05	55.051	RGS(1)KGDIAMHPPPS(0.841)PS(0.159)R	4	0.35952	1				1.132
C8V751	188	S	Protein kinase, putative (AFU_orthologue AFUA_5G03160)	ANIA_08190	0.981775	1.97126e-05	89.507	REDS(0.982)PS(0.018)APPFK	2	1.2567	11	1.045	0.955	0.914	1.132	0.80742
C8V751	307	S	Protein kinase, putative (AFU_orthologue AFUA_5G03160)	ANIA_08190	0.981202	0.00757866	48.044	DS(0.001)Y(0.005)LRS(0.981)PS(0.012)R	2	0.71886	1				1.132
C8V751	144	S	Protein kinase, putative (AFU_orthologue AFUA_5G03160)	ANIA_08190	0.998614	0.00335575	78.113	AS(0.999)PAPS(0.001)R	2	0.72617	9	1.125	0.877	0.779	1.132	0.688163
C8V751	304	Y	Protein kinase, putative (AFU_orthologue AFUA_5G03160)	ANIA_08190	0.992777	0.000955781	67.061	DSY(0.993)LRS(0.006)PS(0.001)R	3	1.3987	2				1.132
C8V751	339	S	Protein kinase, putative (AFU_orthologue AFUA_5G03160)	ANIA_08190	0.94707	1.66735e-05	57.525	GDIAMHPPPS(0.947)PS(0.053)R	2	0.70578	4	1.085	0.917	0.844	1.132	0.745583
C8V751	291	Y	Protein kinase, putative (AFU_orthologue AFUA_5G03160)	ANIA_08190	0.99862	4.23524e-17	161.82	Y(0.999)RS(0.001)PPLDGIER	3	0.18692	8	1.053	0.948	0.901	1.132	0.795936
C8V751	163	S	Protein kinase, putative (AFU_orthologue AFUA_5G03160)	ANIA_08190	0.99979	4.30889e-11	98.443	SEIRPSQNINRPDS(1)PER	4	1.223	4	1.077	0.925	0.86	1.132	0.759717
C8V751	482	S	Protein kinase, putative (AFU_orthologue AFUA_5G03160)	ANIA_08190	1	1.20398e-07	64.885	AGPPS(1)PPQGPAADDPPPPPPPPTEPR	4	-0.37027	3	1.046	0.954	0.912	1.132	0.805654
C8V751	687	S	Protein kinase, putative (AFU_orthologue AFUA_5G03160)	ANIA_08190	1	5.90569e-05	84.759	RHDPS(1)PEPVKR	4	-1.0653	8	1.083	0.919	0.849	1.132	0.75
C8V751	312	S	Protein kinase, putative (AFU_orthologue AFUA_5G03160)	ANIA_08190	0.82427	0.000389186	79.036	VS(0.824)AGT(0.176)LDSR	2	1.6491	1	1.087	0.915	0.841	1.132	0.742933
C8V751	411	S	Protein kinase, putative (AFU_orthologue AFUA_5G03160)	ANIA_08190	0.991491	1.40205e-14	140.49	ASNFS(0.001)EHDS(0.991)PS(0.008)R	2	-1.1993	11	1.045	0.955	0.914	1.132	0.80742
C8V751	529	S	Protein kinase, putative (AFU_orthologue AFUA_5G03160)	ANIA_08190	0.999742	2.46618e-05	67.645	APDEGS(1)GHDSGSGFR	3	-1.2198	2	1.028	0.972	0.945	1.132	0.834806
C8V765	120	S	Unknown	ANIA_08200	0.9836	1.09679e-13	82.508	HQNAS(0.001)DDVAS(0.984)PS(0.016)EEASHDPAPTR	3	0.42711	3	0.991	1.009	1.019	0.994	1.02515
C8V793	243	S	Ulp1 protease family protein (AFU_orthologue AFUA_7G04610)	ANIA_10456	0.976393	0.00278751	59.225	S(0.018)AS(0.976)LS(0.005)PS(0.001)GK	2	0.044599	3	1.01	0.99	0.98
C8V793	251	S	Ulp1 protease family protein (AFU_orthologue AFUA_7G04610)	ANIA_10456	0.780446	0.0153808	46.39	S(0.78)RS(0.22)PPRIE	3	-0.46755	2	1.037	0.963	0.928
C8V793	241	S	Ulp1 protease family protein (AFU_orthologue AFUA_7G04610)	ANIA_10456	0.992297	2.65025e-06	110.84	S(0.992)AS(0.006)LS(0.001)PSGK	2	-1.3081	5	0.948	1.051	1.109
C8V793	245	S	Ulp1 protease family protein (AFU_orthologue AFUA_7G04610)	ANIA_10456	0.958909	0.00101267	66.267	SAS(0.016)LS(0.959)PS(0.025)GK	2	0.96039	2
C8V794	104	S	Rho guanyl nucleotide exchange factor, putative (AFU_orthologue AFUA_7G04600)	ANIA_10442	0.837963	3.99303e-05	75.968	S(0.155)HS(0.838)PT(0.007)LPLETATR	3	0.49017	5	1.011	0.989	0.978	0
C8V794	225	S	Rho guanyl nucleotide exchange factor, putative (AFU_orthologue AFUA_7G04600)	ANIA_10442	0.985753	7.66836e-12	103.92	AS(0.014)S(0.986)PAPGDHIIQSGTASR	2	-0.52915	3	1.001	0.999	0.999	0
C8V794	954	S	Rho guanyl nucleotide exchange factor, putative (AFU_orthologue AFUA_7G04600)	ANIA_10442	1	0.00815117	61.56	FS(1)IHDLR	2	-2.4183	1	0.968	1.032	1.067	0
C8V794	800	S	Rho guanyl nucleotide exchange factor, putative (AFU_orthologue AFUA_7G04600)	ANIA_10442	0.989368	0.00300465	44.691	DKLS(0.989)FENLT(0.008)S(0.003)R	3	1.1979	1				0
C8V794	163	S	Rho guanyl nucleotide exchange factor, putative (AFU_orthologue AFUA_7G04600)	ANIA_10442	0.828518	0.00467002	47.915	S(0.038)VS(0.829)DT(0.111)S(0.023)LQGR	2	-1.0887	1				0
C8V794	92	S	Rho guanyl nucleotide exchange factor, putative (AFU_orthologue AFUA_7G04600)	ANIA_10442	0.885855	9.07554e-06	100.09	S(0.886)S(0.112)PDPDEY(0.001)Y(0.001)R	2	-0.27581	2	1.066	0.936	0.878	0
C8V794	119	S	Rho guanyl nucleotide exchange factor, putative (AFU_orthologue AFUA_7G04600)	ANIA_10442	0.943582	2.83556e-19	136.02	AES(0.944)AS(0.056)LPGASNPAADGR	3	1.8027	3	0.991	1.009	1.019	0
C8V794	1746	S	Rho guanyl nucleotide exchange factor, putative (AFU_orthologue AFUA_7G04600)	ANIA_10442	0.997773	7.41108e-05	92.611	HRADS(0.998)AFS(0.002)TR	3	0.36186	4	1.073	0.929	0.865	0
C8V794	619	S	Rho guanyl nucleotide exchange factor, putative (AFU_orthologue AFUA_7G04600)	ANIA_10442	0.999966	0.000431964	65.038	RAS(1)EIESISK	3	0.21052	1	0.939	1.059	1.128	0
C8V794	948	S	Rho guanyl nucleotide exchange factor, putative (AFU_orthologue AFUA_7G04600)	ANIA_10442	0.99945	5.71403e-05	61.477	DHS(0.001)LPLDVRAS(0.999)PEPR	4	-0.021638	1				0
C8V7B0	194	S	RNP domain protein (AFU_orthologue AFUA_6G12300)	ANIA_03739	0.991905	0.0251835	46.457	FS(0.992)GGPS(0.008)R	2	0.37575	1				1.051
C8V7B0	61	S	RNP domain protein (AFU_orthologue AFUA_6G12300)	ANIA_03739	0.999528	3.02919e-19	107.15	S(1)RS(1)PMS(1)AAQGPSGGHSGSGYSGR	3	-0.42459	19	0.988	1.012	1.024	1.051	0.97431
C8V7B0	58	S	RNP domain protein (AFU_orthologue AFUA_6G12300)	ANIA_03739	0.999952	8.52422e-28	125.86	S(1)RS(1)PMS(1)AAQGPSGGHSGSGYSGR	3	-0.42459	51	0.974	1.026	1.054	1.051	1.00285
C8V7B0	460	T	RNP domain protein (AFU_orthologue AFUA_6G12300)	ANIA_03739	0.917241	8.78925e-05	42.314	Y(0.082)LT(0.917)PAQGPADPMDDAQPTGGLTQDQIM	3	-0.22951	1	0.942	1.056	1.122	1.051	1.06755
C8V7B0	81	S	RNP domain protein (AFU_orthologue AFUA_6G12300)	ANIA_03739	0.979597	4.92087e-06	110.38	GGS(0.98)Y(0.02)PPPPR	2	-0.60049	22	1.025	0.975	0.951	1.051	0.904853
C8V7B0	56	S	RNP domain protein (AFU_orthologue AFUA_6G12300)	ANIA_03739	0.999942	8.52422e-28	125.86	S(1)RS(1)PMS(1)AAQGPSGGHSGSGYSGR	3	-0.42459	43	0.974	1.026	1.053	1.051	1.0019
C8V7B0	10	T	RNP domain protein (AFU_orthologue AFUA_6G12300)	ANIA_03739	0.999995	1.13675e-21	137.79	PYGDYEYDT(1)DRAQR	3	-0.15138	15	0.86	1.138	1.323	1.051	1.2588
C8V7B0	82	Y	RNP domain protein (AFU_orthologue AFUA_6G12300)	ANIA_03739	0.993491	0.000104271	99.973	GGS(0.007)Y(0.993)PPPPR	2	-0.64988	18	1	1	1.001	1.051	0.952426
C8V7C6	26	S	Conserved oligomeric Golgi complex subunit 6	cog6	0.989408	4.43246e-19	136.61	NS(0.007)T(0.006)PALS(0.989)PLS(0.998)PPLQQR	3	-0.72947	5	0.994	1.006	1.012	0.943	1.07317
C8V7C6	651	S	Conserved oligomeric Golgi complex subunit 6	cog6	0.995105	0.00199465	73.435	VQS(0.995)AT(0.005)FVK	2	-0.23244	1				0.943
C8V7C6	29	S	Conserved oligomeric Golgi complex subunit 6	cog6	0.998063	0.00126349	41.275	NS(0.007)T(0.006)PALS(0.989)PLS(0.998)PPLQQR	3	-0.72947	1				0.943
C8V7F2	18	S	Transcription initiation factor TFIID subunit beta, putative (AFU_orthologue AFUA_5G03660)	ANIA_11056	0.768893	2.6845e-10	112.26	T(0.196)S(0.769)IS(0.027)S(0.007)AS(0.001)T(0.001)GHQSK	2	-3.8917	4	1.034	0.966	0.935
C8V7F2	40	S	Transcription initiation factor TFIID subunit beta, putative (AFU_orthologue AFUA_5G03660)	ANIA_11056	0.98961	1.81908e-29	178.68	QT(0.01)S(0.99)FPVDPDLR	2	1.2263	3	1.023	0.977	0.955
C8V7F2	108	S	Transcription initiation factor TFIID subunit beta, putative (AFU_orthologue AFUA_5G03660)	ANIA_11056	0.946855	0.000394774	62.813	QRDS(0.947)EDMVS(0.053)VAR	2	0.35405	1	1.04	0.96	0.923
C8V7J5	5	S	40S ribosomal protein S29 (Eurofung)	ANIA_11411	0.992739	0.000105016	75.102	T(0.005)HES(0.993)VWY(0.002)SR	3	0.21723	4	1.077	0.925	0.86	0.931	0.923738
C8V7J5	48	S	40S ribosomal protein S29 (Eurofung)	ANIA_11411	1	0.000521917	89.171	EKAS(1)DIGFFK	2	-0.73718	5	1.005	0.995	0.991	0.931	1.06445
C8V7K1	139	S	40S ribosomal protein S10b (AFU_orthologue AFUA_6G12660)	ANIA_03706	1	4.02028e-06	93.909	EGAPGEFAPS(1)FR	3	-0.85291	5	1.075	0.927	0.863	0.973	0.886948
C8V7M6	150	S	TIM complex componenet Tim54 (AFU_orthologue AFUA_4G11900)	ANIA_10453	0.960621	4.31615e-07	77.871	RKS(0.961)GEVS(0.039)AGIIGDEEK	4	0.92197	1	1.081	0.921	0.853
C8V7Q0	127	S	Leucine Rich Repeat domain protein (AFU_orthologue AFUA_2G02450)	ANIA_10572	0.892081	0.00107151	50.957	LVDS(0.012)GVWMGS(0.892)DDS(0.096)R	2	-3.9316	1	1.006	0.994	0.988	0
C8V7U1	412	S	Unknown	ANIA_04598	0.996233	0.00207393	57.164	S(0.996)VS(0.003)S(0.001)TSVGK	2	0.80632	1
C8V829	294	S	predicted protein [Aspergillus nidulans FGSC A4]	ANIA_05053	0.977017	0.00617051	40.516	DVY(0.01)T(0.013)PGS(0.977)PGCG	2	0.60234	1
C8V834	170	S	Homeobox transcription factor, putative (AFU_orthologue AFUA_3G12160)	ANIA_05048	0.91795	0.000398165	67.415	S(0.081)NS(0.918)AVVLGT(0.001)PR	2	-0.90041	2	1.03	0.97	0.942
C8V834	268	S	Homeobox transcription factor, putative (AFU_orthologue AFUA_3G12160)	ANIA_05048	0.978832	0.00288728	100.09	TVS(0.979)S(0.021)LGR	2	0.66763	3	1.129	0.873	0.774
C8V891	25	S	Serine/threonine protein kinase, putative (AFU_orthologue AFUA_2G02850)	ANIA_04536	0.959398	1.55813e-33	145.19	LS(0.04)ES(0.959)PEDES(0.001)FMTPLSDDQTNSSK	3	-0.58938	1
C8V891	60	S	Serine/threonine protein kinase, putative (AFU_orthologue AFUA_2G02850)	ANIA_04536	0.999915	0.000541729	42.705	S(1)PLLEQHEHGLGPSGLDR	3	1.8283	1	0.995	1.005	1.011
C8V891	106	S	Serine/threonine protein kinase, putative (AFU_orthologue AFUA_2G02850)	ANIA_04536	0.995042	0.00272078	103.87	TLS(0.995)PS(0.005)PR	2	0.16212	1	1.02	0.98	0.962
C8V891	101	S	Serine/threonine protein kinase, putative (AFU_orthologue AFUA_2G02850)	ANIA_04536	0.999794	3.9245e-13	108.55	VFTLPNMSTSSIGALS(1)PR	3	-2.0245	1	1.069	0.933	0.874
C8V891	287	T	Serine/threonine protein kinase, putative (AFU_orthologue AFUA_2G02850)	ANIA_04536	0.987248	1.08192e-06	96.464	T(0.003)FT(0.987)DVS(0.005)S(0.005)AIPQR	2	0.50942	2	0.961	1.039	1.081
C8V891	108	S	Serine/threonine protein kinase, putative (AFU_orthologue AFUA_2G02850)	ANIA_04536	0.870813	0.00303798	96.668	TLS(0.129)PS(0.871)PR	2	-0.76493	2	1.03	0.97	0.941
C8V894	301	S	Unknown	ANIA_10564	0.974903	3.93216e-07	97.235	EY(0.005)VVEEY(0.02)RS(0.975)PIDR	3	0.78824	2	0.972	1.028	1.057
C8V8A3	41	S	Nucleoside transporter, putative (AFU_orthologue AFUA_2G03000)	ANIA_04526	0.999998	2.33685e-05	57.484	LTLFDEPHHHEEGVES(1)R	4	0.050477	1				0
C8V8B5	13	S	Alkaline phosphatase	ANIA_10563	0.974826	6.72912e-07	73.672	QS(0.975)S(0.022)EQS(0.001)S(0.002)IR	2	-0.0063425	2	1.141	0.861	0.754	0
C8V8B5	150	S	Alkaline phosphatase	ANIA_10563	0.999489	3.4148e-37	163.8	SSSSLVT(0.001)DS(0.999)AAGATAFSCGFK	3	1.1645	8	1.011	0.989	0.978	0
C8V8B9	84	S	Peptide methionine sulfoxide reductase (Eurofung)	ANIA_10562	0.989932	0.000357288	55.437	VGY(0.002)CGGNT(0.005)AS(0.99)PNY(0.002)R	2	-4.3754	1	0.931	1.067	1.146	1.101	1.04087
C8V8C3	526	T	Cyclic nucleotide-binding domain protein (AFU_orthologue AFUA_2G03170)	ANIA_04510	0.949808	1.12414e-06	100.4	SLPDT(0.002)PT(0.048)T(0.95)PVAQK	2	0.44242	3	0.923	1.075	1.164	1.008	1.15476
C8V8C3	523	T	Cyclic nucleotide-binding domain protein (AFU_orthologue AFUA_2G03170)	ANIA_04510	0.965586	3.14751e-05	78.814	S(0.003)LPDT(0.966)PT(0.026)T(0.005)PVAQK	4	-1.6508	2				1.008
C8V8C3	489	S	Cyclic nucleotide-binding domain protein (AFU_orthologue AFUA_2G03170)	ANIA_04510	0.999948	0.000687788	50.226	RGS(1)VAPLTPEEVSR	3	-3.1594	1				1.008
C8V8D1	91	S	BZIP transcription factor, putative (AFU_orthologue AFUA_2G03280)	ANIA_04502	1	0.0010788	73.632	RNS(1)ADLER	2	-0.82214	29	1.068	0.934	0.875	0.974	0.898357
C8V8D1	58	S	BZIP transcription factor, putative (AFU_orthologue AFUA_2G03280)	ANIA_04502	0.87046	0.000602523	61.167	KPS(0.87)AS(0.13)ILVPR	2	-0.97992	3	0.982	1.018	1.037	0.974	1.06468
C8V8D1	29	S	BZIP transcription factor, putative (AFU_orthologue AFUA_2G03280)	ANIA_04502	0.829104	2.93549e-08	71.651	AHMS(0.163)S(0.829)LS(0.007)SSSSISDAETER	3	-1.7739	1				0.974
C8V8F1	21	T	Calcium/calmodulin-dependent protein kinase, putative (Eurofung)	ANIA_04483	0.99888	1.22608e-45	167.99	LVT(0.999)PHAEPT(0.001)TNVSPVHAEQQR	4	-3.9776	1	0.949	1.05	1.108	1.231	0.900081
C8V8F1	468	S	Calcium/calmodulin-dependent protein kinase, putative (Eurofung)	ANIA_04483	1	0.0011146	82.831	S(1)PGAINLR	2	-0.026722	1				1.231
C8V8F1	71	S	Calcium/calmodulin-dependent protein kinase, putative (Eurofung)	ANIA_04483	0.973291	2.86259e-15	105.72	LGGGQPHS(0.008)T(0.019)QRES(0.973)PEIPVKR	5	0.046095	5	0.983	1.017	1.035	1.231	0.84078
C8V8F1	31	S	Calcium/calmodulin-dependent protein kinase, putative (Eurofung)	ANIA_04483	0.99969	4.24295e-23	127.16	LVTPHAEPTTNVS(1)PVHAEQQR	5	-0.12228	6	0.896	1.102	1.231	1.231	1
C8V8H2	86	Y	40S ribosomal protein S13 (AFU_orthologue AFUA_4G07640)	ANIA_04468	0.946876	0.0124268	62.463	ET(0.007)GT(0.046)Y(0.947)RGR	2	0.49175	1	1.106	0.896	0.81	0.898	0.902004
C8V8H4	206	Y	ATP-dependent RNA helicase ded1	ded1	0.904034	0.0034052	66.267	Y(0.904)QT(0.067)PT(0.029)PVQK	2	-0.63551	5	0.998	1.002	1.005	0.945	1.06349
C8V8H4	210	T	ATP-dependent RNA helicase ded1	ded1	0.947201	0.000508996	73.435	Y(0.079)QT(0.974)PT(0.947)PVQK	3	0.18479	10	0.976	1.024	1.049	0.945	1.11005
C8V8H4	328	T	ATP-dependent RNA helicase ded1	ded1	1	0.000849212	70.438	GCDLLVAT(1)PGR	2	-0.12496	1	0.98	1.02	1.04	0.945	1.10053
C8V8H4	208	T	ATP-dependent RNA helicase ded1	ded1	0.974214	0.00176337	56.404	Y(0.079)QT(0.974)PT(0.947)PVQK	3	0.18479	10	0.977	1.023	1.047	0.945	1.10794
C8V8H4	415	S	ATP-dependent RNA helicase ded1	ded1	0.828502	3.73811e-05	84.297	VGS(0.829)T(0.145)S(0.026)ENITQK	3	-0.31497	1				0.945
C8V8H4	574	S	ATP-dependent RNA helicase ded1	ded1	0.934318	0.00106909	45.237	EAHQEVPS(0.934)FLES(0.066)IAR	3	1.3065	1				0.945
C8V8H5	447	S	Ino eighty subunit 1	AN10560	0.999869	1.37005e-11	120.39	FVTEAS(1)PHHQGSSR	3	-0.25605	5	1.017	0.983	0.967	0.868	1.11406
C8V8H5	627	T	Ino eighty subunit 1	AN10560	0.978277	7.70652e-12	121.82	AAAAASSTPSAS(0.022)T(0.978)PK	2	-0.18495	2	0.966	1.034	1.07	0.868	1.23272
C8V8H5	375	S	Ino eighty subunit 1	AN10560	1	1.32416e-06	96.489	AAADS(1)DDLIEFR	2	1.6051	2				0.868
C8V8H5	423	T	Ino eighty subunit 1	AN10560	0.973563	1.3114e-18	99.319	T(0.025)KAENT(0.974)PDAAS(0.002)PAPPGSGYPILNR	3	0.52438	1				0.868
C8V8H7	501	T	Hypothetical bifunctional AICARFT/IMPCHase bienzyme (Eurofung)	ANIA_04464	0.953998	3.83281e-06	80.585	SNAIDLLCS(0.046)GQT(0.954)PR	3	-1.5088	1	1.028	0.972	0.945	1.038	0.910405
C8V8H7	395	S	Hypothetical bifunctional AICARFT/IMPCHase bienzyme (Eurofung)	ANIA_04464	0.993431	0.000456799	68.676	NDVVIS(0.993)PS(0.007)K	3	-0.0053485	3	0.994	1.006	1.013	1.038	0.975915
C8V8J0	190	S	UBX domain protein, putative (AFU_orthologue AFUA_4G07430)	ANIA_04450	0.911252	6.71982e-06	93.226	RT(0.089)S(0.911)QPLEEAMTK	2	0.97023	4	1.063	0.939	0.884	1.048	0.843511
C8V8L0	116	S	60S ribosomal protein L22, putative (AFU_orthologue AFUA_3G12300)	ANIA_05014	1	1.34364e-22	146.1	FYNVAS(1)EEADEDEE	2	-2.1185	24	1.069	0.933	0.874	0.943	0.926829
C8V8V4	50	T	Cytochrome b-c1 complex subunit 7	ANIA_04388	0.950055	4.96256e-07	76.82	ADDLIPEES(0.05)DT(0.95)VQTALK	3	3.3664	2	1.022	0.978	0.957	0.909	1.05281
C8V916	72	S	Acetolactate synthase	ANIA_04956	1	0.00464097	50.897	NEVS(1)PLQNR	2	1.2808	1				1.014
C8V9A6	104	S	Transcription elongation factor 1 homolog	ANIA_11131	0.972693	0.00299744	87.476	T(0.003)Y(0.025)S(0.973)PEGR	2	-0.54103	9	1.088	0.914	0.839	0.935	0.897326
C8V9A6	103	Y	Transcription elongation factor 1 homolog	ANIA_11131	0.998697	0.00997291	85.161	TY(0.999)S(0.001)PEGR	2	-0.043607	4				0.935
C8V9A6	99	S	Transcription elongation factor 1 homolog	ANIA_11131	0.99959	2.74236e-15	129.65	YEADEYATRPS(1)PR	2	-0.33082	23	1.048	0.953	0.911	0.935	0.974332
C8V9A6	87	S	Transcription elongation factor 1 homolog	ANIA_11131	0.9082	0.00159801	43.696	DT(0.087)AS(0.908)KY(0.07)EADEY(0.505)AT(0.125)RPS(0.305)PR	3	-0.050511	1	1.091	0.911	0.835	0.935	0.893048
C8V9A6	89	Y	Transcription elongation factor 1 homolog	ANIA_11131	0.987726	1.83592e-10	115.91	Y(0.988)EADEY(0.012)ATRPSPR	3	-0.073732	6	1.007	0.993	0.987	0.935	1.05561
C8V9A6	117	S	Transcription elongation factor 1 homolog	ANIA_11131	1	4.32085e-08	99.927	GIGVAEPAS(1)DLGED	2	0.44554	16	1.022	0.978	0.958	0.935	1.0246
C8V9A6	96	T	Transcription elongation factor 1 homolog	ANIA_11131	0.915099	1.28467e-07	104.94	Y(0.002)EADEY(0.004)AT(0.915)RPS(0.08)PR	2	-0.076601	3	1.01	0.99	0.98	0.935	1.04813
C8V9A8	89	T	Unknown	ANIA_11130	0.999762	0.000371665	74.698	KLT(1)NEETCR	2	0.54471	2	0.966	1.034	1.07	0
C8V9A8	14	S	Unknown	ANIA_11130	0.987167	0.00361423	42.317	S(0.987)PS(0.013)HRPEPILR	3	1.6474	1	0.953	1.047	1.099	0
C8V9E9	145	T	Actin-related protein 2/3 complex subunit 5	ANIA_04919	0.905614	1.6234e-15	123.63	SVSPQS(0.094)T(0.906)GFSQIQAR	3	0.51449	4	0.961	1.039	1.081	1.067	1.01312
C8V9E9	141	S	Actin-related protein 2/3 complex subunit 5	ANIA_04919	0.977275	1.89089e-22	137.69	KS(0.009)VS(0.977)PQS(0.006)T(0.007)GFSQIQAR	3	0.12781	26	1	1	1	1.067	0.937207
C8V9G4	128	Y	Zinc knuckle transcription factor/splicing factor MSL5/ZFM1, putative (AFU_orthologue AFUA_3G10840)	ANIA_10615	0.947933	1.6977e-14	93.505	INDVVPADGDRS(0.93)PS(0.122)PPPQY(0.948)DNFGR	3	0.40974	4	0.97	1.03	1.061	1.055	1.00569
C8V9G4	123	S	Zinc knuckle transcription factor/splicing factor MSL5/ZFM1, putative (AFU_orthologue AFUA_3G10840)	ANIA_10615	0.999975	6.86468e-28	123.16	INDVVPADGDRS(1)PS(1)PPPQYDNFGR	4	0.78211	36	0.988	1.012	1.025	1.055	0.971564
C8V9G4	45	S	Zinc knuckle transcription factor/splicing factor MSL5/ZFM1, putative (AFU_orthologue AFUA_3G10840)	ANIA_10615	1	9.31357e-09	100.02	S(1)PVRADPPADGVK	2	-0.51418	38	0.97	1.03	1.062	1.055	1.00664
C8V9G4	121	S	Zinc knuckle transcription factor/splicing factor MSL5/ZFM1, putative (AFU_orthologue AFUA_3G10840)	ANIA_10615	0.999991	6.86468e-28	123.16	INDVVPADGDRS(1)PS(1)PPPQYDNFGR	4	0.78211	39	0.986	1.014	1.027	1.055	0.97346
C8V9G9	170	Y	Telomere and ribosome associated protein Stm1, putative (AFU_orthologue AFUA_3G10920)	ANIA_10614	0.999954	4.02153e-11	133.23	SKSFAEY(1)LAEK	3	-0.53845	1				0.981
C8V9G9	152	T	Telomere and ribosome associated protein Stm1, putative (AFU_orthologue AFUA_3G10920)	ANIA_10614	1	1.70591e-21	126.32	ADENEPQT(1)PAEES(1)EEPADK	3	-0.03172	57	0.938	1.06	1.13	0.981	1.15189
C8V9G9	166	S	Telomere and ribosome associated protein Stm1, putative (AFU_orthologue AFUA_3G10920)	ANIA_10614	0.998356	0.00142472	62.732	S(0.998)FAEY(0.002)LAEK	2	-0.41678	1				0.981
C8V9G9	157	S	Telomere and ribosome associated protein Stm1, putative (AFU_orthologue AFUA_3G10920)	ANIA_10614	1	2.58663e-14	100.95	ADENEPQT(1)PAEES(1)EEPADK	3	-0.03172	24	0.962	1.038	1.08	0.981	1.10092
C8V9I8	159	S	CorA family metal ion transporter, putative (AFU_orthologue AFUA_5G05830)	ANIA_11138	1	1.12329e-18	124.88	ANT(1)LES(1)HGPPDLEAILQR	3	1.1037	1	1.1	0.902	0.82
C8V9I8	156	T	CorA family metal ion transporter, putative (AFU_orthologue AFUA_5G05830)	ANIA_11138	1	1.12329e-18	124.88	ANT(1)LES(1)HGPPDLEAILQR	3	1.1037	1	1.1	0.902	0.82
C8V9J7	76	S	Unknown	ANIA_11127	0.896187	0.00444945	51.135	T(0.012)NS(0.896)AS(0.091)AEFK	2	-0.26252	1	1.06	0.942	0.888
C8V9K6	553	S	Calcium/calmodulin-dependent protein kinase CMKC (Eurofung)	ANIA_08827	0.999027	2.25998e-11	85.76	IRDDPIDDLQSQS(0.001)SQIPLS(0.999)R	4	-1.4754	2				0.982
C8V9K6	40	S	Calcium/calmodulin-dependent protein kinase CMKC (Eurofung)	ANIA_08827	0.984123	1.09655e-06	98.654	Y(0.008)AST(0.001)PS(0.007)FES(0.984)PQR	2	-0.61466	2	1.006	0.994	0.987	0.982	1.00509
C8V9K6	690	S	Calcium/calmodulin-dependent protein kinase CMKC (Eurofung)	ANIA_08827	0.968744	1.68878e-08	102.63	ET(0.018)T(0.013)MS(0.969)EPALGIGAK	3	0.38545	3				0.982
C8V9K6	655	T	Calcium/calmodulin-dependent protein kinase CMKC (Eurofung)	ANIA_08827	1	0.0287221	56.258	ADT(1)LPGK	2	-0.10101	1	0.88	1.118	1.272	0.982	1.29532
C8V9K6	68	S	Calcium/calmodulin-dependent protein kinase CMKC (Eurofung)	ANIA_08827	0.993345	1.40496e-11	113.33	SEYT(0.006)LS(0.993)QDDGTAEHR	3	-0.55692	3	1.056	0.946	0.896	0.982	0.912424
C8V9K6	122	S	Calcium/calmodulin-dependent protein kinase CMKC (Eurofung)	ANIA_08827	1	0.00766174	55.461	AKS(1)QLLR	3	-0.53713	1				0.982
C8V9K6	475	S	Calcium/calmodulin-dependent protein kinase CMKC (Eurofung)	ANIA_08827	0.992756	4.38684e-05	95.417	T(0.006)QS(0.993)LNT(0.001)YNR	2	-0.28558	4	0.972	1.028	1.058	0.982	1.07739
C8V9K6	34	S	Calcium/calmodulin-dependent protein kinase CMKC (Eurofung)	ANIA_08827	0.859617	5.32857e-07	99.941	Y(0.001)AS(0.86)T(0.139)PSFESPQR	3	0.054737	5	1.09	0.912	0.837	0.982	0.852342
C8V9K6	66	T	Calcium/calmodulin-dependent protein kinase CMKC (Eurofung)	ANIA_08827	0.955685	8.90783e-07	82.01	S(0.006)EY(0.003)T(0.956)LS(0.035)QDDGTAEHR	3	-0.92626	2	0.989	1.011	1.023	0.982	1.04175
C8V9K6	140	S	Calcium/calmodulin-dependent protein kinase CMKC (Eurofung)	ANIA_08827	1	4.021e-10	109.1	RPADGLNS(1)PFHR	3	0.22726	3	0.963	1.037	1.077	0.982	1.09674
C8V9L5	50	T	Unknown	ANIA_09481	0.78753	0.00241724	62.088	DLT(0.788)S(0.164)T(0.035)T(0.014)ELK	2	-2.3884	1				0
C8V9M8	123	T	Unknown	ANIA_11123	0.992891	5.21968e-05	85.988	DEMPDIPLT(0.993)PT(0.007)QR	2	-1.2546	4	0.992	1.008	1.016	0.969	1.0485
C8V9M8	161	S	Unknown	ANIA_11123	0.984852	1.08865e-22	116.2	AGS(0.985)PAS(0.014)HS(0.001)GSPLSTSASASSLR	2	-0.0024464	1				0.969
C8V9M8	234	S	Unknown	ANIA_11123	0.970495	0.000116316	56.121	ESIALPAT(0.029)PS(0.97)PAGGK	3	-0.61364	1				0.969
C8V9M8	192	S	Unknown	ANIA_11123	0.798512	7.13837e-07	72.99	FSSS(0.001)T(0.006)PFS(0.978)PS(0.216)PS(0.799)PLLHK	3	-0.29691	1	0.929	1.069	1.152	0.969	1.18885
C8V9M8	188	S	Unknown	ANIA_11123	0.977824	7.13837e-07	72.99	FSSS(0.001)T(0.006)PFS(0.978)PS(0.216)PS(0.799)PLLHK	3	-0.29691	1	0.929	1.069	1.152	0.969	1.18885
C8V9M8	168	S	Unknown	ANIA_11123	0.997486	1.5291e-27	123.44	AGSPASHS(0.002)GS(0.997)PLSTSASASSLR	3	0.76531	2	1.028	0.972	0.945	0.969	0.975232
C8V9M8	258	S	Unknown	ANIA_11123	0.966426	0.00587464	61.815	RPS(0.966)IS(0.031)S(0.002)GSY(0.001)	2	0.21639	3	0.98	1.02	1.04	0.969	1.07327
C8V9M8	211	S	Unknown	ANIA_11123	0.99999	1.0229e-07	107.69	RPS(1)FGSSSPLR	3	-0.030749	7	1.042	0.958	0.92	0.969	0.949432
C8V9M8	232	T	Unknown	ANIA_11123	0.99511	0.000118611	60.062	ES(0.002)IALPAT(0.995)PS(0.003)PAGGK	3	-0.89675	1				0.969
C8V9M8	242	S	Unknown	ANIA_11123	0.999912	0.00133484	54.005	RGS(1)LGVSNK	3	0.056676	3	0.996	1.004	1.008	0.969	1.04025
C8V9N8	176	S	Cysteinyl-tRNA synthetase (AFU_orthologue AFUA_5G09610)	ANIA_08800	0.997171	0.000103921	53.033	NLPLLS(0.997)PELPPSDY(0.002)SK	3	0.10897	1				0.966
C8V9S7	934	T	Putative SNARE-dependent exocytosis protein Sro7 (Eurofung)	ANIA_04890	0.999992	2.78955e-22	138.98	QNT(1)NDEGYFAYMQR	3	0.47926	7	1.033	0.967	0.935
C8V9T2	783	S	Golgi complex component Cog3, putative (Eurofung)	ANIA_04886	0.973974	4.12807e-05	96.334	T(0.018)GS(0.974)LGS(0.008)QFR	2	-0.10931	1	0.992	1.008	1.017
C8V9T3	138	S	Mitochondrial protein Fmp25, putative (AFU_orthologue AFUA_3G11100)	ANIA_10609	0.997891	8.13607e-06	93.026	RLS(0.998)Y(0.002)FDSNVLR	3	0.37674	1				1.043
C8V9V9	220	T	Transcription elongation factor S-II (AFU_orthologue AFUA_3G07670)	ANIA_04861	0.999971	0.00117063	71.879	VLSNEVT(1)PER	2	0.046374	1	0.986	1.014	1.027	1.196	0.858696
C8V9Z0	640	S	Serine/threonine protein kinase, putative (AFU_orthologue AFUA_6G02840)	ANIA_08751	0.997218	0.000164002	58.461	KPNIDGT(0.003)GRLS(0.997)PR	4	-0.1601	2	0.986	1.014	1.029	0.981	1.04893
C8V9Z0	52	S	Serine/threonine protein kinase, putative (AFU_orthologue AFUA_6G02840)	ANIA_08751	0.971494	6.39002e-14	109.37	DDGFTSPIST(0.001)PLGS(0.971)PS(0.027)K	3	2.3338	5	1.043	0.957	0.918	0.981	0.93578
C8V9Z0	453	S	Serine/threonine protein kinase, putative (AFU_orthologue AFUA_6G02840)	ANIA_08751	0.999806	3.99825e-32	164.69	S(1)IVGSPDYMAPEVLK	3	1.5049	5	0.987	1.013	1.026	0.981	1.04587
C8V9Z0	44	S	Serine/threonine protein kinase, putative (AFU_orthologue AFUA_6G02840)	ANIA_08751	0.903276	8.16389e-07	75.224	DDGFT(0.064)S(0.903)PIS(0.245)T(0.235)PLGS(0.54)PS(0.013)K	2	-2.8591	5	0.965	1.035	1.073	0.981	1.09378
C8V9Z0	647	T	Serine/threonine protein kinase, putative (AFU_orthologue AFUA_6G02840)	ANIA_08751	0.998964	0.000632332	53.3	KPIPT(0.999)EDFGT(0.001)IF	2	1.8739	1	1.032	0.968	0.939	0.981	0.957187
C8V9Z0	79	S	Serine/threonine protein kinase, putative (AFU_orthologue AFUA_6G02840)	ANIA_08751	0.994063	0.000867602	91.313	LQPS(0.005)S(0.994)PT(0.001)K	3	-0.43995	8	0.975	1.025	1.053	0.981	1.07339
C8VA01	1177	S	Structural maintenance of chromosome complex subunit SmcA (AFU_orthologue AFUA_6G02700)	ANIA_08742	0.999889	0.000130732	73.722	SGTGGAVS(1)PAVR	3	0.44121	2	1.113	0.889	0.799	0.938	0.851812
C8VA27	345	S	2-dehydropantoate 2-reductase, putative (AFU_orthologue AFUA_6G02620)	ANIA_08718	0.806876	0.000996163	86.898	VS(0.193)S(0.807)VPPPR	2	-0.30749	2	0.975	1.025	1.051	0.956	1.09937
C8VA27	613	S	2-dehydropantoate 2-reductase, putative (AFU_orthologue AFUA_6G02620)	ANIA_08718	0.905061	8.06277e-07	76.301	RNS(0.994)QS(0.905)PGT(0.101)PFGGPGPR	2	-0.66408	1	1.023	0.977	0.954	0.956	0.997908
C8VA27	332	T	2-dehydropantoate 2-reductase, putative (AFU_orthologue AFUA_6G02620)	ANIA_08718	1	1.1761e-17	136.83	DAT(1)PPAVAQPPPR	2	0.11346	5	1.073	0.929	0.866	0.956	0.905858
C8VA27	611	S	2-dehydropantoate 2-reductase, putative (AFU_orthologue AFUA_6G02620)	ANIA_08718	0.99774	3.78806e-08	93.5	RNS(0.998)QS(0.001)PGT(0.002)PFGGPGPR	2	-0.28018	7	0.994	1.006	1.012	0.956	1.05858
C8VA31	286	S	Unknown	ANIA_11104	0.852596	2.30973e-08	87.352	TSAVSPQHT(0.066)GS(0.853)S(0.314)S(0.384)GS(0.384)KR	3	0.11215	2	1.02	0.98	0.961
C8VA31	280	S	Unknown	ANIA_11104	0.998774	9.9695e-13	112.58	TSAVS(0.999)PQHT(0.001)GSSSGSK	2	-0.04104	10	0.983	1.017	1.034
C8VA31	253	T	Unknown	ANIA_11104	0.983782	0.00253451	43.164	KAS(0.005)EGES(0.011)AT(0.984)PPADDRK	3	-1.4923	1	1.011	0.989	0.977
C8VA31	392	S	Unknown	ANIA_11104	0.999999	3.5351e-05	84.753	KVS(1)APPAPPSR	3	0.58009	5	0.948	1.051	1.11
C8VA31	321	S	Unknown	ANIA_11104	1	1.39475e-13	98.3	DPS(1)PPRPR	3	-0.040632	11	1.011	0.989	0.977
C8VA31	164	S	Unknown	ANIA_11104	0.999993	2.84542e-05	100.88	SIFGS(1)LLGR	2	-0.41853	2	0.956	1.044	1.092
C8VA31	414	S	Unknown	ANIA_11104	0.780429	3.16353e-09	88.108	T(0.163)AS(0.78)PAT(0.056)PPQLPPK	2	0.31103	9	0.936	1.062	1.135
C8VA31	284	T	Unknown	ANIA_11104	0.996761	4.74043e-08	84.166	TSAVSPQHT(0.997)GS(0.003)SSGSK	3	4.1306	5	0.996	1.004	1.007
C8VA31	355	S	Unknown	ANIA_11104	0.998661	6.84922e-14	110.74	AAS(0.999)GAT(0.001)PGPPPPPRPPK	3	-0.017226	9	0.953	1.047	1.1
C8VA31	647	S	Unknown	ANIA_11104	0.794759	8.39296e-06	79.676	QKVS(0.205)GS(0.795)DDEKDDDDDW	3	-0.24873	2	0.933	1.065	1.142
C8VA41	18	T	40S ribosomal protein S30	ANIA_08705	0.957944	0.000944633	55.196	S(0.042)AT(0.958)PKVEPQEK	3	-0.076608	1				0.852
C8VA41	7	S	40S ribosomal protein S30	ANIA_08705	1	0.0168441	51.193	VHGS(1)LAR	2	1.1825	1				0.852
C8VA50	100	S	Actin-related protein 2/3 complex subunit 4	ANIA_08698	1	0.003701	64.103	AES(1)FFILR	2	0.073354	1	1.038	0.962	0.927	1.014	0.914201
C8VA57	199	S	Dienelactone hydrolase family protein (AFU_orthologue AFUA_6G01940)	ANIA_08664	1	6.89914e-07	82.609	DEKPDDVS(1)QFGANLK	3	-0.54951	1				1.087
C8VA67	71	T	Unknown	ANIA_10603	0.893758	0.00457303	75.509	T(0.894)S(0.105)S(0.002)PAVSR	2	1.1984	1
C8VA67	199	T	Unknown	ANIA_10603	0.999999	2.0597e-05	83.633	AVT(1)PAPQQQSPQR	3	0.15688	2	0.966	1.034	1.07
C8VA67	65	S	Unknown	ANIA_10603	0.854355	0.00261715	44.246	Y(0.039)AT(0.002)PNS(0.854)HPVS(0.104)R	3	1.2774	1
C8VA67	520	S	Unknown	ANIA_10603	0.983544	0.000185082	61.962	VSFDAERQS(0.984)MT(0.016)GK	2	0.15561	2	0.975	1.025	1.051
C8VA69	35	S	G-patch domain protein, putative (AFU_orthologue AFUA_3G07480)	ANIA_04850	0.986249	0.000354283	73.082	MY(0.007)DDNS(0.986)PS(0.007)R	2	-0.45068	6	1.082	0.92	0.851
C8VA69	646	S	G-patch domain protein, putative (AFU_orthologue AFUA_3G07480)	ANIA_04850	0.999996	2.24755e-07	74.364	EPS(1)PPVQTTSK	3	0.27873	7	0.853	1.145	1.342
C8VA69	31	Y	G-patch domain protein, putative (AFU_orthologue AFUA_3G07480)	ANIA_04850	0.939764	0.00128528	79.201	MY(0.94)DDNS(0.037)PS(0.023)R	2	0.4152	2	1.12	0.882	0.787
C8VA69	48	T	G-patch domain protein, putative (AFU_orthologue AFUA_3G07480)	ANIA_04850	0.91883	0.00133696	41.905	S(0.045)PGGPS(0.036)HT(0.919)PPRGPAADR	3	0.13401	1
C8VA91	348	S	Autophagy-related protein Atg29 (Eurofung)	ANIA_04832	0.999542	0.000394998	66.004	TADVNHMS(1)PR	3	0.64528	1				0
C8VA91	163	S	Autophagy-related protein Atg29 (Eurofung)	ANIA_04832	0.95534	2.11551e-06	82.449	AQT(0.044)S(0.955)HPGT(0.001)PTLGTK	2	-0.23911	1	1.031	0.969	0.941	0
C8VA91	337	S	Autophagy-related protein Atg29 (Eurofung)	ANIA_04832	1	0.000116493	79.492	GNQINHPS(1)PR	2	-0.20451	7	1.02	0.98	0.961	0
C8VA91	151	S	Autophagy-related protein Atg29 (Eurofung)	ANIA_04832	0.995606	0.000231173	54.898	RNS(0.996)S(0.996)GNT(0.009)VQQIK	3	2.4828	4	1.027	0.973	0.948	0
C8VA91	167	T	Autophagy-related protein Atg29 (Eurofung)	ANIA_04832	0.986675	0.000194096	60.062	AQTS(0.001)HPGT(0.987)PT(0.011)LGT(0.001)K	3	0.13281	1	1.111	0.891	0.802	0
C8VA91	297	T	Autophagy-related protein Atg29 (Eurofung)	ANIA_04832	0.999642	0.00541212	40.941	RVT(1)GPPPSLR	3	-0.10207	1				0
C8VA91	150	S	Autophagy-related protein Atg29 (Eurofung)	ANIA_04832	0.995606	9.27545e-05	73.296	RNS(0.996)S(0.996)GNT(0.009)VQQIK	3	2.4828	7	1.021	0.979	0.96	0
C8VAA8	146	S	Putative Zn(II)2Cys6 transcription factor (Eurofung)	ANIA_10597	0.93278	8.04559e-06	66.308	DKGIPAPT(0.066)S(0.933)PVNLNS(0.001)R	3	0.086475	1
C8VAB7	11	S	Hypothetical oxidoreductase (Eurofung)	ANIA_11094	0.985111	0.000104427	121.73	AVVIT(0.015)S(0.985)PK	3	-0.37857	5	0.976	1.024	1.05	1.126	0.932504
C8VAK3	572	S	MYB DNA-binding domain protein (AFU_orthologue AFUA_3G07070)	ANIA_04813	0.952634	0.00938931	59.368	S(0.953)PS(0.047)VAPR	2	-0.71326	1				0.843
C8VAK3	640	S	MYB DNA-binding domain protein (AFU_orthologue AFUA_3G07070)	ANIA_04813	0.999911	2.9588e-12	88.708	QPDAARVS(1)PIRDDDSQQSAVR	4	-0.4057	2	1.064	0.938	0.882	0.843	1.04626
C8VAK3	69	S	MYB DNA-binding domain protein (AFU_orthologue AFUA_3G07070)	ANIA_04813	0.9999	1.66241e-11	85.376	ALDPVVEES(1)PLKQPHQTGDR	3	-0.1511	3	1.078	0.924	0.857	0.843	1.01661
C8VAK3	506	T	MYB DNA-binding domain protein (AFU_orthologue AFUA_3G07070)	ANIA_04813	0.99401	4.8224e-45	168.35	QQPDTVQPGT(0.994)PT(0.006)GNELPAVDR	3	-0.13928	3	1.027	0.973	0.948	0.843	1.12456
C8VAK3	672	S	MYB DNA-binding domain protein (AFU_orthologue AFUA_3G07070)	ANIA_04813	0.934964	1.78173e-15	89.08	AS(0.002)T(0.002)VT(0.06)DS(0.935)DVEESIFDHDDRSPDIESQR	4	-0.80993	1	1.03	0.97	0.942	0.843	1.11744
C8VAK3	23	S	MYB DNA-binding domain protein (AFU_orthologue AFUA_3G07070)	ANIA_04813	0.891568	0.00194677	73.887	FQGS(0.892)PS(0.108)SR	2	-0.47671	3	1.218	0.786	0.645	0.843	0.765125
C8VAL3	241	S	Unknown	ANIA_04804	1	1.57918e-07	121.69	RKS(1)EAIMQAR	4	-0.50463	3	1.034	0.966	0.935	0.976	0.957992
C8VAL3	44	S	Unknown	ANIA_04804	0.962899	3.67796e-25	146.97	ISEPIFS(0.006)PDT(0.018)DRS(0.963)PS(0.014)K	3	0.46568	5	1.014	0.986	0.972	0.976	0.995902
C8VAL9	66	S	Sorting nexin Snx3, putative (AFU_orthologue AFUA_3G06880)	ANIA_10594	0.905227	0.00073973	64.798	RRY(0.092)S(0.905)DFEY(0.003)FR	3	0.21143	3	1.049	0.952	0.909	1.011	0.89911
C8VAL9	65	Y	Sorting nexin Snx3, putative (AFU_orthologue AFUA_3G06880)	ANIA_10594	0.998688	1.3682e-05	131.52	Y(0.999)S(0.001)DFEYFR	2	0.18496	3	0.928	1.07	1.154	1.011	1.14144
C8VAM4	246	S	40S ribosomal protein S4	ANIA_04794	1	0.00180105	113.1	LS(1)IAEERDR	3	-0.55231	3	1.033	0.967	0.935	0.89	1.05056
C8VAM4	32	S	40S ribosomal protein S4	ANIA_04794	1	0.0107812	49.715	AS(1)PGPHK	3	1.0424	3				0.89
C8VAM4	177	T	40S ribosomal protein S4	ANIA_04794	0.999999	1.59343e-06	96.773	FDT(1)GVVCMVTGGR	2	-0.30303	1	1.008	0.992	0.984	0.89	1.10562
C8VAM4	24	S	40S ribosomal protein S4	ANIA_04794	0.916013	0.00961098	46.022	MS(0.916)GT(0.083)Y(0.001)APK	3	0.3056	1				0.89
C8VAM4	13	S	40S ribosomal protein S4	ANIA_04794	0.994911	3.59956e-10	110.56	RLS(0.995)APS(0.005)HWLLDK	3	-0.92495	1	0.992	1.008	1.016	0.89	1.14157
C8VAQ0	92	T	Phosphoserine phosphatase, hypothetical (Eurofung)	ANIA_10593	1	0.000289151	74.987	DAVLPQGT(1)PK	2	0.36324	2	1.014	0.986	0.973	0.973	1
C8VAQ0	22	S	Phosphoserine phosphatase, hypothetical (Eurofung)	ANIA_10593	0.973326	1.95123e-32	173.34	FS(0.052)S(0.973)S(0.013)S(0.001)FIQDHQQY(0.961)K	2	-1.5113	17	0.991	1.009	1.018	0.973	1.04625
C8VAQ0	32	Y	Phosphoserine phosphatase, hypothetical (Eurofung)	ANIA_10593	0.960584	9.75351e-32	170.89	FS(0.052)S(0.973)S(0.013)S(0.001)FIQDHQQY(0.961)K	2	-1.5113	2	0.978	1.022	1.046	0.973	1.07503
C8VAQ0	116	S	Phosphoserine phosphatase, hypothetical (Eurofung)	ANIA_10593	0.804346	6.74283e-12	98.76	SSDPVHPHLHPDS(0.196)S(0.804)PHAR	5	-0.31742	11	0.981	1.019	1.038	0.973	1.0668
C8VAQ0	21	S	Phosphoserine phosphatase, hypothetical (Eurofung)	ANIA_10593	0.999866	2.60086e-33	177.67	FS(1)S(0.966)S(0.033)S(0.001)FIQDHQQYK	3	1.3902	20	0.979	1.021	1.044	0.973	1.07297
C8VAQ0	65	S	Phosphoserine phosphatase, hypothetical (Eurofung)	ANIA_10593	1	6.71936e-05	84.365	VANPIS(1)PDPKK	4	-0.26655	7	0.99	1.01	1.021	0.973	1.04933
C8VAQ0	55	S	Phosphoserine phosphatase, hypothetical (Eurofung)	ANIA_10593	0.766026	1.41517e-15	91.985	APASITPTIGNVLENAT(0.001)ES(0.081)S(0.152)PS(0.766)PIPR	4	0.47829	1				0.973
C8VAQ7	289	T	Unknown	ANIA_10591	0.989613	2.53237e-18	100.24	TPETPGPQPSTEPELT(0.99)PIS(0.01)AS(0.001)AK	3	-0.21687	3	1.039	0.961	0.925
C8VAQ7	509	S	Unknown	ANIA_10591	0.904261	0.000249242	77.597	QET(0.096)LS(0.904)DVQK	2	3.905	2	1.046	0.954	0.912
C8VAQ7	9	S	Unknown	ANIA_10591	0.997857	9.19794e-05	80.871	DS(0.002)HLLS(0.998)PMSR	3	-0.06741	2	1.095	0.907	0.828
C8VAQ7	277	T	Unknown	ANIA_10591	0.781105	2.28506e-09	71.297	T(0.194)PET(0.781)PGPQPS(0.019)T(0.006)EPELTPISASAK	3	0.6078	1	0.965	1.035	1.073
C8VAQ8	764	S	Histone-lysine N-methyltransferase (Ash1), putative (AFU_orthologue AFUA_3G06480)	ANIA_04764	0.797429	0.000227455	74.987	AATAAES(0.202)S(0.797)PAR	2	2.2621	1	1.03	0.97	0.943
C8VAS4	16	S	Unknown	ANIA_04750	0.959594	0.00366774	44.577	S(0.034)QS(0.96)GQGPS(0.003)S(0.004)LVR	2	0.72509	1	0.96	1.04	1.082
C8VAT2	19	T	Translation initiation factor SUI1, putative (AFU_orthologue AFUA_3G06260)	ANIA_04742	0.997939	8.95433e-25	149.36	TFDPFAEADEDT(0.998)GET(0.002)K	2	0.067175	6	0.966	1.034	1.07	0.992	1.07863
C8VAT2	41	T	Translation initiation factor SUI1, putative (AFU_orthologue AFUA_3G06260)	ANIA_04742	0.89203	0.000272645	75.618	T(0.892)LT(0.085)T(0.023)VQGLPK	3	-1.3	1				0.992
C8VAU8	329	T	UDP-glucose 4-epimerase (Eurofung)	ANIA_04727	1	0.0162172	56.02	ANT(1)ELGWK	2	0.027738	1	1.086	0.916	0.843	1.11	0.759459
C8VAX8	128	S	Unknown	ANIA_04698	0.9833	0.00244478	50.102	T(0.001)S(0.001)AVVLS(0.983)DY(0.014)GR	2	2.3199	1
C8VAX8	11	S	Unknown	ANIA_04698	0.911313	4.72616e-08	81.574	YRPIS(0.911)PGS(0.088)ANMIDPLR	3	0.33908	6	1.013	0.987	0.975
C8VAX8	589	S	Unknown	ANIA_04698	0.795743	7.01243e-47	141.07	GRPVDDFS(0.796)S(0.204)DDEDES(1)DNFPLAIEGPGEPR	3	-2.5862	1	1.03	0.97	0.941
C8VAX8	424	S	Unknown	ANIA_04698	1	0.0102487	51.949	EPS(1)VRPR	3	0.21052	1	1.023	0.977	0.955
C8VAX8	236	S	Unknown	ANIA_04698	0.937331	4.4121e-06	92.38	ERPLS(0.937)LT(0.063)GIEDPR	3	1.1981	3	0.983	1.017	1.035
C8VAX8	135	S	Unknown	ANIA_04698	0.75065	7.21791e-47	185.16	S(0.216)PS(0.751)PLT(0.02)DQDGY(0.013)LVPASSR	2	0.3922	1	1.017	0.983	0.967
C8VAX8	281	S	Unknown	ANIA_04698	0.993861	1.90915e-17	127.58	STY(0.006)GFGNS(0.994)ELDLASAR	2	1.3791	2	0.935	1.063	1.136
C8VAX8	596	S	Unknown	ANIA_04698	0.99994	7.01243e-47	141.07	GRPVDDFS(0.796)S(0.204)DDEDES(1)DNFPLAIEGPGEPR	3	-2.5862	1	1.03	0.97	0.941
C8VAX8	179	Y	Unknown	ANIA_04698	0.987178	0.000130363	70.829	RHY(0.006)GAY(0.987)PT(0.001)Y(0.006)VSR	3	-0.56175	1
C8VAX8	164	S	Unknown	ANIA_04698	0.9995	1.07512e-24	145.88	HSSYDYAS(0.999)DTGGQPTSR	3	0.20108	8	0.95	1.049	1.106
C8VAX8	55	S	Unknown	ANIA_04698	0.998193	2.90848e-05	83.633	SDVPYS(0.998)PT(0.002)YDSR	3	2.4815	9	1.037	0.963	0.928
C8VAY4	308	T	Unknown	ANIA_10580	0.957917	4.08562e-26	115.63	TSAQGSMLEQQT(0.036)T(0.958)PT(0.006)R	2	0.69259	7	1.011	0.989	0.978	1.027	0.952288
C8VAY4	124	S	Unknown	ANIA_10580	0.982867	6.65621e-05	84.479	GS(0.002)S(0.015)LS(0.983)PTPSK	3	-0.21894	4	1.08	0.922	0.854	1.027	0.831548
C8VAY4	85	S	Unknown	ANIA_10580	0.999986	6.03792e-46	181.23	VHVQQSDGGPDLS(1)PDSR	2	-0.24697	4	0.97	1.03	1.063	1.027	1.03505
C8VAY4	320	S	Unknown	ANIA_10580	0.985348	5.67457e-06	90.706	TQFTFTCES(0.985)DS(0.011)S(0.004)K	3	-0.012591	1	0.993	1.007	1.015	1.027	0.988315
C8VAY4	307	T	Unknown	ANIA_10580	0.80738	2.42827e-09	97.271	TSAQGS(0.013)MLEQQT(0.807)T(0.179)PT(0.001)R	2	-0.24491	3	0.941	1.057	1.124	1.027	1.09445
C8VAY4	122	S	Unknown	ANIA_10580	0.923926	0.00164622	61.409	GS(0.052)S(0.924)LS(0.016)PT(0.005)PS(0.002)K	2	0.33216	3	1.103	0.899	0.816	1.027	0.794547
C8VAY4	340	S	Unknown	ANIA_10580	0.801304	1.16541e-10	71.098	GMALHAQNPHS(0.192)AQQRS(0.801)PIAES(0.007)QQGNNPR	5	0.2163	1	1.051	0.95	0.905	1.027	0.881207
C8VB15	421	T	Dynein light intermediate chain (Eurofung)	ANIA_04664	0.996231	0.000163023	53.625	KT(0.996)PQLEMS(0.003)PLEDNS(0.001)R	3	0.49461	3				0.961
C8VB15	427	S	Dynein light intermediate chain (Eurofung)	ANIA_04664	0.999892	3.02753e-16	125.23	KTPQLEMS(1)PLEDNSR	2	0.32433	6	0.939	1.059	1.129	0.961	1.17482
C8VB15	476	S	Dynein light intermediate chain (Eurofung)	ANIA_04664	0.976829	0.000158396	72.209	KDPVS(0.023)S(0.977)PGDEK	3	-0.58073	5	0.927	1.071	1.154	0.961	1.20083
C8VB25	814	S	Pre-mRNA splicing factor (Prp24), putative (AFU_orthologue AFUA_2G01820)	ANIA_10574	1	3.86473e-10	108.96	ADRAS(1)VEAEPVALRR	4	-0.80953	9	1.043	0.957	0.918	0.92	0.997826
C8VB25	75	S	Pre-mRNA splicing factor (Prp24), putative (AFU_orthologue AFUA_2G01820)	ANIA_10574	0.98033	1.24694e-08	77.221	APEPS(0.98)PPS(0.011)S(0.008)LGSAVNMGGK	3	-0.18386	3	0.977	1.023	1.047	0.92	1.13804
C8VB25	94	T	Pre-mRNA splicing factor (Prp24), putative (AFU_orthologue AFUA_2G01820)	ANIA_10574	0.946254	8.90783e-07	82.01	S(0.029)GS(0.025)GT(0.946)PPTVDLQNSR	3	-0.098561	2				0.92
C8VB25	31	T	Pre-mRNA splicing factor (Prp24), putative (AFU_orthologue AFUA_2G01820)	ANIA_10574	0.946353	8.56424e-05	50.088	SAPAS(0.001)GS(0.013)S(0.013)S(0.013)GNT(0.946)PPAPS(0.014)PAPKPLR	3	-0.69471	1				0.92
C8VB25	140	S	Pre-mRNA splicing factor (Prp24), putative (AFU_orthologue AFUA_2G01820)	ANIA_10574	0.960419	3.2737e-16	92.349	T(0.009)PS(0.009)Y(0.013)ES(0.96)QLS(0.005)PS(0.001)T(0.001)IHPNVNQISHNTPTPR	4	0.80255	1	1.001	0.999	0.997	0.92	1.0837
C8VB25	143	S	Pre-mRNA splicing factor (Prp24), putative (AFU_orthologue AFUA_2G01820)	ANIA_10574	0.973297	1.34058e-34	130.33	TPSY(0.001)ES(0.017)QLS(0.973)PS(0.006)T(0.002)IHPNVNQISHNTPTPR	4	0.35123	5	1.008	0.992	0.984	0.92	1.06957
C8VB26	10	T	Unknown	ANIA_10578	0.999177	0.000147338	74.141	GT(0.999)DRNY(0.001)TGFLTK	3	-0.080101	1	0.924	1.074	1.163
C8VB27	466	S	Conserved serine proline-rich protein (AFU_orthologue AFUA_2G01790)	ANIA_04650	0.954311	0.000460297	68.525	AY(0.043)S(0.954)PEY(0.002)GPR	3	-0.12817	2	1.266	0.74	0.585	1.062	0.550847
C8VB27	225	S	Conserved serine proline-rich protein (AFU_orthologue AFUA_2G01790)	ANIA_04650	0.779786	0.00221895	43.794	AY(0.04)S(0.169)S(0.78)PAPLPVS(0.011)HPPR	2	-0.25573	1	1.08	0.922	0.854	1.062	0.804143
C8VB27	597	S	Conserved serine proline-rich protein (AFU_orthologue AFUA_2G01790)	ANIA_04650	0.977508	2.02416e-40	141.36	GRGGS(0.978)QPS(0.022)VSQTPFSPDSFDSFNPNAAR	3	2.0105	2	1.014	0.986	0.972	1.062	0.915254
C8VB27	451	S	Conserved serine proline-rich protein (AFU_orthologue AFUA_2G01790)	ANIA_04650	0.990767	4.09448e-08	67.827	T(0.004)AMAHPS(0.991)PQLVPS(0.002)PAPSY(0.004)K	3	0.3827	4	0.977	1.023	1.048	1.062	0.986817
C8VB27	585	S	Conserved serine proline-rich protein (AFU_orthologue AFUA_2G01790)	ANIA_04650	0.924909	0.00096105	50.806	KS(0.072)VS(0.925)PRPPPS(0.003)R	4	0.68082	2				1.062
C8VB27	699	S	Conserved serine proline-rich protein (AFU_orthologue AFUA_2G01790)	ANIA_04650	0.828142	9.3494e-05	42.319	NAPT(0.127)RHS(0.828)PAAPRPT(0.006)S(0.006)S(0.006)Y(0.003)VS(0.008)T(0.008)S(0.008)DGDR	4	-1.5201	1	0.866	1.132	1.308	1.062	1.23164
C8VB27	568	S	Conserved serine proline-rich protein (AFU_orthologue AFUA_2G01790)	ANIA_04650	0.999938	3.96715e-06	79.837	S(1)VIAEAPSQQLVLR	3	-0.42495	2	0.959	1.041	1.085	1.062	1.02166
C8VB27	745	S	Conserved serine proline-rich protein (AFU_orthologue AFUA_2G01790)	ANIA_04650	0.947245	1.13035e-09	67.911	RHS(0.947)IS(0.702)PS(0.191)PS(0.156)PMY(0.004)APAPVGPPIPAK	4	0.19201	2	0.946	1.052	1.112	1.062	1.04708
C8VB27	525	S	Conserved serine proline-rich protein (AFU_orthologue AFUA_2G01790)	ANIA_04650	1	9.5122e-06	87.447	S(1)GVLEEHLPGPNR	2	1.4335	5	1.025	0.975	0.951	1.062	0.89548
C8VB67	269	S	Vacuolar protein sorting protein (Vps36), putative (AFU_orthologue AFUA_4G04100)	ANIA_07037	0.76128	1.35832e-06	87.157	S(0.239)DS(0.761)PAPVFEDGNIR	2	0.90572	1	0.987	1.013	1.025
C8VB67	203	S	Vacuolar protein sorting protein (Vps36), putative (AFU_orthologue AFUA_4G04100)	ANIA_07037	0.999998	1.541e-22	129.07	EAPPIS(1)PAVSQAQQECQSAR	3	0.26534	1	1.061	0.941	0.887
C8VB67	349	S	Vacuolar protein sorting protein (Vps36), putative (AFU_orthologue AFUA_4G04100)	ANIA_07037	1	0.00117172	53.377	S(1)PGVGIAGLER	2	0.41143	1
C8VB99	365	S	Unknown	ANIA_10971	1	0.00379188	64.82	QLKS(1)PIPK	2	-0.69873	4	1.053	0.948	0.901	1.024	0.879883
C8VB99	254	T	Unknown	ANIA_10971	1	3.5272e-23	135.62	HLEDT(1)PVQQQEEWGTTTTIK	3	1.8821	1				1.024
C8VB99	359	S	Unknown	ANIA_10971	0.816906	2.99334e-05	92.939	DGHGANT(0.002)IT(0.181)S(0.817)PK	2	0.60843	2	1.059	0.943	0.891	1.024	0.870117
C8VB99	399	S	Unknown	ANIA_10971	1	1.24866e-05	93.424	QMIPDS(1)PDVDR	2	-0.36929	7	1.033	0.967	0.936	1.024	0.914062
C8VBC8	69	S	Unknown	ANIA_11563	0.908977	7.77239e-06	57.051	ASPS(0.001)AFEY(0.043)PPPPPPS(0.909)PVES(0.047)R	3	0.80228	2
C8VBC8	49	T	Unknown	ANIA_11563	0.899898	1.6532e-18	118.08	SLDVADTTGTGT(0.001)AAAT(0.08)T(0.9)PT(0.019)R	2	0.23509	3	0.862	1.136	1.319
C8VBC8	62	Y	Unknown	ANIA_11563	0.892649	1.76655e-07	67.719	ASPS(0.002)AFEY(0.893)PPPPPPS(0.101)PVES(0.004)R	3	0.48957	3
C8VBC8	17	T	Unknown	ANIA_11563	0.997009	5.82776e-05	80.746	APS(0.001)VIT(0.997)PT(0.001)FSQK	3	0.18048	1	0.7	1.294	1.847
C8VBH3	447	T	Pre-mRNA-splicing factor cef1	cef1	0.978562	1.21568e-06	58.349	QGNAVS(0.003)AT(0.023)PVPGGAGPGAT(0.979)PLRT(0.995)PR	3	-0.62144	2	1.024	0.976	0.953	0.952	1.00105
C8VBH3	471	T	Pre-mRNA-splicing factor cef1	cef1	0.969114	4.6002e-07	105.53	EISGGLPIGS(0.031)T(0.969)PR	2	-0.33051	6	1.077	0.925	0.859	0.952	0.902311
C8VBH3	425	T	Pre-mRNA-splicing factor cef1	cef1	0.980458	0.000316228	54.253	QQIVT(0.02)PNPMAT(0.98)PFR	3	3.6669	1	1.061	0.941	0.887	0.952	0.931723
C8VBH3	451	T	Pre-mRNA-splicing factor cef1	cef1	0.995105	0.000248522	49.038	QGNAVS(0.003)AT(0.023)PVPGGAGPGAT(0.979)PLRT(0.995)PR	3	-0.62144	1	1.039	0.961	0.925	0.952	0.971639
C8VBH4	13	T	Histone acetyltransferase esa1	esa1	0.999841	3.15117e-05	66.606	DSHGEAAGT(1)PDPVEK	3	0.92989	1	1.045	0.955	0.914	0.859	1.06403
C8VBH4	113	S	Histone acetyltransferase esa1	esa1	0.999037	6.25937e-08	84.327	AGS(0.999)RDVS(0.001)ATPDTLTGK	2	0.56395	2	1.04	0.96	0.923	0.859	1.07451
C8VBH5	693	S	Unknown	ANIA_07496	0.965897	1.62868e-10	76.573	VESTT(0.001)T(0.004)S(0.014)S(0.015)AQS(0.966)PPKPPVPEPTGAPK	4	-0.61788	1				0.961
C8VBH5	523	S	Unknown	ANIA_07496	0.980857	0.000820061	51.942	T(0.013)S(0.007)S(0.046)NVS(0.941)GGS(0.981)GS(0.013)FGR	2	0.33038	4	1.032	0.968	0.938	0.961	0.976067
C8VBH5	314	S	Unknown	ANIA_07496	0.999642	1.35354e-14	103.92	TATDSKPAS(1)PVVEQTTTAK	3	0.73101	13	0.933	1.065	1.142	0.961	1.18835
C8VBH5	394	S	Unknown	ANIA_07496	1	3.71051e-11	86.357	AS(1)PVMPPVQVQAATRPSPR	3	-1.058	1				0.961
C8VBH5	520	S	Unknown	ANIA_07496	0.994163	6.2969e-05	64.89	T(0.001)S(0.001)S(0.003)NVS(0.994)GGS(0.001)GSFGR	3	0.45181	6	1.011	0.989	0.979	0.961	1.01873
C8VBH5	878	S	Unknown	ANIA_07496	0.999584	5.38813e-25	148.29	SAQES(0.035)T(0.035)T(0.209)IS(0.722)PLPS(1)PETR	2	1.1662	22	1.036	0.964	0.93	0.961	0.967742
C8VBH5	1261	S	Unknown	ANIA_07496	0.995561	0.00140145	52.788	AGS(0.001)Y(0.004)PS(0.996)PRPR	3	-0.18994	2				0.961
C8VBH5	885	S	Unknown	ANIA_07496	0.987287	5.67663e-05	78.401	HAS(0.987)Y(0.009)DT(0.223)LS(0.781)PIAR	3	0.12656	3	1.014	0.986	0.973	0.961	1.01249
C8VBH5	890	S	Unknown	ANIA_07496	0.999314	2.80065e-15	130.61	HASYDT(0.001)LS(0.999)PIARPGPIGPPR	4	-0.81539	22	1.05	0.951	0.906	0.961	0.942768
C8VBH5	310	S	Unknown	ANIA_07496	0.946414	6.13913e-18	110.26	T(0.008)AT(0.042)DS(0.946)KPAS(0.003)PVVEQTTTAK	3	-1.1476	5	0.964	1.036	1.075	0.961	1.11863
C8VBH5	228	T	Unknown	ANIA_07496	1	2.44483e-12	104.67	NRPVQQT(1)PPK	4	0.21332	2	0.935	1.063	1.138	0.961	1.18418
C8VBH5	531	S	Unknown	ANIA_07496	1	2.07451e-08	108.63	RMS(1)IGRPDLAQR	3	0.005028	12	1.053	0.948	0.901	0.961	0.937565
C8VBH5	1232	S	Unknown	ANIA_07496	1	0.000931803	56.872	NAS(1)AVNQILIR	2	0.33812	1				0.961
C8VBH5	744	S	Unknown	ANIA_07496	0.980452	0.000155341	75.102	RPPS(0.98)PS(0.02)REPK	2	0.54039	8	1.022	0.978	0.958	0.961	0.996878
C8VBH5	1259	Y	Unknown	ANIA_07496	0.976537	0.00195052	55.04	AGSY(0.977)PS(0.023)PRPR	2	-0.050366	2				0.961
C8VBH5	874	S	Unknown	ANIA_07496	0.982627	2.1231e-24	144.43	SAQES(0.001)T(0.003)T(0.014)IS(0.983)PLPS(0.942)PET(0.058)R	3	0.47318	16	1.024	0.976	0.954	0.961	0.992716
C8VBH5	886	Y	Unknown	ANIA_07496	0.989223	1.25998e-05	94.688	HASY(0.989)DT(0.004)LS(0.007)PIAR	2	-0.95858	2	1.033	0.967	0.935	0.961	0.972945
C8VBH5	409	S	Unknown	ANIA_07496	0.981345	1.65259e-14	102.78	ASPVMPPVQVQAAT(0.019)RPS(0.981)PR	3	-0.10797	7	1.063	0.939	0.882	0.961	0.917794
C8VBH5	372	S	Unknown	ANIA_07496	0.784688	2.71783e-14	95.195	GPNNEKPPS(0.183)S(0.785)S(0.031)T(0.001)SPAPPTK	4	-1.3247	1	0.882	1.116	1.265	0.961	1.31634
C8VBH5	573	S	Unknown	ANIA_07496	0.990254	0.00120605	41.988	EY(0.009)S(0.001)HDPQLRDVS(0.99)PMR	4	-0.32173	1				0.961
C8VBJ9	479	T	Unknown	ANIA_10946	0.861927	4.99527e-06	120.06	T(0.862)S(0.138)PAPVIPK	2	0.16632	81	0.992	1.008	1.016	1.024	0.992188
C8VBJ9	615	S	Unknown	ANIA_10946	1	0.000186714	81.92	FFEDRGS(1)HR	3	-0.16827	1	0.854	1.144	1.34	1.024	1.30859
C8VBJ9	114	T	Unknown	ANIA_10946	1	1.13427e-06	95.854	AIAQT(1)PPQQSIK	3	1.6469	2	1.204	0.8	0.665	1.024	0.649414
C8VBJ9	480	S	Unknown	ANIA_10946	0.933157	3.96807e-09	138.22	GPAAPART(0.067)S(0.933)PAPVIPK	3	-0.47137	127	0.991	1.009	1.019	1.024	0.995117
C8VBJ9	645	S	Unknown	ANIA_10946	0.988633	2.6888e-11	112.74	GGY(0.006)QS(0.008)GGAS(0.989)DS(0.973)ET(0.025)GRGR	3	0.13251	32	0.979	1.021	1.042	1.024	1.01758
C8VBJ9	555	S	Unknown	ANIA_10946	1	3.98666e-07	114.72	DLFS(1)EEDKAK	3	1.3899	4	0.875	1.123	1.283	1.024	1.25293
C8VBJ9	701	S	Unknown	ANIA_10946	0.999332	3.80865e-14	87.28	GPSDSSAPSTSTPSGDKPAAS(0.999)GDA	2	0.86838	3	0.873	1.125	1.289	1.024	1.25879
C8VBJ9	639	Y	Unknown	ANIA_10946	0.947301	1.62662e-06	87.676	GGY(0.947)QS(0.007)GGAS(0.051)DS(0.827)ET(0.168)GRGR	2	-1.4151	6	0.989	1.011	1.024	1.024	1
C8VBJ9	598	S	Unknown	ANIA_10946	1	0.0105744	44.543	KPS(1)PPGQR	3	0.40492	1	0.969	1.031	1.064	1.024	1.03906
C8VBJ9	536	S	Unknown	ANIA_10946	0.999607	3.51546e-32	153.1	KQS(1)NALFISNVDNEQAAR	2	0.40481	3	0.916	1.082	1.182	1.024	1.1543
C8VBJ9	526	S	Unknown	ANIA_10946	0.999143	9.82083e-07	97.767	QS(0.001)ES(0.999)PAPKPER	3	-0.15658	27	1.015	0.985	0.97	1.024	0.947266
C8VBJ9	641	S	Unknown	ANIA_10946	0.997155	3.25743e-07	92.932	GGY(0.01)QS(0.997)GGAS(0.985)DS(0.005)ET(0.003)GR	2	-0.40414	21	0.989	1.011	1.023	1.024	0.999023
C8VBJ9	647	S	Unknown	ANIA_10946	0.972633	2.01891e-08	100.39	GGY(0.006)QS(0.008)GGAS(0.989)DS(0.973)ET(0.025)GRGR	3	0.13251	22	0.964	1.036	1.075	1.024	1.0498
C8VBT0	238	S	Interstrand crosslink repair protein (Eurofung)	ANIA_10962	1	0.000289805	72.209	DLAADIS(1)PLVR	2	-0.23837	1	0.931	1.067	1.146
C8VBU8	239	S	DDHD domain protein (AFU_orthologue AFUA_2G15540)	ANIA_07604	0.988547	0.000216886	53.592	DGS(0.989)IS(0.01)GS(0.001)PFIR	2	1.474	1
C8VBU8	202	S	DDHD domain protein (AFU_orthologue AFUA_2G15540)	ANIA_07604	1	3.16334e-05	99.752	ELS(1)PVGNAK	3	0.15613	2	0.915	1.083	1.184
C8VBX0	180	S	Unknown	ANIA_10975	0.999475	5.448e-55	201.64	TGTLPDAVS(0.999)DPT(0.001)FAAQSK	2	0.13984	6	1.022	0.978	0.958
C8VBX0	194	S	Unknown	ANIA_10975	0.887938	7.12454e-55	200.23	AAFS(0.112)S(0.888)NPAQDFDEEDDFR	2	-0.27127	5	1.014	0.986	0.972
C8VBX0	208	S	Unknown	ANIA_10975	1	1.13825e-14	101.45	AAFSSNPAQDFDEEDDFRS(1)R	3	0.14055	3	0.891	1.107	1.243
C8VBX0	193	S	Unknown	ANIA_10975	0.782131	9.45957e-65	211.98	AAFS(0.782)S(0.218)NPAQDFDEEDDFR	2	-2.4207	1	0.979	1.021	1.042
C8VBX7	354	S	CCR4-NOT core complex subunit Caf1, putative (AFU_orthologue AFUA_5G07370)	ANIA_07628	0.998702	6.7797e-28	127.24	NQAVNDS(0.999)PLT(0.001)PAAAQIISNLGQK	4	0.32019	2	1.005	0.995	0.99	1.036	0.955598
C8VC05	23	S	Endonuclease III homolog	nth1	1	6.56598e-06	102.97	VLQALS(1)PPARR	3	-0.44423	14	1.02	0.98	0.962	0.937	1.02668
C8VC12	246	S	Actin polymerization protein Bzz1, putative (AFU_orthologue AFUA_2G01200)	ANIA_10999	0.815715	3.66917e-08	82.609	DT(0.006)MNS(0.134)LS(0.816)S(0.035)GY(0.008)AVSANR	3	-0.41429	1				0
C8VC12	244	S	Actin polymerization protein Bzz1, putative (AFU_orthologue AFUA_2G01200)	ANIA_10999	0.963254	1.90915e-17	127.58	RDT(0.989)MNS(0.963)LS(0.025)S(0.006)GY(0.016)AVSANR	3	0.66559	3	0.976	1.024	1.049	0
C8VC12	241	T	Actin polymerization protein Bzz1, putative (AFU_orthologue AFUA_2G01200)	ANIA_10999	0.989188	1.3579e-05	63.701	RDT(0.989)MNS(0.963)LS(0.025)S(0.006)GY(0.016)AVSANR	3	0.66559	1				0
C8VC15	20	S	GTP cyclohydrolase II, putative (AFU_orthologue AFUA_2G01220)	ANIA_10981	0.998443	2.85696e-15	106.57	DAETTAVQS(0.998)PT(0.001)SASR	2	0.3916	5	0.927	1.071	1.156
C8VC57	457	S	Non-specific serine/threonine protein kinase	ANIA_07695	0.999999	1.77674e-28	150.26	RQS(1)GPMALPSESDNADVPR	3	1.029	4	0.991	1.009	1.019	0.939	1.0852
C8VC57	542	S	Non-specific serine/threonine protein kinase	ANIA_07695	1	0.00169645	92.051	S(1)IVDLEK	3	-0.98128	3	1.155	0.848	0.735	0.939	0.782748
C8VC57	58	S	Non-specific serine/threonine protein kinase	ANIA_07695	0.995755	0.00369529	75.652	QS(0.996)PAT(0.004)MR	2	-0.95696	1				0.939
C8VC71	368	S	Unknown	ANIA_07026	0.900189	1.98819e-05	98.254	WPHGT(0.034)S(0.9)T(0.066)PR	3	0.2586	1	1.064	0.938	0.881
C8VC98	101	S	Succinate--CoA ligase [ADP-forming] subunit beta, mitochondrial	ANIA_07000	0.99535	0.000172017	80.916	VIYS(0.995)PT(0.004)EAK	3	0.41725	2	1.024	0.976	0.953	1.002	0.951098
C8VCA9	51	S	Cytochrome c heme lyase	ANIA_10879	0.914954	0.000559639	64.224	S(0.043)S(0.043)DS(0.915)PFFVPPK	2	0.21771	1				1.018
C8VCB1	267	S	Mitochondrial outer membrane protein (Sam50), putative (AFU_orthologue AFUA_4G04620)	ANIA_10873	0.761667	7.14234e-05	64.298	QVTGLADNAS(0.762)PT(0.238)VR	3	-0.70059	1
C8VCJ6	27	T	DRAP deaminase (Rib2), putative (AFU_orthologue AFUA_2G16360)	ANIA_10936	1	2.79792e-10	116.51	VAIT(1)PCEGLPVR	3	0.22108	1	1.097	0.905	0.825	1.004	0.821713
C8VCJ6	364	T	DRAP deaminase (Rib2), putative (AFU_orthologue AFUA_2G16360)	ANIA_10936	0.999999	5.95449e-06	76.378	TEVPDIGPVET(1)PKPK	4	0.32546	1				1.004
C8VCL0	308	S	Unknown	ANIA_07341	0.806987	0.00453629	43.717	T(0.193)RLES(0.807)LHFPR	3	0.82905	1				1.028
C8VCL0	334	S	Unknown	ANIA_07341	0.990935	0.00330894	45.433	SAQSMSET(0.009)QS(0.991)	2	-2.5821	1				1.028
C8VCL5	426	S	rhomboid family membrane protein (AFU_orthologue; AFUA_2G16490) [Aspergillus nidulans FGSC A4]	AN10929	0.764124	0.000106987	71.531	T(0.032)S(0.032)T(0.171)GS(0.764)NIGGLGK	3	0.66545	2	0.967	1.033	1.069
C8VCP2	59	S	tRNA nucleotidyltransferase (AFU_orthologue AFUA_2G16660)	ANIA_10924	1	1.24307e-05	96.23	HQLGDFPS(1)PR	2	0.49635	4	1.121	0.881	0.786	1.022	0.76908
C8VCR2	304	T	PHD and RING finger domain protein, putative (AFU_orthologue AFUA_2G16870)	ANIA_07294	0.996474	0.000398327	66.826	APT(0.996)PEPES(0.004)LEEMR	2	-1.0695	1
C8VCR7	172	S	Actin monomer binding protein, putative (AFU_orthologue AFUA_2G16920)	ANIA_07289	0.875137	9.72442e-09	92.563	S(0.875)GT(0.125)PGRDIGIGGTFAR	3	-0.60256	1	0.892	1.106	1.239	1.082	1.1451
C8VCR7	174	T	Actin monomer binding protein, putative (AFU_orthologue AFUA_2G16920)	ANIA_07289	0.816091	0.000890255	52.318	S(0.184)GT(0.816)PGRDIGIGGTFAR	2	0.2294	1	0.968	1.032	1.067	1.082	0.986137
C8VCS1	196	T	Microbody (Peroxisome) proliferation protein peroxin 26 (Eurofung)	ANIA_07285	0.97482	0.00140444	54.768	NGGT(0.025)DT(0.975)PKDLAAR	2	0.00091231	1
C8VCS1	340	S	Microbody (Peroxisome) proliferation protein peroxin 26 (Eurofung)	ANIA_07285	0.99514	0.000338446	80.245	T(0.004)ALS(0.995)PPSSK	3	0.44475	10	1.008	0.992	0.984
C8VD08	22	S	DUF614 domain protein (AFU_orthologue AFUA_5G00975)	ANIA_10907	0.996068	4.01445e-06	66.389	STPINPPLY(0.004)QDAS(0.996)PEAK	3	0.76166	1
C8VD56	11	S	GABA permease (Uga4), putative (AFU_orthologue AFUA_4G03370)	ANIA_10905	0.999984	2.996e-81	206.4	QTDVRPPS(1)PGLGDTYDQQLLAK	3	-2.007	22	1.066	0.936	0.878	0.976	0.89959
C8VD86	498	S	Dienelactone hydrolase (AFU_orthologue AFUA_4G03730)	ANIA_07139	0.988509	0.00747524	43.761	DKNELNS(0.011)ES(0.989)N	2	-1.5694	1	0.915	1.083	1.184	1.136	1.04225
C8VD86	425	S	Dienelactone hydrolase (AFU_orthologue AFUA_4G03730)	ANIA_07139	0.994884	8.07231e-23	113.93	VAES(0.001)S(0.002)VPQS(0.997)PIVQS(0.995)EAEGS(0.005)GPK	3	-0.65693	3	0.927	1.071	1.157	1.136	1.01849
C8VD86	420	S	Dienelactone hydrolase (AFU_orthologue AFUA_4G03730)	ANIA_07139	0.999867	1.8931e-49	175.46	VAESSVPQS(1)PIVQSEAEGSGPK	2	0.6449	9	0.878	1.12	1.275	1.136	1.12236
C8VD93	442	S	predicted protein [Aspergillus nidulans FGSC A4]	ANIA_09431	0.961227	0.000184122	72.705	SFSS(0.005)S(0.033)GS(0.961)PRPR	3	0.59664	2	1.119	0.883	0.79
C8VDD3	17	S	Unknown	ANIA_10892	0.973309	0.00107932	73.887	MEHS(0.973)PS(0.027)VK	3	-3.4408	2	1.019	0.981	0.963	0
C8VDF9	79	S	Unknown	ANIA_10890	1	0.00733694	51.346	KRS(1)LAGK	4	-1.6058	1	1.048	0.953	0.911
C8VDI2	108	S	Autophagy-related protein 3	atg3	1	3.17298e-63	200.2	DFLSGGAGDS(1)DGGDDNDGWLR	2	-0.59129	5	0.964	1.036	1.075	1.047	1.02674
C8VDI2	279	S	Autophagy-related protein 3	atg3	0.97073	5.70667e-13	145.46	QTAASS(0.029)S(0.971)PQEK	2	-0.027696	2	1.06	0.942	0.889	1.047	0.849093
C8VDK0	22	S	PENR2 protein [Source:UniProtKB/TrEMBLAcc:Q8J0E0]	ANIA_07734	0.970014	5.81004e-10	112.02	ES(0.019)S(0.97)DS(0.011)GGPDAQR	2	0.088234	18	0.993	1.007	1.014	1.067	0.950328
C8VDK0	21	S	PENR2 protein [Source:UniProtKB/TrEMBLAcc:Q8J0E0]	ANIA_07734	0.946603	2.02006e-08	99.413	KRES(0.947)S(0.356)DS(0.697)GGPDAQR	3	0.37933	10	1.028	0.972	0.945	1.067	0.885661
C8VDK0	162	S	PENR2 protein [Source:UniProtKB/TrEMBLAcc:Q8J0E0]	ANIA_07734	0.999965	8.89638e-36	152.5	EAQSMNQKPTVGS(1)PEWHQVR	4	-0.47298	7	0.988	1.012	1.025	1.067	0.960637
C8VDK0	24	S	PENR2 protein [Source:UniProtKB/TrEMBLAcc:Q8J0E0]	ANIA_07734	0.998155	1.42227e-06	87.352	KRES(0.749)S(0.253)DS(0.998)GGPDAQR	3	-0.12356	6	1.027	0.973	0.948	1.067	0.888472
C8VDK7	212	S	Unknown	ANIA_11019	0.958985	1.77483e-13	84.127	VGIVPS(0.098)EGNPS(0.959)RPGT(0.941)GPHS(0.002)GGV	3	0.63777	3	1.036	0.964	0.931	0
C8VDK7	21	S	Unknown	ANIA_11019	0.99994	0.00018764	80.245	HVQS(1)QHSLR	3	0.19974	1				0
C8VDK7	216	T	Unknown	ANIA_11019	0.940558	9.98258e-09	71.297	VGIVPS(0.098)EGNPS(0.959)RPGT(0.941)GPHS(0.002)GGV	3	0.63777	1	1.042	0.958	0.919	0
C8VDK7	24	S	Unknown	ANIA_11019	0.999423	0.00043636	69.554	HVQS(0.001)QHS(0.999)LR	3	-0.23212	3				0
C8VDK7	220	S	Unknown	ANIA_11019	0.853681	0.000265018	44.164	VGIVPSEGNPS(0.018)RPGT(0.128)GPHS(0.854)GGV	3	-0.42701	1	1.02	0.98	0.961	0
C8VDK8	950	S	Unknown	ANIA_11018	0.768117	0.00194952	49.595	S(0.014)T(0.014)GQS(0.768)PT(0.193)DFS(0.006)S(0.006)R	2	0.49819	1	1.057	0.945	0.894
C8VDK8	991	S	Unknown	ANIA_11018	0.93064	1.75672e-08	75.539	AMLHEQAT(0.004)PVS(0.931)PT(0.065)NAAPSR	3	0.83267	2
C8VDL2	1026	S	Phosphatase family protein (AFU_orthologue AFUA_5G07860)	ANIA_07745	1	0.0113129	50.452	S(1)IIEPFLK	2	1.645	1				0.922
C8VDL2	960	S	Phosphatase family protein (AFU_orthologue AFUA_5G07860)	ANIA_07745	0.999283	0.000115949	84.892	ASFIS(0.001)GGS(0.999)LR	2	-1.2504	1	1.076	0.926	0.861	0.922	0.933839
C8VDL2	17	S	Phosphatase family protein (AFU_orthologue AFUA_5G07860)	ANIA_07745	0.995553	1.58733e-06	49.732	GPHVGEY(0.004)PS(0.996)DDDNRGEPADAGFDPSSFPNAVK	4	-0.29126	2	1	1	1	0.922	1.0846
C8VDQ4	632	S	Putative GTPase-activating protein AN11010	AN11010	0.982561	0.000466017	71.513	VS(0.983)VIGPS(0.017)VDR	2	0.39961	1	1.123	0.879	0.783	0.952	0.822479
C8VDQ4	674	S	Putative GTPase-activating protein AN11010	AN11010	0.999882	6.74243e-05	84.297	WAIADS(1)PGPSR	3	-0.53504	4	0.967	1.033	1.069	0.952	1.1229
C8VEH4	282	S	predicted protein [Aspergillus nidulans FGSC A4]	ANIA_08462	0.999596	4.60158e-10	115.04	VRDDLWYDS(1)AEE	2	-0.22957	10	0.925	1.073	1.161	1.057	1.09839
C8VEL8	47	S	Unknown	ANIA_08503	0.910046	2.1382e-06	65.428	Y(0.001)ATQTSNHT(0.007)LS(0.074)QS(0.91)QPQT(0.008)PR	3	0.55782	1
C8VET8	260	S	predicted protein [Aspergillus nidulans FGSC A4]	ANIA_08567	0.999999	0.000691312	66.267	TELDEILS(1)AD	2	2.0647	2	1.083	0.919	0.848	0.969	0.875129
C8VEV9	23	S	Splicing factor 3b, subunit 2, 145kD (AFU_orthologue AFUA_5G04420)	ANIA_05098	0.884662	0.000624514	67.095	SQGT(0.028)LS(0.885)T(0.087)GNR	2	-0.19376	1				0.92
C8VEV9	430	T	Splicing factor 3b, subunit 2, 145kD (AFU_orthologue AFUA_5G04420)	ANIA_05098	0.965381	1.15388e-05	69.979	HY(0.007)QGT(0.008)QT(0.965)EES(0.019)ADRR	3	0.45348	2	1.018	0.982	0.965	0.92	1.04891
C8VEW0	256	T	SWIRM domain protein Fun19, putative (AFU_orthologue AFUA_1G07750)	ANIA_05099	0.999806	1.91348e-10	105.2	VLDSFDVHT(1)PNSKPSR	4	-0.71613	2	1.07	0.932	0.872	1.143	0.762905
C8VEW9	210	S	Unknown	ANIA_05107	0.991352	2.59642e-10	73.753	SCY(0.008)HLDDDDPS(0.991)EIEDNKPPSVQQFR	4	-0.93532	1
C8VEW9	153	S	Unknown	ANIA_05107	1	0.00102222	62.162	EAEGS(1)WQAGK	2	0.51237	1
C8VEX3	93	S	Zinc knuckle domain protein (Byr3), putative (AFU_orthologue AFUA_1G07630)	ANIA_05111	0.973499	3.54236e-08	69.649	NCS(0.973)QGGS(0.026)YGGGFGGGYGGR	3	-0.54258	2	0.983	1.017	1.033	1.095	0.943379
C8VEX3	106	Y	Zinc knuckle domain protein (Byr3), putative (AFU_orthologue AFUA_1G07630)	ANIA_05111	0.813776	2.84845e-17	111.38	NCS(0.048)QGGS(0.003)Y(0.135)GGGFGGGY(0.814)GGR	2	-0.67254	2	0.969	1.031	1.064	1.095	0.971689
C8VEZ2	112	S	Coproporphyrinogen III oxidase, putative (AFU_orthologue AFUA_1G07480)	ANIA_05130	0.999891	0.000328837	70.47	QAS(1)VNETSPMR	2	-0.59556	4	0.918	1.08	1.176	1.269	0.926714
C8VEZ2	395	T	Coproporphyrinogen III oxidase, putative (AFU_orthologue AFUA_1G07480)	ANIA_05130	0.98576	0.00036235	61.657	GT(0.005)S(0.005)FGLRT(0.986)PS(0.004)AR	2	-0.0096944	2	1	1	1	1.269	0.788022
C8VEZ2	412	S	Coproporphyrinogen III oxidase, putative (AFU_orthologue AFUA_1G07480)	ANIA_05130	0.973324	5.58302e-06	80.316	T(0.011)AS(0.973)WAY(0.016)MDPVSGTR	2	-2.4021	3	0.974	1.026	1.055	1.269	0.831363
C8VEZ2	390	S	Coproporphyrinogen III oxidase, putative (AFU_orthologue AFUA_1G07480)	ANIA_05130	0.865957	0.0121758	54.436	GT(0.134)S(0.866)FGLR	2	0.46497	1				1.269
C8VEZ2	117	S	Coproporphyrinogen III oxidase, putative (AFU_orthologue AFUA_1G07480)	ANIA_05130	0.945699	0.00217106	50.806	QAS(0.001)VNET(0.054)S(0.946)PMR	2	-1.0482	1				1.269
C8VEZ2	415	Y	Coproporphyrinogen III oxidase, putative (AFU_orthologue AFUA_1G07480)	ANIA_05130	0.936945	6.27929e-11	119.46	T(0.011)AS(0.052)WAY(0.937)MDPVSGTR	2	0.10757	1				1.269
C8VEZ2	406	S	Coproporphyrinogen III oxidase, putative (AFU_orthologue AFUA_1G07480)	ANIA_05130	0.997527	0.00093049	54.023	IES(0.002)ILMS(0.998)LPR	2	-1.1329	1	0.989	1.011	1.023	1.269	0.806147
C8VEZ4	58	S	Mitochondrial GTP/GDP transporter Ggc1, putative (AFU_orthologue AFUA_1G07450)	ANIA_05132	0.76516	6.11278e-05	71.08	IT(0.044)S(0.19)AS(0.765)EFNQVVFK	3	-1.6331	1	1.012	0.988	0.976	1.018	0.958743
C8VF08	615	S	SPX domain protein (AFU_orthologue AFUA_1G07250)	ANIA_10637	1	0.000136779	90.05	S(1)VVLPPGVK	3	-0.5376	10	1.007	0.993	0.986
C8VF08	553	S	SPX domain protein (AFU_orthologue AFUA_1G07250)	ANIA_10637	1	0.00251192	68.557	FADAES(1)PR	2	0.1432	2
C8VF08	528	S	SPX domain protein (AFU_orthologue AFUA_1G07250)	ANIA_10637	1	2.50003e-09	107.15	NAEEDLAVGS(1)FLGAR	3	0.0834	1	1.041	0.959	0.921
C8VF08	543	S	SPX domain protein (AFU_orthologue AFUA_1G07250)	ANIA_10637	0.951666	8.70428e-07	87.411	SPPT(0.045)RPLVGS(0.952)PIT(0.003)R	3	-0.32905	1	0.996	1.004	1.008
C8VF08	534	S	SPX domain protein (AFU_orthologue AFUA_1G07250)	ANIA_10637	0.998113	1.44436e-06	82.01	S(0.998)PPT(0.002)RPLVGSPITR	3	-0.46294	2	0.979	1.021	1.043
C8VF10	197	S	6-phosphofructo-2-kinase, putative (AFU_orthologue; AFUA_6G05100) [Aspergillus nidulans FGSC A4]	ANIA_05144	0.796368	2.75398e-24	167.56	S(0.796)S(0.204)VQQELVDSVR	2	2.1688	6	0.98	1.02	1.042
C8VF10	189	S	6-phosphofructo-2-kinase, putative (AFU_orthologue; AFUA_6G05100) [Aspergillus nidulans FGSC A4]	ANIA_05144	1	5.16665e-05	77.776	VAAGKS(1)PAAPHR	3	0.25031	2	1.091	0.911	0.835
C8VF10	518	T	6-phosphofructo-2-kinase, putative (AFU_orthologue; AFUA_6G05100) [Aspergillus nidulans FGSC A4]	ANIA_05144	0.874756	1.5959e-08	104.94	AGDS(0.125)T(0.875)PPNPSYIPR	3	-0.13254	10	1.106	0.896	0.81
C8VF10	198	S	6-phosphofructo-2-kinase, putative (AFU_orthologue; AFUA_6G05100) [Aspergillus nidulans FGSC A4]	ANIA_05144	0.966943	2.75398e-24	167.56	KS(0.033)S(0.967)VQQELVDSVR	2	-2.081	7	0.962	1.038	1.079
C8VF10	232	S	6-phosphofructo-2-kinase, putative (AFU_orthologue; AFUA_6G05100) [Aspergillus nidulans FGSC A4]	ANIA_05144	1	3.45548e-15	87.357	EAVPAPQHES(1)PPELNALPPPVVPPTK	4	-0.38837	6	0.986	1.014	1.029
C8VF10	117	T	6-phosphofructo-2-kinase, putative (AFU_orthologue; AFUA_6G05100) [Aspergillus nidulans FGSC A4]	ANIA_05144	0.997819	3.03954e-12	139.86	AT(0.002)T(0.998)LDIPGLTK	2	-0.6771	2	0.924	1.074	1.163
C8VF10	19	S	6-phosphofructo-2-kinase, putative (AFU_orthologue; AFUA_6G05100) [Aspergillus nidulans FGSC A4]	ANIA_05144	0.968804	3.42239e-23	148.35	SAIMTSAS(0.006)S(0.025)S(0.969)PDYSR	2	-1.572	1
C8VF13	70	S	Putative Zn(II)2Cys6 transcription factor (Eurofung)	ANIA_10638	0.955308	0.0061679	42.843	AS(0.955)PT(0.045)HVQDR	3	0.61361	1
C8VF58	64	S	Sterol reductase (Eurofung)	ANIA_10648	1	4.53854e-07	95.409	VKS(1)EEAS(0.999)ES(0.001)EETK	3	-1.2421	5	1.021	0.979	0.96
C8VF58	37	S	Sterol reductase (Eurofung)	ANIA_10648	0.855356	2.90241e-11	97.271	S(0.072)S(0.072)VAPS(0.855)DEATDTPSETK	3	-2.8117	1
C8VF58	23	T	Sterol reductase (Eurofung)	ANIA_10648	0.999886	8.26976e-06	77.505	KVDRPGFVET(1)PGSR	4	-0.071735	2	0.99	1.01	1.022
C8VF58	68	S	Sterol reductase (Eurofung)	ANIA_10648	0.999244	6.34238e-08	107.35	SEEAS(0.999)ES(0.001)EETK	2	0.45065	24	1.009	0.991	0.983
C8VFC8	672	S	Actin cytoskeleton organization and biogenesis protein, putative (AFU_orthologue AFUA_3G04300)	ANIA_05797	0.887238	2.29003e-09	113.07	S(0.061)DS(0.887)IS(0.047)GAT(0.005)FSR	2	-1.7251	2	1.03	0.97	0.942	0.942	1
C8VFD4	3	S	6,7-dimethyl-8-ribityllumazine synthase	ANIA_10718	0.995826	0.000389854	45.042	MQS(0.996)LKGPGAPQAY(0.004)DGSGLR	3	1.5458	2				1.343
C8VFE9	104	S	Heat-shock protein (Eurofung)	ANIA_05781	0.894428	1.24639e-11	112.82	SEPDTDDKS(0.003)ET(0.062)S(0.04)S(0.894)VK	3	-0.52222	7	0.869	1.129	1.301	1.184	1.09882
C8VFE9	122	T	Heat-shock protein (Eurofung)	ANIA_05781	0.999741	2.41497e-16	93.166	SLQPTVEDWDEMEDAT(1)PAVEQTPSLGPK	4	2.7466	2	0.936	1.062	1.135	1.184	0.958615
C8VFE9	100	S	Heat-shock protein (Eurofung)	ANIA_05781	0.998855	1.29973e-08	97.095	SEPDT(0.001)DDKS(0.999)ETSSVK	4	0.41169	11	0.987	1.013	1.026	1.184	0.866554
C8VFG7	186	S	Unknown	ANIA_10705	0.956613	1.43464e-07	93.812	TSTS(0.004)VS(0.957)PQS(0.03)S(0.008)T(0.001)TTLR	2	0.6959	1	1.035	0.965	0.932
C8VFJ3	248	S	proteasome regulatory particle subunit Rpt2, putative (AFU_orthologue; AFUA_5G07050) [Aspergillus nidulans FGSC A4]	ANIA_05747	0.999941	8.8618e-06	77.776	RFS(1)EGTSADR	3	-0.86901	1				0.972
C8VFS3	551	S	Ubiquitin C-terminal hydrolase, putative (AFU_orthologue AFUA_6G12270)	ANIA_10722	0.981911	0.003007	88.177	S(0.982)T(0.018)ISAGR	2	-0.0085354	1	0.955	1.045	1.093	0.986	1.10852
C8VFS3	552	T	Ubiquitin C-terminal hydrolase, putative (AFU_orthologue AFUA_6G12270)	ANIA_10722	0.757002	0.0112274	70.856	S(0.241)T(0.757)IS(0.002)AGR	2	1.1676	1	0.995	1.005	1.011	0.986	1.02535
C8VFS3	1098	S	Ubiquitin C-terminal hydrolase, putative (AFU_orthologue AFUA_6G12270)	ANIA_10722	0.816728	3.57499e-10	104.18	T(0.183)RS(0.817)WAPDGTDKPDVIW	3	2.7613	1	1.021	0.979	0.959	0.986	0.972617
C8VFS5	29	S	Metal homeostatis protein bsd2 (AFU_orthologue AFUA_4G13740)	ANIA_05668	0.764177	4.47536e-16	93.568	VNAHDDDDTPPSIALQPTS(0.013)S(0.21)S(0.764)PPPS(0.013)FR	4	-0.61974	2	1.068	0.934	0.875
C8VFS8	102	Y	Mitogen-activated protein kinase	ANIA_05666	0.998781	4.47153e-35	156.15	GFSIDPEENAGY(0.021)MT(0.98)EY(0.999)VATR	2	-1.3277	19	0.956	1.044	1.091
C8VFS8	100	T	Mitogen-activated protein kinase	ANIA_05666	0.979513	8.98871e-19	118.72	GFSIDPEENAGY(0.021)MT(0.98)EY(0.999)VATR	2	-1.3277	9	0.991	1.009	1.018
C8VFY0	71	S	Spindle pole body protein An-Cdc31 (Eurofung)	ANIA_05618	0.85217	6.01611e-15	81.548	STQQATQQQVHAQT(0.001)HNPS(0.852)QES(0.147)NPLNR	4	0.16018	1				0.937
C8VG03	47	T	Co-chaperone (Eurofung)	ANIA_05602	0.97967	0.00149799	42.908	VS(0.02)DVLT(0.98)MDGDVDVSQR	3	-0.52778	1				1.078
C8VG45	304	T	Unknown	ANIA_10694	1	0.000691799	54.276	VLVEIPT(1)PERR	3	0.70089	1
C8VG45	319	S	Unknown	ANIA_10694	0.798264	2.52393e-07	92.773	VLEDLDANT(0.011)S(0.19)S(0.798)PQK	3	0.053298	1
C8VG47	170	T	Unknown	ANIA_05561	0.953653	0.00562014	45.28	S(0.046)AT(0.954)PPRQEGR	2	1.2085	5	1.128	0.874	0.775
C8VG47	27	T	Unknown	ANIA_05561	1	0.000260769	64.244	LAAEPT(1)PPPPEKK	3	0.21407	7	1.021	0.979	0.959
C8VG47	238	S	Unknown	ANIA_05561	1	5.7042e-07	94.688	NHADQLQS(1)PR	3	-0.24251	6	0.956	1.044	1.092
C8VG47	212	S	Unknown	ANIA_05561	0.994769	2.51326e-08	81.316	QLYDPAS(0.995)PS(0.004)RPNSSYGR	3	0.3942	4	0.962	1.038	1.079
C8VG49	202	T	riboflavin-specific deaminase (AFU_orthologue; AFUA_4G04730) [Aspergillus nidulans FGSC A4]	ANIA_10693	1	0.0123484	48.998	GRPPGT(1)PK	3	0.98515	1	1.026	0.974	0.949
C8VG79	13	S	Putative Zn(II)2Cys6 transcription factor (Eurofung)	ANIA_05533	0.83609	1.34921e-14	98.3	THT(0.002)DEPS(0.024)S(0.138)S(0.836)AIDDSLPPIDK	3	0.81759	1				0.98
C8VG85	52	S	Unknown	ANIA_10685	0.976923	0.00521142	59.35	HS(0.023)HGS(0.977)WK	3	0.65784	2	1.097	0.905	0.825
C8VG86	436	S	Vacuole-associated enzyme activator complex component (Vac14), putative (AFU_orthologue AFUA_6G12890)	ANIA_10682	0.996318	0.00923277	59.645	LPS(0.996)AIT(0.004)K	2	-0.88013	1	1.038	0.962	0.926	0.948	0.976793
C8VG86	859	T	Vacuole-associated enzyme activator complex component (Vac14), putative (AFU_orthologue AFUA_6G12890)	ANIA_10682	0.994856	0.00223275	54.343	DKT(0.005)LPDT(0.995)PR	2	0.64643	2	0.986	1.014	1.029	0.948	1.08544
C8VG86	461	S	Vacuole-associated enzyme activator complex component (Vac14), putative (AFU_orthologue AFUA_6G12890)	ANIA_10682	0.999991	0.000245816	77.744	ADISGVES(1)K	3	-0.52704	3	1.005	0.995	0.991	0.948	1.04536
C8VG86	872	S	Vacuole-associated enzyme activator complex component (Vac14), putative (AFU_orthologue AFUA_6G12890)	ANIA_10682	1	3.24905e-28	145.16	AS(1)PADGGNAGSVVAGGAAGK	3	-0.60884	6	1.429	0.579	0.406	0.948	0.42827
C8VG90	562	S	Aconitate hydratase, mitochondrial	acoA	0.917198	0.000425268	56.339	SSVDVAVS(0.917)PS(0.063)S(0.019)DR	2	0.25502	2				1.07
C8VGD2	34	S	60S ribosomal protein L31e (AFU_orthologue AFUA_6G13250)	ANIA_10681	0.997925	0.0139622	46.457	T(0.002)HGVS(0.998)FK	3	1.4419	1	1.034	0.966	0.933	0.53	1.76038
C8VGD2	23	T	60S ribosomal protein L31e (AFU_orthologue AFUA_6G13250)	ANIA_10681	0.937625	0.0116283	48.284	EY(0.062)T(0.938)INLHK	3	-0.38516	1				0.53
C8VGD2	12	S	60S ribosomal protein L31e (AFU_orthologue AFUA_6G13250)	ANIA_10681	0.997989	0.0024029	54.343	S(0.998)AIADVVT(0.002)R	2	0.37698	2	0.893	1.105	1.238	0.53	2.33585
C8VGH0	370	S	Transmembrane 9 superfamily member	ANIA_05450	1	7.77008e-33	154.84	EADIDS(1)DDDGMDDVSGWK	3	4.2835	9	1.017	0.983	0.967	0.996	0.970884
C8VGM0	743	S	Unknown	ANIA_05403	0.768948	0.000608158	61.235	APAVPS(0.199)S(0.769)PS(0.032)R	2	0.92495	2	1.048	0.953	0.911	0.922	0.988069
C8VGM0	261	S	Unknown	ANIA_05403	1	2.02838e-06	94.569	GGTAEPMNLDS(1)PK	2	-0.54395	6	1.098	0.904	0.825	0.922	0.894794
C8VGM0	1117	Y	Unknown	ANIA_05403	0.989844	8.37794e-11	121.82	ASKPS(0.01)PNY(0.99)PDGEK	2	-0.034204	1	0.997	1.003	1.006	0.922	1.09111
C8VGM0	111	S	Unknown	ANIA_05403	0.770994	6.50591e-07	88.19	NRPDPT(0.013)FS(0.108)T(0.108)S(0.771)PVAQR	3	0.85709	3	1.012	0.988	0.976	0.922	1.05857
C8VGM0	313	T	Unknown	ANIA_05403	0.955973	3.9076e-05	88.385	NVSGQDAES(0.044)T(0.956)PVK	2	0.92886	3	1.076	0.926	0.861	0.922	0.933839
C8VGM0	362	S	Unknown	ANIA_05403	0.951508	0.00011355	70.41	KS(0.045)S(0.952)LS(0.004)FASLPAR	3	-0.78964	1	1.125	0.877	0.779	0.922	0.844902
C8VGM0	608	S	Unknown	ANIA_05403	0.998788	0.00024455	72.29	MTTT(0.001)PIGS(0.999)PR	2	-0.2049	3	1.08	0.922	0.854	0.922	0.926247
C8VGM0	583	S	Unknown	ANIA_05403	0.787722	0.000188058	70.009	STTPIFS(0.212)S(0.788)PQR	3	0.66114	2	1.032	0.968	0.939	0.922	1.01844
C8VGM0	117	S	Unknown	ANIA_05403	0.898282	0.000239353	46.145	NRPDPT(0.267)FS(0.267)T(0.267)S(0.267)PVAQRS(0.898)PT(0.034)K	3	0.42103	2	1.031	0.969	0.939	0.922	1.01844
C8VGM0	616	S	Unknown	ANIA_05403	0.988425	0.00193917	58.32	QDGPLS(0.988)AS(0.012)K	2	0.70239	4	1.068	0.934	0.875	0.922	0.949024
C8VGM0	674	S	Unknown	ANIA_05403	0.998531	1.98981e-05	81.346	TSQRPLS(0.001)VFS(0.999)PPR	3	-0.20265	2	1.072	0.93	0.867	0.922	0.940347
C8VGU1	610	T	Unknown	ANIA_10663	1	0.00122145	62.694	WT(1)VAERPH	3	-0.10701	3	1.004	0.996	0.991	1.061	0.934025
C8VGU1	488	S	Unknown	ANIA_10663	0.834218	5.91968e-24	143.46	SPSTS(0.001)S(0.006)IPT(0.159)S(0.834)PISSYR	2	0.40021	1	0.959	1.041	1.086	1.061	1.02356
C8VGU1	249	S	Unknown	ANIA_10663	0.975641	0.000970225	87.789	S(0.012)GS(0.976)Y(0.009)DS(0.003)FR	2	0.5428	1				1.061
C8VH61	25	S	U5 snRNP complex subunit, putative (AFU_orthologue AFUA_7G02280)	ANIA_09085	1	8.20798e-11	119.68	S(1)DGGLDNSAAVVK	2	-0.82426	3	0.951	1.048	1.103	0.981	1.12436
C8VH86	366	S	R3H and G-patch domain protein, putative (AFU_orthologue AFUA_3G05330)	ANIA_09061	1	0.0315096	42.864	LFLLS(1)PK	2	-0.571	1
C8VH90	8	S	WD repeat protein (AFU_orthologue AFUA_7G02610)	ANIA_11162	0.780498	0.000571949	64.104	DNS(0.219)S(0.78)PVRPTK	2	-1.18	3	0.996	1.004	1.008	0.883	1.14156
C8VH90	19	S	WD repeat protein (AFU_orthologue AFUA_7G02610)	ANIA_11162	1	6.46061e-05	82.85	AS(1)GAGLDNVK	3	-1.4643	3	1.036	0.964	0.929	0.883	1.0521
C8VHA5	424	S	ATP-dependent RNA helicase (Eurofung)	ANIA_10417	0.976873	3.44438e-13	72.191	LYVYDSPDT(0.008)IPRPIS(0.977)NPPQQS(0.012)QGAT(0.002)AASNPSDR	3	0.63798	1	0.885	1.113	1.257	1.028	1.22276
C8VHB2	27	S	Nuclear pore complex protein An-Pom152 (Eurofung)	ANIA_03454	0.962812	0.00300001	52.599	S(0.963)PS(0.037)RPIPR	3	-0.30091	4	0.989	1.011	1.022	1	1.022
C8VHB2	24	Y	Nuclear pore complex protein An-Pom152 (Eurofung)	ANIA_03454	0.976522	2.56262e-05	82.663	DY(0.977)NRS(0.022)PS(0.001)RPIPR	4	0.59296	3	0.991	1.009	1.019	1	1.019
C8VHB2	14	T	Nuclear pore complex protein An-Pom152 (Eurofung)	ANIA_03454	0.971848	1.35744e-07	108.58	SAFPS(0.027)T(0.972)PQT(0.002)TQK	2	0.63198	2	1.003	0.997	0.994	1	0.994
C8VHB5	828	S	Condensin complex subunit 1	ANIA_03451	0.917722	0.000267178	57.148	SVFQPQT(0.009)RPPS(0.918)S(0.073)R	3	0.078556	4	1.06	0.942	0.889	0.986	0.901623
C8VHB7	98	S	OTU-like cysteine protease, putative (AFU_orthologue AFUA_3G05550)	ANIA_03449	0.959729	1.06678e-15	133.95	EDTSSYAGQS(0.04)S(0.96)PK	2	-0.099675	9	0.972	1.028	1.058	1.091	0.969753
C8VHB7	97	S	OTU-like cysteine protease, putative (AFU_orthologue AFUA_3G05550)	ANIA_03449	0.858477	6.49197e-09	106.57	KEDTSSYAGQS(0.858)S(0.141)PK	2	-0.091987	4	0.911	1.087	1.193	1.091	1.09349
C8VHC5	1461	S	Phospholipase D1 (PLD1), putative (AFU_orthologue AFUA_3G05630)	ANIA_10413	0.976656	6.85735e-12	118.19	KNS(0.977)QPNT(0.017)S(0.006)LDSQEPK	4	0.62938	3	0.972	1.028	1.058
C8VHC5	233	S	Phospholipase D1 (PLD1), putative (AFU_orthologue AFUA_3G05630)	ANIA_10413	1	1.28144e-33	126.33	FPNTLEEEGS(1)DIDADAEES(1)AGEQRPR	3	-0.37516	2	1.004	0.996	0.991
C8VHC5	306	S	Phospholipase D1 (PLD1), putative (AFU_orthologue AFUA_3G05630)	ANIA_10413	1	0.0065601	40.941	EGVS(1)EDEGRDR	2	-2.1041	1	1.109	0.893	0.806
C8VHC5	1440	S	Phospholipase D1 (PLD1), putative (AFU_orthologue AFUA_3G05630)	ANIA_10413	0.999997	3.14098e-15	127.83	CEVLVS(1)PVASEGK	2	0.30584	2	0.982	1.018	1.037
C8VHC5	39	S	Phospholipase D1 (PLD1), putative (AFU_orthologue AFUA_3G05630)	ANIA_10413	0.812173	0.00015289	68.179	LS(0.188)S(0.812)PFPS(0.989)PT(0.01)GS(0.001)K	3	-0.97312	2	0.922	1.076	1.168
C8VHC5	582	S	Phospholipase D1 (PLD1), putative (AFU_orthologue AFUA_3G05630)	ANIA_10413	0.9751	0.000840435	77.744	RS(0.025)S(0.975)VGITR	3	0.55551	3	1.101	0.901	0.819
C8VHC5	167	S	Phospholipase D1 (PLD1), putative (AFU_orthologue AFUA_3G05630)	ANIA_10413	0.999658	0.0158233	44.318	RQS(1)LFTK	3	-0.93326	1	1.043	0.957	0.919
C8VHC5	358	T	Phospholipase D1 (PLD1), putative (AFU_orthologue AFUA_3G05630)	ANIA_10413	1	5.9953e-36	158.74	RLT(1)GIGGPSEGGEGLPAPWR	3	3.4731	1	1.008	0.992	0.985
C8VHC5	581	S	Phospholipase D1 (PLD1), putative (AFU_orthologue AFUA_3G05630)	ANIA_10413	0.890837	0.00262107	70.816	S(0.891)S(0.109)VGITR	2	-1.2763	3
C8VHC5	294	S	Phospholipase D1 (PLD1), putative (AFU_orthologue AFUA_3G05630)	ANIA_10413	1	0.000206558	68.283	RES(1)ANDIHQQR	3	-0.6798	2	1.019	0.981	0.962
C8VHC5	264	T	Phospholipase D1 (PLD1), putative (AFU_orthologue AFUA_3G05630)	ANIA_10413	0.994194	4.52281e-05	54.281	RGQENDSAPQT(0.006)EPNT(0.994)PK	3	0.16572	1
C8VHC5	224	S	Phospholipase D1 (PLD1), putative (AFU_orthologue AFUA_3G05630)	ANIA_10413	0.999848	1.28144e-33	126.33	FPNTLEEEGS(1)DIDADAEES(1)AGEQRPR	3	1.0505	3	1.024	0.976	0.953
C8VHC5	43	S	Phospholipase D1 (PLD1), putative (AFU_orthologue AFUA_3G05630)	ANIA_10413	0.988697	1.01345e-31	186.42	LS(0.188)S(0.812)PFPS(0.989)PT(0.01)GS(0.001)K	3	-0.97312	6	0.953	1.047	1.1
C8VHC5	1338	S	Phospholipase D1 (PLD1), putative (AFU_orthologue AFUA_3G05630)	ANIA_10413	0.9843	3.28735e-07	95.57	TAHVDS(0.016)ES(0.984)LMLEK	3	0.43652	3	1.075	0.927	0.862
C8VHD0	147	S	Unknown	ANIA_10411	0.999572	3.4225e-34	147.75	VSAPVADS(1)EES(1)DLDLPSNPNYTSK	3	1.1374	13	1.013	0.987	0.975	0.917	1.06325
C8VHD0	150	S	Unknown	ANIA_10411	0.999738	2.26887e-14	90.363	VSAPVADS(1)EES(1)DLDLPSNPNYTSK	3	1.1374	11	1.023	0.977	0.955	0.917	1.04144
C8VHD1	14	S	Integral membrane protein, putative (AFU_orthologue AFUA_3G05690)	ANIA_03439	0.755771	8.50186e-05	59.579	QHGS(0.244)S(0.756)PNFGGLPANR	3	0.87759	2
C8VHF0	53	S	Putative Zn(II)2Cys6 transcription factor (Eurofung)	ANIA_02650	0.99715	0.00015083	78.401	SSLSLS(0.001)S(0.002)LS(0.997)PR	2	2.9907	1
C8VHF0	581	S	Putative Zn(II)2Cys6 transcription factor (Eurofung)	ANIA_02650	0.802929	0.0026783	41.513	GGT(0.185)S(0.803)PVEHGAPT(0.012)AVR	2	0.59097	1	1.085	0.917	0.845
C8VHJ7	88	S	Oxysterol binding protein (Osh3), putative (AFU_orthologue AFUA_3G05880)	ANIA_03424	1	0.00297018	59.067	RGNS(1)IMAK	3	-0.70239	3	1.082	0.92	0.851
C8VHJ7	310	S	Oxysterol binding protein (Osh3), putative (AFU_orthologue AFUA_3G05880)	ANIA_03424	0.994601	7.50581e-10	121.45	LS(0.001)APS(0.995)DT(0.004)SLDR	2	-0.18785	1	1.081	0.921	0.852
C8VHJ7	299	S	Oxysterol binding protein (Osh3), putative (AFU_orthologue AFUA_3G05880)	ANIA_03424	1	0.00643794	42.031	KAS(1)NAAPNK	3	-0.37157	1	1.087	0.915	0.842
C8VHP8	401	S	Farnesyl-diphosphate farnesyltransferase, putative (AFU_orthologue AFUA_7G01220)	ANIA_10396	0.997709	3.4009e-05	77.221	RVEGT(0.002)LS(0.998)EAEAEK	3	1.4935	1	0.998	1.002	1.004	0.956	1.05021
C8VID5	363	S	Deacetylase complex subunit Sds3, putative (AFU_orthologue AFUA_3G13150)	ANIA_03178	0.996486	0.000630633	67.019	T(0.003)AS(0.996)QNFHATR	2	-0.49213	3	0.951	1.048	1.103	0.955	1.15497
C8VID5	267	S	Deacetylase complex subunit Sds3, putative (AFU_orthologue AFUA_3G13150)	ANIA_03178	1	1.82392e-08	87.388	RKAPEEDVGS(1)PVR	4	-1.5078	22	1.031	0.969	0.94	0.955	0.984293
C8VID5	31	S	Deacetylase complex subunit Sds3, putative (AFU_orthologue AFUA_3G13150)	ANIA_03178	0.997239	5.89266e-07	98.974	S(1)VS(0.997)PPT(0.003)GVPLSK	2	1.112	28	1.031	0.969	0.939	0.955	0.983246
C8VID5	29	S	Deacetylase complex subunit Sds3, putative (AFU_orthologue AFUA_3G13150)	ANIA_03178	0.999774	8.13973e-07	97.073	S(1)VS(0.997)PPT(0.003)GVPLSK	2	1.112	20	1.003	0.997	0.994	0.955	1.04084
C8VID9	67	Y	Unknown	ANIA_10382	0.866235	0.00577159	47.991	ARAT(0.134)DPY(0.866)RGR	2	-0.036184	1	1.06	0.942	0.889	0.906	0.981236
C8VID9	51	S	Unknown	ANIA_10382	0.99877	2.51552e-07	105.65	FEAS(0.999)PEDT(0.001)PSK	3	-0.032431	9	1.09	0.912	0.836	0.906	0.922737
C8VIF1	46	T	Stomatin family protein (AFU_orthologue AFUA_3G13440)	ANIA_03163	0.857665	6.49001e-33	138.23	YAS(0.142)T(0.858)IEHDDSNPEAHGWYASFK	4	-1.6734	3	0.884	1.114	1.261	1.029	1.22546
C8VIG9	365	T	p-type ATPase, putative (Eurofung)	ANIA_10357	0.889335	0.000442409	81.92	SFLVT(0.013)T(0.097)T(0.889)NES	2	0.9317	2	1.067	0.935	0.876
C8VIG9	350	S	p-type ATPase, putative (Eurofung)	ANIA_10357	0.951154	9.53742e-07	95.981	QNS(0.951)LS(0.049)GVNVQK	3	0.37656	1	1.003	0.997	0.994
C8VIG9	368	S	p-type ATPase, putative (Eurofung)	ANIA_10357	0.999997	2.76073e-06	107.34	SFLVTTTNES(1)	2	-0.79887	4	1.075	0.927	0.864
C8VIY2	77	S	Translational initiation factor 2 beta (AFU_orthologue AFUA_3G08600)	ANIA_02992	0.838293	1.23431e-15	93.596	DTDAGDDES(0.162)S(0.838)PAPAADGEFDPTALK	3	-1.7553	6	0.952	1.047	1.102	0.996	1.10643
C8VIY2	76	S	Translational initiation factor 2 beta (AFU_orthologue AFUA_3G08600)	ANIA_02992	0.816706	5.50444e-21	96.793	DTDAGDDES(0.817)S(0.183)PAPAADGEFDPTALK	3	2.0119	4	0.975	1.025	1.052	0.996	1.05622
C8VIY6	250	S	Gamma-glutamylcyclotransferase	ANIA_02988	1	0.00685851	54.259	VS(1)LEAAER	2	-0.58024	1				0.903
C8VIY8	88	S	Calcium binding modulator protein (Alg2), putative (AFU_orthologue AFUA_3G08540)	ANIA_02986	0.974774	3.7819e-10	69.639	PS(0.024)ALLHPS(0.975)PPPQNY(0.001)GHGPPPSQPVR	4	-0.041654	6	0.903	1.095	1.214	0.986	1.23124
C8VIZ5	27	S	Unknown	ANIA_02979	0.990817	0.00610399	46.892	GFS(0.299)S(0.085)S(0.097)GRS(0.528)DRS(0.991)EK	2	0.45723	1	0.929	1.069	1.15	1.067	1.07779
C8VIZ5	3	S	Unknown	ANIA_02979	0.993488	0.000151345	74.141	VS(0.993)PQPT(0.006)SPTPSK	3	0.96964	7	0.948	1.051	1.109	1.067	1.03936
C8VIZ5	7	T	Unknown	ANIA_02979	0.887664	0.00058206	52.814	VS(0.205)PQPT(0.888)S(0.888)PT(0.018)PS(0.002)KR	3	-0.47938	3				1.067
C8VIZ5	81	S	Unknown	ANIA_02979	0.970064	0.0352724	40.727	S(0.03)NLGS(0.97)LR	2	-0.43105	1				1.067
C8VIZ5	8	S	Unknown	ANIA_02979	0.956382	2.58605e-06	95.662	VS(0.001)PQPT(0.025)S(0.956)PT(0.015)PS(0.002)K	3	0.73313	6	0.888	1.11	1.251	1.067	1.17245
C8VIZ5	24	S	Unknown	ANIA_02979	0.998657	0.000912577	57.708	GFSSS(0.001)GRS(0.999)DR	3	-0.28613	5	0.938	1.06	1.13	1.067	1.05904
C8VIZ5	45	T	Unknown	ANIA_02979	0.899928	0.00347812	58.098	ISLT(0.068)ET(0.9)S(0.032)EEK	2	0.92073	1				1.067
C8VIZ5	10	T	Unknown	ANIA_02979	0.813436	0.000162596	68.576	VS(0.042)PQPT(0.626)S(0.381)PT(0.813)PS(0.138)KR	2	-0.24398	1				1.067
C8VIZ5	19	S	Unknown	ANIA_02979	0.882522	0.00812742	61.602	GFS(0.883)S(0.093)S(0.025)GR	2	0.64917	3	0.933	1.065	1.142	1.067	1.07029
C8VIZ6	25	S	Unknown	ANIA_02978	0.999994	8.65691e-15	105.24	GGQGNIGPDS(1)NEYVDGGIVR	3	1.3839	2				1.734
C8VIZ6	59	S	Unknown	ANIA_02978	1	9.80902e-10	108.18	GGAGNIGS(1)PHVKPAK	4	-0.21658	50	0.704	1.29	1.832	1.734	1.05652
C8VIZ6	87	Y	Unknown	ANIA_02978	0.989393	5.08112e-10	124.42	QS(0.011)MDGDY(0.989)HTGR	2	-0.14654	11	0.826	1.17	1.418	1.734	0.817762
C8VIZ6	117	S	Unknown	ANIA_02978	1	8.32126e-06	91.065	KAS(1)LAHEGLADK	3	-0.99358	4	0.785	1.211	1.544	1.734	0.890427
C8VIZ6	2	T	Unknown	ANIA_02978	0.999449	2.07031e-08	103.71	T(0.999)QHET(0.001)NAPIVSHGR	2	0.15483	3	1.059	0.943	0.891	1.734	0.513841
C8VIZ6	82	S	Unknown	ANIA_02978	0.999861	6.97458e-07	103.79	QS(1)MDGDYHTGR	3	0.62868	46	0.779	1.217	1.562	1.734	0.900807
C8VIZ6	48	S	Unknown	ANIA_02978	0.999691	2.73441e-06	71.148	EGPVGDQGDGAYS(1)AGR	2	-0.87541	3	1.003	0.997	0.994	1.734	0.573241
C8VIZ7	63	S	Mitochondrial phosphate carrier protein, putative (AFU_orthologue AFUA_3G08430)	ANIA_02977	1	0.00160998	77.062	EFEIAS(1)QK	2	0.7238	1				1.093
C8VJ09	217	S	Aspartyl aminopeptidase (AFU_orthologue AFUA_3G08290)	ANIA_10351	1	7.17181e-13	109.5	SNTAAESENAEFS(1)PLK	3	0.24574	2	0.938	1.06	1.13	0.981	1.15189
C8VJ09	211	S	Aspartyl aminopeptidase (AFU_orthologue AFUA_3G08290)	ANIA_10351	0.999651	3.72162e-09	93.776	SNTAAES(1)ENAEFSPLK	2	0.68991	5	0.954	1.046	1.097	0.981	1.11825
C8VJ33	302	S	PX domain protein (AFU_orthologue AFUA_3G08020)	ANIA_10350	0.998977	0.000594664	54.09	NS(0.001)LAPS(0.999)DIVQR	2	-1.027	2				0.926
C8VJ33	298	S	PX domain protein (AFU_orthologue AFUA_3G08020)	ANIA_10350	0.948704	3.68863e-06	80.316	LS(0.051)RNS(0.949)LAPSDIVQR	3	-0.26668	1				0.926
C8VJ33	323	S	PX domain protein (AFU_orthologue AFUA_3G08020)	ANIA_10350	0.791825	0.00389946	74.173	S(0.208)S(0.792)AEVPR	2	-0.48091	1				0.926
C8VJ33	51	S	PX domain protein (AFU_orthologue AFUA_3G08020)	ANIA_10350	0.885965	0.000232435	63.923	EISELNS(0.886)PT(0.114)ALR	2	0.75443	2				0.926
C8VJ33	818	S	PX domain protein (AFU_orthologue AFUA_3G08020)	ANIA_10350	0.955603	1.33447e-47	199.96	MAAEGT(0.001)AS(0.044)S(0.956)PFQTK	2	0.57427	6	1.03	0.97	0.941	0.926	1.0162
C8VJ34	88	T	DNA topoisomerase	ANIA_10360	0.999999	3.68406e-16	127.37	TASAQGSAEGLLT(1)PR	3	0.42935	1
C8VJ38	104	S	protein kinase, putative (AFU_orthologue; AFUA_5G11840) [Aspergillus nidulans FGSC A4]	ANIA_02943	0.977143	1.47187e-12	125.73	S(0.004)S(0.004)S(0.977)IS(0.015)TSSISQR	2	0.2037	23	0.945	1.053	1.115	1.277	0.87314
C8VJ38	53	S	protein kinase, putative (AFU_orthologue; AFUA_5G11840) [Aspergillus nidulans FGSC A4]	ANIA_02943	0.963567	1.31044e-22	139.88	KYS(0.964)T(0.031)GNIS(0.005)IGSAAK	2	-0.8224	47	0.841	1.155	1.374	1.277	1.07596
C8VJ38	61	S	protein kinase, putative (AFU_orthologue; AFUA_5G11840) [Aspergillus nidulans FGSC A4]	ANIA_02943	0.999991	3.93312e-15	129.43	YSTGNIS(1)IGS(1)AAK	2	0.48258	5	0.907	1.091	1.203	1.277	0.942052
C8VJ38	307	S	protein kinase, putative (AFU_orthologue; AFUA_5G11840) [Aspergillus nidulans FGSC A4]	ANIA_02943	1	1.98138e-08	73.574	VRFDGDDS(1)QHANDLAETER	4	-0.645	2	0.986	1.014	1.028	1.277	0.805012
C8VJ38	80	S	protein kinase, putative (AFU_orthologue; AFUA_5G11840) [Aspergillus nidulans FGSC A4]	ANIA_02943	1	3.49518e-25	147.87	DGAHNPPHQHFHPPNS(1)RR	5	-0.25562	74	0.957	1.043	1.089	1.277	0.85278
C8VJ38	58	S	protein kinase, putative (AFU_orthologue; AFUA_5G11840) [Aspergillus nidulans FGSC A4]	ANIA_02943	0.99984	2.80969e-21	156.13	YSTGNIS(1)IGS(1)AAK	2	0.48258	24	0.892	1.106	1.241	1.277	0.971809
C8VJ38	103	S	protein kinase, putative (AFU_orthologue; AFUA_5G11840) [Aspergillus nidulans FGSC A4]	ANIA_02943	0.795063	6.39372e-05	77.42	S(0.195)S(0.795)S(0.01)ISTSSISQR	2	0.30377	1	0.921	1.077	1.169	1.277	0.915427
C8VJ38	320	S	protein kinase, putative (AFU_orthologue; AFUA_5G11840) [Aspergillus nidulans FGSC A4]	ANIA_02943	0.999545	9.40031e-25	176.4	S(1)LEPTPYLAPER	3	1.5477	8	0.939	1.059	1.127	1.277	0.882537
C8VJ38	106	S	protein kinase, putative (AFU_orthologue; AFUA_5G11840) [Aspergillus nidulans FGSC A4]	ANIA_02943	0.882707	7.27361e-10	81.879	S(0.003)S(0.013)S(0.047)IS(0.883)T(0.04)S(0.011)S(0.003)ISQR	2	-0.22431	4	0.972	1.028	1.057	1.277	0.827721
C8VJ38	16	S	protein kinase, putative (AFU_orthologue; AFUA_5G11840) [Aspergillus nidulans FGSC A4]	ANIA_02943	0.99709	3.99003e-07	79.88	FLRHS(0.997)VQET(0.002)S(0.001)HPPITNK	4	0.12309	9	0.86	1.138	1.324	1.277	1.03681
C8VJ46	157	S	Unknown	ANIA_02935	0.994904	0.00497664	55.899	RKS(0.995)AVT(0.005)DNDR	3	0.23073	2	0.962	1.038	1.079	0.938	1.15032
C8VJ53	453	S	PWI domain mRNA processing protein, putative (AFU_orthologue AFUA_3G08120)	ANIA_10349	1	6.96423e-07	98.281	KS(1)RS(1)PPPDVEK	3	0.02462	14	1.091	0.911	0.834	0.795	1.04906
C8VJ53	174	S	PWI domain mRNA processing protein, putative (AFU_orthologue AFUA_3G08120)	ANIA_10349	1	0.000236975	78.744	DFDRPRS(1)PPR	3	-0.048903	8	1.091	0.911	0.835	0.795	1.05031
C8VJ53	344	S	PWI domain mRNA processing protein, putative (AFU_orthologue AFUA_3G08120)	ANIA_10349	0.962067	0.000238282	69.815	RES(0.962)T(0.038)ANVAK	3	-0.22845	6	1.008	0.992	0.983	0.795	1.23648
C8VJ53	455	S	PWI domain mRNA processing protein, putative (AFU_orthologue AFUA_3G08120)	ANIA_10349	1	6.96423e-07	98.281	S(1)PPPDVEK	3	0.92424	28	1.114	0.888	0.797	0.795	1.00252
C8VJ53	266	Y	PWI domain mRNA processing protein, putative (AFU_orthologue AFUA_3G08120)	ANIA_10349	0.949955	0.00164279	65.895	RS(0.05)PDY(0.95)GDR	2	-0.11014	8	1.103	0.899	0.815	0.795	1.02516
C8VJ53	263	S	PWI domain mRNA processing protein, putative (AFU_orthologue AFUA_3G08120)	ANIA_10349	0.991655	0.00837139	55.908	RS(0.992)PDY(0.008)GDR	3	0.17179	4				0.795
C8VJ53	336	Y	PWI domain mRNA processing protein, putative (AFU_orthologue AFUA_3G08120)	ANIA_10349	0.937082	0.011511	60.045	RS(0.005)S(0.057)PY(0.937)S(0.001)R	2	2.4732	1	1.072	0.93	0.867	0.795	1.09057
C8VJ57	521	S	Microbody (Peroxisome) biogenesis protein peroxin 6 (Eurofung)	ANIA_02925	0.999917	0.00162583	85.807	RLS(1)FSQR	3	-0.20642	1	1.046	0.954	0.913	0.79	1.1557
C8VJ57	1458	Y	Microbody (Peroxisome) biogenesis protein peroxin 6 (Eurofung)	ANIA_02925	0.901353	5.99124e-55	191.44	GGVNS(0.099)DGDDDDDDNDY(0.901)IVR	2	-0.011466	2	1.025	0.975	0.952	0.79	1.20506
C8VJ57	1447	S	Microbody (Peroxisome) biogenesis protein peroxin 6 (Eurofung)	ANIA_02925	1	1.04281e-27	140.59	GGVNS(1)DGDDDDDDNDYIVR	3	0.87347	2	1.045	0.955	0.914	0.79	1.15696
C8VJ57	108	S	Microbody (Peroxisome) biogenesis protein peroxin 6 (Eurofung)	ANIA_02925	0.982109	0.0112697	50.484	S(0.018)NES(0.982)PLPK	2	0.85425	1	1.086	0.916	0.844	0.79	1.06835
C8VJ57	140	S	Microbody (Peroxisome) biogenesis protein peroxin 6 (Eurofung)	ANIA_02925	0.975478	0.00159987	48.216	LDPT(0.006)RQS(0.975)PHT(0.019)LR	3	-0.015102	1	1.106	0.896	0.81	0.79	1.02532
C8VJ67	100	S	Arginosuccinate lyase (Eurofung)	ANIA_02914	1	0.00187994	64.918	RLS(1)EIIGK	3	-1.0138	2	1.037	0.963	0.929	1.069	0.869036
C8VJ78	405	S	ARID/BRIGHT domain protein (SWI1), putative (AFU_orthologue AFUA_3G11380)	ANIA_02905	0.999877	1.1535e-06	71.592	QPSDPSGMQLQS(1)PAVK	3	2.0853	2	0.943	1.055	1.118	1.047	1.06781
C8VJ78	76	S	ARID/BRIGHT domain protein (SWI1), putative (AFU_orthologue AFUA_3G11380)	ANIA_02905	0.925036	9.69045e-05	81.526	RPRPEDGIS(0.925)MS(0.075)PR	2	0.99032	5	1.015	0.985	0.972	1.047	0.928367
C8VJ78	78	S	ARID/BRIGHT domain protein (SWI1), putative (AFU_orthologue AFUA_3G11380)	ANIA_02905	0.998784	2.16554e-07	99.344	RPRPEDGIS(0.001)MS(0.999)PR	4	0.12625	8	1.075	0.927	0.862	1.047	0.823305
C8VJ78	396	S	ARID/BRIGHT domain protein (SWI1), putative (AFU_orthologue AFUA_3G11380)	ANIA_02905	0.995869	6.7301e-13	110.33	QPS(0.996)DPS(0.004)GMQLQSPAVK	3	1.251	4	0.92	1.078	1.171	1.047	1.11843
C8VJ78	54	S	ARID/BRIGHT domain protein (SWI1), putative (AFU_orthologue AFUA_3G11380)	ANIA_02905	1	8.86135e-13	113.73	NAS(1)PGFANPNQVIPSK	4	0.4072	3	0.935	1.063	1.137	1.047	1.08596
C8VJB5	464	S	Unknown	ANIA_10373	0.999983	1.43332e-14	140.26	QHS(1)AAS(0.999)LAGS(0.001)SR	3	1.0882	24	0.983	1.017	1.034
C8VJB5	467	S	Unknown	ANIA_10373	0.99853	1.77155e-05	88.421	QHS(1)AAS(0.999)LAGS(0.001)SR	3	1.0882	10	1.038	0.962	0.927
C8VJB5	534	S	Unknown	ANIA_10373	0.999679	6.75144e-16	126.25	QRPS(1)VSQADESLLR	3	-0.29712	10	0.987	1.013	1.027
C8VJB5	361	T	Unknown	ANIA_10373	0.909546	0.00461501	49.632	S(0.09)QET(0.91)PGS(0.001)AK	3	0.92252	2	1.097	0.905	0.825
C8VJB5	364	S	Unknown	ANIA_10373	0.988465	0.000108621	91.62	SQET(0.012)PGS(0.988)AK	2	-0.08813	4	1.088	0.914	0.839
C8VJB5	279	S	Unknown	ANIA_10373	0.999391	9.43583e-20	94.557	RGEY(0.001)S(0.999)PQFDAHDDDEDGQGGQGGGDEDIDHTTSFAK	5	-0.49429	1	1.035	0.965	0.933
C8VJC1	653	S	Unknown	ANIA_02863	0.992867	0.00107809	58.274	S(0.004)HPS(0.993)FDGS(0.003)R	2	-0.71535	2
C8VJK3	399	S	MFS myo-inositol transporter, putative (AFU_orthologue; AFUA_4G01560) [Aspergillus nidulans FGSC A4]	ANIA_02794	0.999976	1.29967e-05	130.98	S(1)VHETELK	2	0.29078	7	1.157	0.847	0.731
C8VJN4	140	S	Proteasome regulatory particle subunit (RpnC), putative (AFU_orthologue AFUA_3G06110)	ANIA_10337	0.998707	4.24118e-10	68.96	S(0.001)QEQEGDVS(0.999)MEGAEDEKPGSEIDPK	4	0.64572	1
C8VJN4	609	S	Proteasome regulatory particle subunit (RpnC), putative (AFU_orthologue AFUA_3G06110)	ANIA_10337	1	0.00459472	43.548	LELKS(1)AQEAR	3	2.435	1	1.009	0.991	0.981
C8VJS0	495	T	Cytochrome P450, putative (Eurofung)	ANIA_09214	1	0.0258159	44.98	GRT(1)FAEK	3	1.0459	1	1.559	0.452	0.29
C8VJX1	402	T	Amino acid transporter, putative (AFU_orthologue AFUA_5G09300)	ANIA_10338	0.999781	4.43258e-06	120.77	SLT(1)ESGILR	2	-0.12149	3	0.956	1.044	1.091
C8VJX1	391	S	Amino acid transporter, putative (AFU_orthologue AFUA_5G09300)	ANIA_10338	0.997587	6.30807e-15	88.634	LMKEDDEAEDGY(0.01)IS(0.992)GAS(0.998)EEDGIQSR	3	-1.1636	5	1.034	0.966	0.934
C8VJX1	291	S	Amino acid transporter, putative (AFU_orthologue AFUA_5G09300)	ANIA_10338	0.981089	2.0049e-10	103.88	S(0.019)EGS(0.981)PHRHPLLPAGPR	3	-0.0027828	14	1.012	0.988	0.977
C8VJX1	400	S	Amino acid transporter, putative (AFU_orthologue AFUA_5G09300)	ANIA_10338	0.899876	0.00507815	50.354	S(0.9)LT(0.086)ES(0.014)GILR	2	0.34168	1
C8VJX1	388	S	Amino acid transporter, putative (AFU_orthologue AFUA_5G09300)	ANIA_10338	0.992277	6.30807e-15	88.634	LMKEDDEAEDGY(0.01)IS(0.992)GAS(0.998)EEDGIQSR	3	-1.1636	5	1.034	0.966	0.934
C8VJZ5	392	S	Protein mitochondrial targeting protein (Mas1), putative (AFU_orthologue AFUA_1G05040)	ANIA_02731	1	2.35625e-23	135.64	AHGAAS(1)MDEDDDDVPPGAER	3	0.42756	39	1.066	0.936	0.878	0.924	0.950216
C8VJZ5	18	S	Protein mitochondrial targeting protein (Mas1), putative (AFU_orthologue AFUA_1G05040)	ANIA_02731	0.988461	2.9677e-18	128.38	FYDILGVDPS(0.012)AS(0.988)EAQLR	2	-0.6534	4	1.074	0.928	0.865	0.924	0.936147
C8VJZ5	118	T	Protein mitochondrial targeting protein (Mas1), putative (AFU_orthologue AFUA_1G05040)	ANIA_02731	1	0.00332154	66.692	T(1)IHHVHK	3	2.7684	5	0.923	1.075	1.166	0.924	1.2619
C8VK54	333	S	Unknown	ANIA_11181	0.998494	0.000162427	74.89	NAAS(0.998)EELRPS(0.001)SR	2	0.11581	1	0.92	1.078	1.173
C8VK54	154	S	Unknown	ANIA_11181	0.793851	6.78044e-14	87.352	S(0.183)HS(0.794)QS(0.594)S(0.43)NQPNDVGQPQAGGPQLR	3	-1.061	4	1.05	0.951	0.908
C8VK54	349	S	Unknown	ANIA_11181	0.99571	0.0058088	57.532	S(0.004)AS(0.996)PQPPK	2	-0.65604	2	0.999	1.001	1.003
C8VK54	89	S	Unknown	ANIA_11181	0.985784	3.82321e-28	131.42	WPSAHETQT(0.009)VS(0.986)PVS(0.004)STSPPTDSK	3	0.056931	7	0.978	1.022	1.044
C8VK54	321	S	Unknown	ANIA_11181	0.99812	5.40652e-05	81.904	S(0.002)LS(0.998)PPKPELVR	2	0.30066	5	1.017	0.983	0.968
C8VK54	227	S	Unknown	ANIA_11181	0.999994	9.48105e-07	96.059	AS(1)PGADSLAQR	3	0.3116	2	1.07	0.932	0.872
C8VK54	293	S	Unknown	ANIA_11181	0.954174	0.00807242	52.579	T(0.046)PPS(0.954)PEK	3	-0.095356	3	1.046	0.954	0.912
C8VK65	197	S	Unknown	ANIA_11178	1	0.0018666	73.435	NLMDAS(1)PK	3	0.33859	5	1.003	0.997	0.994
C8VK65	251	S	Unknown	ANIA_11178	1	0.00137418	68.536	RQS(1)ADVPK	3	-0.49218	3	0.949	1.05	1.109
C8VK65	370	S	Unknown	ANIA_11178	0.787865	0.00586799	57.347	ELS(0.212)PDS(0.788)QR	2	3.1125	2	1.023	0.977	0.956
C8VK65	283	S	Unknown	ANIA_11178	1	1.11072e-11	90.836	APS(1)PPAWPK	2	0.57958	10	0.934	1.064	1.14
C8VK65	390	S	Unknown	ANIA_11178	0.836575	4.47503e-05	54.626	EAFNFS(0.02)S(0.07)NRPY(0.021)DS(0.837)DS(0.053)GR	3	-0.3946	1	0.907	1.091	1.204
C8VK65	277	T	Unknown	ANIA_11178	0.770551	1.11072e-11	90.836	SAEFVS(0.008)GY(0.001)T(0.771)S(0.223)PRAPS(0.998)PPAWPK	3	-1.3056	1
C8VK65	367	S	Unknown	ANIA_11178	0.969837	0.0027605	71.159	ELS(0.97)PDS(0.03)QRR	2	0.56752	3	1.123	0.879	0.783
C8VK65	278	S	Unknown	ANIA_11178	0.811019	7.93921e-09	89.389	SAEFVSGYT(0.189)S(0.811)PR	3	-0.33083	4	0.943	1.055	1.12
C8VK65	343	S	Unknown	ANIA_11178	1	8.50385e-05	78.287	NLS(1)PPHAPHAR	4	-2.0944	15	1.023	0.977	0.954
C8VK92	59	S	Putative Zn(II)2Cys6 transcription factor (Eurofung)	ANIA_11165	0.940478	0.000238615	69.03	WMTDEPS(0.059)RS(0.94)PR	2	-2.8359	3	1.011	0.989	0.977
C8VK92	72	S	Putative Zn(II)2Cys6 transcription factor (Eurofung)	ANIA_11165	0.998944	1.44534e-05	83.758	QTAPPS(0.999)PDFS(0.001)LLR	2	1.1566	8	1.024	0.976	0.953
C8VK94	1031	S	Nuclear pore complex protein An-Nup85 (Eurofung)	ANIA_09109	0.963265	3.28717e-33	176.42	S(0.001)S(0.014)S(0.963)GS(0.021)AEGSGVLVPR	2	0.12852	3	1.04	0.96	0.923	0.926	0.99676
C8VK94	56	S	Nuclear pore complex protein An-Nup85 (Eurofung)	ANIA_09109	0.999628	5.56496e-07	101.45	S(1)PANSNPIFNR	2	-0.76413	2	1.032	0.968	0.938	0.926	1.01296
C8VK94	210	S	Nuclear pore complex protein An-Nup85 (Eurofung)	ANIA_09109	1	0.0137209	53.756	NAKLS(1)PK	2	0.24257	2	1.082	0.92	0.851	0.926	0.919006
C8VK94	997	S	Nuclear pore complex protein An-Nup85 (Eurofung)	ANIA_09109	1	1.77429e-12	123.42	ASDSYVLPPS(1)PR	2	0.31017	24	1.022	0.978	0.958	0.926	1.03456
C8VK94	202	S	Nuclear pore complex protein An-Nup85 (Eurofung)	ANIA_09109	1	0.0104233	44.945	WANQS(1)PLR	3	-0.10485	3	1.006	0.994	0.988	0.926	1.06695
C8VK94	1033	S	Nuclear pore complex protein An-Nup85 (Eurofung)	ANIA_09109	0.983894	6.7194e-07	87.24	S(0.002)SS(0.011)GS(0.984)AEGS(0.003)GVLVPR	2	-0.16736	1	1.102	0.9	0.818	0.926	0.883369
C8VKH9	834	S	WD repeat protein (AFU_orthologue AFUA_2G04360)	ANIA_01879	0.99989	2.82225e-08	97.69	RQDS(1)EDS(1)LASHIDR	3	-0.55053	16	1.02	0.98	0.961	0.881	1.09081
C8VKH9	831	S	WD repeat protein (AFU_orthologue AFUA_2G04360)	ANIA_01879	0.999995	2.53327e-08	105.99	RQDS(1)EDS(0.999)LAS(0.001)HIDR	3	0.8155	31	1.043	0.957	0.917	0.881	1.04086
C8VKH9	801	Y	WD repeat protein (AFU_orthologue AFUA_2G04360)	ANIA_01879	0.804726	0.0116582	86.136	HQY(0.805)S(0.195)LPR	3	-0.088633	2	1.074	0.928	0.865	0.881	0.981839
C8VKK1	182	S	Unknown	ANIA_01900	0.999988	1.08917e-28	119.99	RDGS(1)PAPVTAPSPAPAEVRPVYTAEER	4	-0.025046	6	0.994	1.006	1.012	0.884	1.1448
C8VKK1	461	S	Unknown	ANIA_01900	0.999668	0.00113945	65.179	DSSGVLS(1)PK	3	-0.17869	2	1.037	0.963	0.928	0.884	1.04977
C8VKT6	409	S	Unknown	ANIA_10236	1	0.00128474	58.274	QVLNVKS(1)PK	3	-0.46867	1	1.023	0.977	0.955
C8VKV5	6	S	Evolutionarily conserved protein with similarity to Orm2p (Eurofung)	ANIA_01933	1	5.61505e-16	99.055	AIS(1)FPPEVDTGPHR	3	-0.90938	59	1	1	0.999	1.078	0.926716
C8VKW2	1166	S	Unknown	ANIA_01940	0.991046	4.26611e-05	64.26	NT(0.009)GPPS(0.991)PAPPQGPSK	3	-0.41396	1				0.998
C8VKW2	860	S	Unknown	ANIA_01940	0.9985	2.68536e-05	84.759	NS(0.002)GPAS(0.998)PPILNK	3	1.0942	4	1.087	0.915	0.842	0.998	0.843687
C8VKW2	872	S	Unknown	ANIA_01940	0.934572	8.18711e-05	69.333	S(0.002)VS(0.005)RQS(0.935)S(0.058)DAQLSR	3	-1.7432	2	1.085	0.917	0.845	0.998	0.846693
C8VKW2	429	S	Unknown	ANIA_01940	0.980694	2.84168e-08	85.496	SPSSHT(0.005)GS(0.981)PIT(0.012)PIS(0.002)AR	3	0.23999	3	1.081	0.921	0.852	0.998	0.853707
C8VKW2	1098	S	Unknown	ANIA_01940	0.947424	0.000492627	60.55	S(0.01)AS(0.947)S(0.042)EKGPTLK	3	0.35447	1	1.094	0.908	0.83	0.998	0.831663
C8VKW2	438	S	Unknown	ANIA_01940	0.994073	0.022338	48.073	S(0.994)APPLS(0.006)R	2	0.4034	1	1.083	0.919	0.848	0.998	0.849699
C8VKW2	453	S	Unknown	ANIA_01940	0.991952	7.5374e-61	191.41	S(0.001)LPS(0.992)PT(0.007)CPSEAPEVDPAYPVPR	2	-1.8422	4	1.059	0.943	0.89	0.998	0.891784
C8VKW2	312	S	Unknown	ANIA_01940	0.959152	0.00415329	56.043	LAS(0.041)RDS(0.959)LR	3	-0.32561	1	1.185	0.819	0.691	0.998	0.692385
C8VKW2	474	S	Unknown	ANIA_01940	1	0.000858911	56.527	RPS(1)PAAS(1)EER	2	-2.1035	2	1.159	0.845	0.729	0.998	0.730461
C8VKW2	637	S	Unknown	ANIA_01940	0.947795	0.000278695	72.891	EVRPS(0.948)LDS(0.052)VR	3	1.7387	1	1.026	0.974	0.95	0.998	0.951904
C8VKW2	478	S	Unknown	ANIA_01940	1	0.000858911	56.527	RPS(1)PAAS(1)EER	2	-2.1035	2	1.159	0.845	0.729	0.998	0.730461
C8VL89	9	T	Unknown	ANIA_11157	0.994045	0.0461555	45.598	NY(0.006)T(0.994)DPELR	2	-3.5828	1	1.022	0.978	0.957
C8VLL8	159	T	FAD binding domain protein (AFU_orthologue AFUA_4G10100)	ANIA_02042	1	4.59066e-11	96.379	APGPVSVINPVT(1)PPDNK	3	0.45947	1				1.155
C8VLL8	52	S	FAD binding domain protein (AFU_orthologue AFUA_4G10100)	ANIA_02042	0.99809	0.00223265	83.948	S(0.001)LS(0.998)VT(0.001)NK	2	1.2478	7	0.901	1.097	1.219	1.155	1.05541
C8VLL8	104	S	FAD binding domain protein (AFU_orthologue AFUA_4G10100)	ANIA_02042	0.938346	3.91466e-12	120.23	RAS(0.938)T(0.062)VLISQGPDDMR	2	1.6071	22	1.068	0.934	0.874	1.155	0.75671
C8VLL8	27	S	FAD binding domain protein (AFU_orthologue AFUA_4G10100)	ANIA_02042	0.875805	1.02816e-23	108.9	PT(0.062)YT(0.062)HRES(0.876)GNVPMSSTSHPDNPVPEEPR	5	-1.4201	8	0.843	1.153	1.367	1.155	1.18355
C8VLL8	9	T	FAD binding domain protein (AFU_orthologue AFUA_4G10100)	ANIA_02042	1	5.62622e-07	105.9	VHAVLPQT(1)PLS(1)PR	2	0.73861	7	0.97	1.03	1.062	1.155	0.919481
C8VLL8	105	T	FAD binding domain protein (AFU_orthologue AFUA_4G10100)	ANIA_02042	0.839917	2.89393e-07	89.011	RAS(0.16)T(0.84)VLISQGPDDMR	3	-0.54662	8	0.941	1.057	1.123	1.155	0.972294
C8VLL8	12	S	FAD binding domain protein (AFU_orthologue AFUA_4G10100)	ANIA_02042	1	6.30624e-08	107.82	VHAVLPQT(1)PLS(1)PR	2	0.73861	17	0.952	1.047	1.101	1.155	0.953247
C8VLW6	19	S	KH domain RNA binding protein (AFU_orthologue AFUA_2G04940)	ANIA_10257	0.995379	9.56663e-15	104.67	RPLEDPS(0.995)S(0.946)PS(0.059)GPNDQPEAK	3	-0.77428	6	1.008	0.992	0.984
C8VLW6	44	S	KH domain RNA binding protein (AFU_orthologue AFUA_2G04940)	ANIA_10257	1	1.93475e-09	108.71	VVKGEES(1)ENNAEVK	3	-0.29682	5	0.945	1.053	1.114
C8VLW6	20	S	KH domain RNA binding protein (AFU_orthologue AFUA_2G04940)	ANIA_10257	0.990402	1.13837e-34	153.88	RPLEDPS(0.007)S(0.99)PS(0.003)GPNDQPEAK	2	-0.38473	38	0.949	1.05	1.107
C8VLX4	157	S	HIT finger domain protein, putative (AFU_orthologue AFUA_2G05030)	ANIA_02095	0.916353	0.000245895	54.859	S(0.916)AT(0.073)PAT(0.008)PT(0.002)PKPDPR	3	-0.95658	2
C8VLY9	95	S	ER membrane protein (Pkr1), putative (AFU_orthologue AFUA_2G05200)	ANIA_10261	0.998557	0.00802708	61.78	FT(0.001)ES(0.999)DAK	2	-0.2873	1	0.995	1.005	1.01	0.96	1.05208
C8VLY9	151	S	ER membrane protein (Pkr1), putative (AFU_orthologue AFUA_2G05200)	ANIA_10261	0.937535	2.23392e-18	113.13	RLS(0.938)LS(0.054)GDS(0.004)S(0.005)GYASTDSEWEK	3	-0.38613	1	0.942	1.056	1.122	0.96	1.16875
C8VLZ4	387	S	RfeD [Source:UniProtKB/TrEMBLAcc:Q8J176]	ANIA_02113	0.911661	1.57646e-18	100.98	DADLEPFPSIESSLDSAST(0.007)T(0.081)S(0.912)GK	3	3.4108	1	0.973	1.027	1.055	1.011	1.04352
C8VLZ4	206	S	RfeD [Source:UniProtKB/TrEMBLAcc:Q8J176]	ANIA_02113	0.999951	4.97792e-16	127.53	SLLPSILNHS(1)PPGR	3	-1.7991	5	1.065	0.937	0.879	1.011	0.869436
C8VLZ4	360	Y	RfeD [Source:UniProtKB/TrEMBLAcc:Q8J176]	ANIA_02113	0.864743	0.00129242	67.997	S(0.02)LT(0.115)PPPY(0.865)EFSR	2	-0.96589	2	0.846	1.15	1.361	1.011	1.34619
C8VLZ4	244	S	RfeD [Source:UniProtKB/TrEMBLAcc:Q8J176]	ANIA_02113	0.808791	0.00589305	48.981	S(0.191)RS(0.809)KEFGR	4	-1.8686	1	1.21	0.794	0.656	1.011	0.648863
C8VLZ4	487	S	RfeD [Source:UniProtKB/TrEMBLAcc:Q8J176]	ANIA_02113	0.767244	4.32908e-14	89.462	NVT(0.012)S(0.042)S(0.146)PGS(0.767)AMS(0.017)HGPTSY(0.016)PSPNPR	3	-0.5248	1	0.937	1.061	1.133	1.011	1.12067
C8VLZ4	186	S	RfeD [Source:UniProtKB/TrEMBLAcc:Q8J176]	ANIA_02113	1	3.34586e-09	108.96	RDS(1)LPPFSSPQPR	3	0.62692	1	1.02	0.98	0.961	1.011	0.950544
C8VLZ4	473	S	RfeD [Source:UniProtKB/TrEMBLAcc:Q8J176]	ANIA_02113	0.973952	1.43502e-16	130.01	DCVGSFMS(0.026)S(0.974)PPATFK	4	-1.3685	6	0.965	1.035	1.073	1.011	1.06133
C8VLZ4	252	S	RfeD [Source:UniProtKB/TrEMBLAcc:Q8J176]	ANIA_02113	1	0.006623	54.539	RPS(1)IGDRK	4	0.032318	4	0.969	1.031	1.065	1.011	1.05341
C8VLZ4	83	T	RfeD [Source:UniProtKB/TrEMBLAcc:Q8J176]	ANIA_02113	0.999816	0.00200957	60.345	ANLT(1)PPQTAR	3	0.42734	7	1.061	0.941	0.886	1.011	0.87636
C8VLZ4	424	S	RfeD [Source:UniProtKB/TrEMBLAcc:Q8J176]	ANIA_02113	0.999915	5.67858e-07	118.73	FS(1)NPTPASFR	2	-0.034411	10	0.968	1.032	1.067	1.011	1.05539
C8VLZ4	213	T	RfeD [Source:UniProtKB/TrEMBLAcc:Q8J176]	ANIA_02113	0.9497	0.000608614	84.507	S(0.003)S(0.048)T(0.95)LPPIQR	2	0.45013	2				1.011
C8VLZ4	230	S	RfeD [Source:UniProtKB/TrEMBLAcc:Q8J176]	ANIA_02113	0.953346	0.00991282	45.433	KGS(0.953)IT(0.047)GAR	3	0.10273	1	1.033	0.967	0.936	1.011	0.925816
C8VLZ4	356	T	RfeD [Source:UniProtKB/TrEMBLAcc:Q8J176]	ANIA_02113	0.980599	6.8555e-09	116.71	S(0.019)LT(0.981)PPPYEFSR	3	-1.0493	6	0.999	1.001	1.002	1.011	0.991098
C8VLZ4	103	S	RfeD [Source:UniProtKB/TrEMBLAcc:Q8J176]	ANIA_02113	0.977772	3.45994e-32	151.3	NVDRDLYAGS(0.022)NS(0.978)PATPR	2	-0.19181	6	0.961	1.039	1.08	1.011	1.06825
C8VLZ4	172	S	RfeD [Source:UniProtKB/TrEMBLAcc:Q8J176]	ANIA_02113	0.848761	3.62823e-05	98.105	S(0.151)S(0.849)IELPSLR	2	-0.70581	1	1.087	0.915	0.841	1.011	0.83185
C8VLZ4	260	S	RfeD [Source:UniProtKB/TrEMBLAcc:Q8J176]	ANIA_02113	0.999676	1.06513e-17	136.43	ALS(1)AEPQTAAWAQGK	2	-0.83151	3	0.978	1.022	1.046	1.011	1.03462
C8VLZ4	405	S	RfeD [Source:UniProtKB/TrEMBLAcc:Q8J176]	ANIA_02113	0.999999	3.37404e-25	146.17	NPDS(1)S(1)PVLNLFPSSAAQR	3	1.0909	4	0.94	1.058	1.126	1.011	1.11375
C8VLZ4	404	S	RfeD [Source:UniProtKB/TrEMBLAcc:Q8J176]	ANIA_02113	1	3.30315e-07	70.761	NPDS(1)S(1)PVLNLFPSSAAQR	3	1.0909	2	0.989	1.011	1.023	1.011	1.01187
C8VM09	369	T	Unknown	ANIA_10263	0.943159	0.00167297	105.52	GHS(0.057)PT(0.943)GIR	2	0.44231	1	0.979	1.021	1.044	0.976	1.06967
C8VM09	497	T	Unknown	ANIA_10263	0.99648	0.00032346	80.014	Y(0.004)RT(0.996)PPPPLR	3	0.076031	13	1.097	0.905	0.825	0.976	0.845287
C8VM09	390	S	Unknown	ANIA_10263	1	0.0178704	42.19	RGS(1)LLPK	3	-1.267	1	0.995	1.005	1.01	0.976	1.03484
C8VM09	193	S	Unknown	ANIA_10263	0.918864	8.65362e-05	51.566	RGS(0.919)PGS(0.057)S(0.024)VPPFSTSNPADR	2	-0.42294	2	0.984	1.016	1.033	0.976	1.0584
C8VM09	341	S	Unknown	ANIA_10263	0.993524	0.00125479	55.261	RES(0.994)LS(0.006)MGTR	3	0.83302	1				0.976
C8VM09	367	S	Unknown	ANIA_10263	0.771694	0.0168132	46.406	GHS(0.772)PT(0.228)GIR	2	1.3857	1	1.056	0.946	0.897	0.976	0.919057
C8VM09	315	S	Unknown	ANIA_10263	0.999995	5.4657e-05	78.69	QSPAPLS(1)PPVMK	3	-0.62346	6	1.006	0.994	0.987	0.976	1.01127
C8VM09	103	S	Unknown	ANIA_10263	0.971154	3.54222e-06	66.137	RS(0.971)PAS(0.029)HPPLNIQSLPTK	4	0.075168	1	0.979	1.021	1.043	0.976	1.06865
C8VM22	155	S	ZIP family zinc transporter, putative (AFU_orthologue AFUA_8G04010)	ANIA_10203	0.932741	1.96271e-11	111.81	NS(0.933)T(0.067)EESSLDR	2	0.53777	2
C8VM31	327	S	Glucosamine-6-phosphate isomerase	ANIA_01418	0.859828	5.36827e-22	140.2	SFEDDELT(1)PDS(0.035)MS(0.86)S(0.105)R	2	2.2976	2	0.994	1.006	1.013	0.948	1.06857
C8VM31	294	T	Glucosamine-6-phosphate isomerase	ANIA_01418	0.996364	1.79646e-06	95.205	SNGELT(0.996)PIAT(0.004)PEK	2	0.84825	3	0.963	1.037	1.077	0.948	1.13608
C8VM31	333	S	Glucosamine-6-phosphate isomerase	ANIA_01418	1	5.81124e-16	125.98	MVDS(1)AVGGLDATLK	3	2.9239	22	0.997	1.003	1.006	0.948	1.06118
C8VM31	298	T	Glucosamine-6-phosphate isomerase	ANIA_01418	0.999921	0.0154547	46.953	S(0.034)NGELT(0.966)PIAT(1)PEK	3	0.38266	1				0.948
C8VM31	310	T	Glucosamine-6-phosphate isomerase	ANIA_01418	0.99994	0.0074742	99.788	INT(1)DLTR	2	-0.33632	2	0.878	1.12	1.275	0.948	1.34494
C8VM31	322	T	Glucosamine-6-phosphate isomerase	ANIA_01418	0.999923	5.36827e-22	140.2	SFEDDELT(1)PDS(0.035)MS(0.86)S(0.105)R	2	2.2976	11	1.002	0.998	0.996	0.948	1.05063
C8VM31	325	S	Glucosamine-6-phosphate isomerase	ANIA_01418	0.963786	4.59926e-06	81.226	SFEDDELT(0.999)PDS(0.964)MS(0.018)S(0.018)R	2	1.2241	2	0.983	1.017	1.033	0.948	1.08966
C8VM55	366	S	AAA family ATPase, putative (AFU_orthologue AFUA_8G04270)	ANIA_10191	0.938904	3.7715e-10	97.69	KTSQAHDDDYES(0.939)S(0.052)T(0.009)GR	3	0.73134	6	1.005	0.995	0.99	0.792	1.25
C8VM55	164	Y	AAA family ATPase, putative (AFU_orthologue AFUA_8G04270)	ANIA_10191	0.774073	3.59662e-08	88.714	NRDPS(0.207)EDIY(0.774)ALT(0.018)NSGR	3	0.77238	1	1.018	0.982	0.965	0.792	1.21843
C8VM55	1406	S	AAA family ATPase, putative (AFU_orthologue AFUA_8G04270)	ANIA_10191	0.998876	0.000198039	68.978	RES(0.999)GLS(0.001)SFSQR	3	0.22962	1	1.028	0.972	0.945	0.792	1.19318
C8VM55	160	S	AAA family ATPase, putative (AFU_orthologue AFUA_8G04270)	ANIA_10191	0.9994	5.11282e-08	86.357	NRDPS(0.999)EDIYALTNSGR	2	-1.2532	3	1.028	0.972	0.946	0.792	1.19444
C8VM55	1496	S	AAA family ATPase, putative (AFU_orthologue AFUA_8G04270)	ANIA_10191	0.963777	1.79335e-23	115.05	VSQEEHLPDTQQGDS(0.018)S(0.018)QPS(0.964)PPQLR	3	0.0045946	5	1.072	0.93	0.868	0.792	1.09596
C8VM92	333	S	Glycosyltransferase family protein (AFU_orthologue AFUA_2G15915)	ANIA_10269	0.8531	0.000604342	109.29	GMGS(0.853)PS(0.147)SR	2	0.79945	1	0.995	1.005	1.011
C8VM93	25	S	Mannan polymerase II complex ANP1 subunit Anp1, putative (AFU_orthologue AFUA_2G15910)	ANIA_10265	0.998919	2.24123e-05	86.539	GGQGTFS(0.001)IS(0.999)PHK	3	-1.1946	1	1.014	0.986	0.974
C8VME8	378	S	Serine/threonine protein kinase, putative (AFU_orthologue AFUA_8G04670)	ANIA_10193	0.79867	0.000216315	61.649	QDSAASIS(0.201)S(0.799)PVK	3	0.39737	1	1.044	0.956	0.916	0.961	0.953174
C8VMF3	447	T	Pre-mRNA splicing helicase, putative (AFU_orthologue AFUA_8G04740)	ANIA_10194	1	0.00185928	43.696	APAAAEEKKT(1)ADGGLVR	3	-1.0589	1	0.875	1.123	1.284
C8VMF3	2204	S	Pre-mRNA splicing helicase, putative (AFU_orthologue AFUA_8G04740)	ANIA_10194	1	2.24703e-06	81.632	AAEGMEEDES(1)EEEE	2	-0.41252	10	1.045	0.955	0.914
C8VMG3	119	S	Unknown	ANIA_10201	0.921802	3.6371e-09	83.31	GPGS(0.922)T(0.072)S(0.007)GNEHGQSSGLAR	2	-0.65215	3	1.029	0.971	0.944	1.042	0.90595
C8VMG3	354	T	Unknown	ANIA_10201	0.999841	3.51593e-13	144.92	RKT(1)EDSIQDFR	3	-0.9988	5	0.95	1.049	1.107	1.042	1.06238
C8VMG3	121	S	Unknown	ANIA_10201	0.893808	1.03465e-07	77.575	GPGS(0.022)T(0.07)S(0.894)GNEHGQS(0.011)S(0.004)GLAR	2	0.3176	1	0.942	1.056	1.121	1.042	1.07582
C8VML3	116	S	RNP domain protein (AFU_orthologue AFUA_5G07120) (Fragment)	ANIA_10276	1	0.000496686	89.9	KVS(1)VQLAR	3	-0.087854	9	0.941	1.057	1.123	0.994	1.12978
C8VMM6	369	S	Unknown	ANIA_10211	0.964512	6.48973e-05	48.392	LKQEAGVT(0.015)PGS(0.965)EAET(0.017)PGT(0.001)T(0.001)DFESSR	3	0.54003	1				0.902
C8VMQ0	98	S	Peroxisomal targeting signal (PTS1) receptor protein peroxin 5 (Eurofung)	ANIA_10215	0.997068	1.44383e-32	158.53	T(0.003)GS(0.997)PGWAAEFDPGEQAR	2	-0.94791	3	1.014	0.986	0.972
C8VMQ0	93	T	Peroxisomal targeting signal (PTS1) receptor protein peroxin 5 (Eurofung)	ANIA_10215	0.797909	6.67018e-13	143.18	QQLEQMHT(0.202)T(0.798)PR	2	-0.7157	3	1.026	0.974	0.95
C8VMQ0	256	S	Peroxisomal targeting signal (PTS1) receptor protein peroxin 5 (Eurofung)	ANIA_10215	0.955951	4.94798e-18	132.51	SVPTTS(0.004)S(0.956)T(0.04)EDLSHFER	3	-1.4546	2	1.025	0.975	0.951
C8VMQ7	50	S	ATP synthase subunit alpha	ANIA_01523	0.912836	0.000277731	62.055	AS(0.913)PT(0.087)EVSSILEQR	3	0.40709	2	0.944	1.054	1.118	0.986	1.13387
C8VMQ7	56	S	ATP synthase subunit alpha	ANIA_01523	0.78078	2.09604e-11	122.12	ASPT(0.001)EVS(0.218)S(0.781)ILEQR	2	1.7632	1				0.986
C8VMQ7	187	S	ATP synthase subunit alpha	ANIA_01523	1	5.38603e-05	83.404	RS(1)VNQPVQTGLK	2	0.29638	4	1.033	0.967	0.935	0.986	0.948276
C8VMQ7	79	S	ATP synthase subunit alpha	ANIA_01523	1	8.39908e-05	88.101	VLS(1)VGDGIAR	2	0.28423	2	1.026	0.974	0.949	0.986	0.962475
C8VMQ7	55	S	ATP synthase subunit alpha	ANIA_01523	0.847691	1.4314e-05	83.37	ASPTEVS(0.848)S(0.152)ILEQR	3	-2.1633	2	0.99	1.01	1.02	0.986	1.03448
C8VMV8	108	T	NADH dehydrogenase [ubiquinone] 1 alpha subcomplex subunit	ANIA_02260	0.928887	0.0036389	49.356	EHRPT(0.929)LT(0.028)LS(0.043)R	3	1.2336	1				0.998
C8VMW9	721	S	Unknown	ANIA_02271	0.953798	1.98401e-09	80.68	VT(0.046)GNANS(0.954)PGLQYVPESAVK	3	-0.68335	1	0.956	1.044	1.091	0.894	1.22036
C8VMW9	613	S	Unknown	ANIA_02271	0.926037	1.20566e-40	179.03	LVES(0.926)DT(0.074)YENAPVIPNR	2	-1.1803	3	1.001	0.999	0.998	0.894	1.11633
C8VMW9	850	S	Unknown	ANIA_02271	0.999489	2.21698e-07	88.951	KTPSAQY(0.001)GAIGQS(0.999)PR	4	1.0492	2				0.894
C8VMY3	154	S	Protein phosphatase PP2A regulatory subunit B	ANIA_01545	0.999026	0.00526055	41.621	VS(0.999)FKDS(0.001)SALK	3	0.6647	1	0.969	1.031	1.065	1.034	1.02998
C8VMY3	423	S	Protein phosphatase PP2A regulatory subunit B	ANIA_01545	0.951405	9.55174e-06	99.539	T(0.002)S(0.047)S(0.951)PAGPGSR	2	-0.035173	15	0.99	1.01	1.021	1.034	0.987427
C8VN11	458	S	ER glycosyl hydrolase (Edem), putative (AFU_orthologue; AFUA_7G02290) [Aspergillus nidulans FGSC A4]	ANIA_10218	0.880948	1.45812e-05	64.962	QPAGDAS(0.001)GAAQT(0.011)S(0.108)GS(0.881)PK	2	-0.13375	1	1.055	0.947	0.898
C8VN22	34	Y	Unknown	ANIA_02275	1	0.0326238	58.815	VLDY(1)AER	2	0.45026	1				0.924
C8VN22	14	S	Unknown	ANIA_02275	0.999634	0.000367099	72.531	GRGS(1)IFTAHTR	3	-0.66812	5	1.144	0.858	0.749	0.924	0.810606
C8VN24	252	Y	BAR domain protein (AFU_orthologue AFUA_5G06340)	ANIA_02277	0.757613	0.00182365	71.513	S(0.008)NT(0.018)AHS(0.216)Y(0.758)HDR	3	-0.36159	1				1.141
C8VN24	251	S	BAR domain protein (AFU_orthologue AFUA_5G06340)	ANIA_02277	0.979385	0.000696988	59.248	S(0.001)NT(0.004)AHS(0.979)Y(0.015)HDR	3	-1.2966	5	0.913	1.085	1.188	1.141	1.04119
C8VN24	328	T	BAR domain protein (AFU_orthologue AFUA_5G06340)	ANIA_02277	0.767267	0.00013813	94.688	T(0.767)NS(0.233)ENLITR	2	0.20828	2	0.898	1.1	1.226	1.141	1.0745
C8VN24	310	S	BAR domain protein (AFU_orthologue AFUA_5G06340)	ANIA_02277	0.983632	7.5952e-07	101.88	T(0.152)S(0.152)T(0.688)FEGS(0.024)S(0.984)PLR	2	0.60806	5	0.926	1.072	1.159	1.141	1.01578
C8VN24	309	S	BAR domain protein (AFU_orthologue AFUA_5G06340)	ANIA_02277	0.948759	8.20713e-13	137.09	TSTFEGS(0.949)S(0.051)PLR	3	0.11076	1				1.141
C8VN24	283	S	BAR domain protein (AFU_orthologue AFUA_5G06340)	ANIA_02277	0.999805	3.63707e-11	119.46	SNTHSFAES(1)PIRK	4	0.4736	6	0.85	1.147	1.351	1.141	1.18405
C8VN24	305	T	BAR domain protein (AFU_orthologue AFUA_5G06340)	ANIA_02277	0.990906	2.98311e-09	114.24	T(0.001)S(0.008)T(0.991)FEGSSPLR	2	0.51327	5	0.908	1.09	1.202	1.141	1.05346
C8VN24	279	S	BAR domain protein (AFU_orthologue AFUA_5G06340)	ANIA_02277	0.994268	7.88818e-05	75.376	SNT(0.004)HS(0.994)FAES(0.001)PIR	2	-0.7955	2	0.902	1.096	1.217	1.141	1.06661
C8VN24	294	S	BAR domain protein (AFU_orthologue AFUA_5G06340)	ANIA_02277	0.972966	1.28455e-08	97.235	AYTQET(0.027)S(0.973)PHRPVLNR	4	0.0011686	9	0.893	1.105	1.237	1.141	1.08414
C8VN24	360	S	BAR domain protein (AFU_orthologue AFUA_5G06340)	ANIA_02277	0.895705	1.02932e-08	77.939	VVPEPTEDAGY(0.008)HS(0.896)GS(0.084)VS(0.012)DR	3	-0.88071	2	0.912	1.086	1.19	1.141	1.04294
C8VN47	389	S	Integral membrane protein (Ytp1), putative (AFU_orthologue AFUA_5G06090)	ANIA_02299	1	0.00015414	83.751	KAEDEES(1)APLFR	3	-0.89244	3	1.005	0.995	0.989	0.967	1.02275
C8VN52	363	S	UV excision repair protein (RadW), putative (AFU_orthologue AFUA_5G06040)	ANIA_02304	0.999969	1.76242e-11	92.428	NEELAANYLFENS(1)DDGDDA	2	-1.5023	12	0.987	1.013	1.027	1.054	0.974383
C8VN52	85	T	UV excision repair protein (RadW), putative (AFU_orthologue AFUA_5G06040)	ANIA_02304	0.944724	1.39826e-06	98.281	TQPSSQS(0.015)PS(0.04)T(0.945)PAK	2	0.59566	6	0.929	1.069	1.152	1.054	1.09298
C8VN52	201	T	UV excision repair protein (RadW), putative (AFU_orthologue AFUA_5G06040)	ANIA_02304	0.801939	3.56836e-11	55.363	S(0.687)AAT(0.493)T(0.802)PAAPQAAAAS(0.013)GAPPAT(0.003)S(0.003)GEDEPVNLFEAAAQAGEGR	3	-0.14808	2	0.922	1.076	1.168	1.054	1.10816
C8VN52	82	S	UV excision repair protein (RadW), putative (AFU_orthologue AFUA_5G06040)	ANIA_02304	0.957203	1.91093e-07	105.28	TQPS(0.006)S(0.037)QS(0.957)PSTPAK	3	-0.81453	9	0.978	1.022	1.046	1.054	0.99241
C8VN52	211	S	UV excision repair protein (RadW), putative (AFU_orthologue AFUA_5G06040)	ANIA_02304	0.879876	5.31312e-17	77.215	SAAT(0.001)T(0.001)PAAPQAAAAS(0.88)GAPPAT(0.059)S(0.059)GEDEPVNLFEAAAQAGEGR	4	-0.36209	1	1.022	0.978	0.958	1.054	0.908918
C8VNC7	271	S	Unknown	ANIA_10292	0.975179	7.8171e-06	101.53	TATYDS(0.975)T(0.025)VEK	2	1.308	4	1.013	0.987	0.975
C8VNC7	268	T	Unknown	ANIA_10292	0.912905	0.00393509	60.968	T(0.073)AT(0.913)Y(0.033)DS(0.783)T(0.198)VEK	2	0.43151	2	1.034	0.966	0.934
C8VNG1	480	S	FAD dependent oxidoreductase, putative (AFU_orthologue AFUA_7G05070)	ANIA_10296	0.998084	4.93372e-36	158.94	IVGDQVAAFYNQHYVS(0.998)DS(0.002)GH	3	1.4781	4	0.979	1.021	1.042	0.994	1.04829
C8VNK3	845	T	Unknown	ANIA_10225	0.973701	1.92906e-15	87.357	MPEPVS(0.002)Y(0.002)NEEPT(0.974)LRPAQT(0.023)PAVALATVLK	4	2.3189	2	1.065	0.937	0.88	0.913	0.963855
C8VNK3	306	S	Unknown	ANIA_10225	0.916817	3.17351e-08	95.414	FVS(1)PPADVT(0.008)DAS(0.917)FS(0.075)R	3	2.2062	3				0.913
C8VNK3	33	S	Unknown	ANIA_10225	1	0.00102657	63.185	EIDES(1)PRLPK	2	-0.2329	3	1.066	0.936	0.878	0.913	0.961665
C8VNK3	548	S	Unknown	ANIA_10225	1	0.000272981	66.387	ADEELFS(1)IELPR	2	-0.79049	1				0.913
C8VNK3	742	S	Unknown	ANIA_10225	0.935536	0.000846543	48.391	RHS(0.936)DHS(0.062)VT(0.003)PLAQR	4	0.080981	1				0.913
C8VNK3	818	T	Unknown	ANIA_10225	0.950642	3.75744e-10	103.31	QSIPGEGCEHT(0.951)S(0.049)DAVK	3	-0.80447	1	1.04	0.96	0.923	0.913	1.01095
C8VNK3	297	S	Unknown	ANIA_10225	1	3.74178e-12	120.39	FVS(1)PPADVTDASFSR	3	-0.070316	5	1.165	0.839	0.72	0.913	0.788609
C8VNL1	68	T	DUF757 domain protein (AFU_orthologue AFUA_4G08810)	ANIA_01662	1	2.32097e-25	147.35	AEFPDFDPAET(1)IDEDKMK	4	1.4835	5	0.956	1.044	1.093	0.986	1.10852
C8VNR0	85	S	Putative Zn(II)2Cys6 transcription factor (Eurofung)	ANIA_10300	1	0.00127304	55.258	IQHILCS(1)PR	2	1.5464	2	1.008	0.992	0.984
C8VNR6	91	S	Unknown	ANIA_11337	0.999995	2.82379e-10	70.028	ILGEGDTAAAMGNPPQGHGHVGRS(1)PR	4	-0.12358	2				1.044
C8VNS8	1053	S	NRPS-like enzyme, putative (JCVI)	ANIA_01680	0.927218	0.00387507	42.242	QVWS(0.002)S(0.002)T(0.002)AAQS(0.066)S(0.927)PK	2	-1.0849	1
C8VNT3	29	T	Unknown	ANIA_11312	0.999999	0.00012827	88.021	RRT(1)PPITDIR	3	-0.25742	1	1.129	0.873	0.775	1.204	0.643688
C8VNW8	267	S	Phosphoserine aminotransferase (Eurofung)	ANIA_10298	0.815204	7.71886e-10	99.409	SLLPPLS(0.02)PPAS(0.815)PT(0.165)VLR	3	0.97114	2				1.188
C8VNZ3	401	S	SH3 domain protein (AFU_orthologue AFUA_2G13880)	ANIA_10307	0.787144	2.36261e-06	72.568	RAS(0.935)S(0.787)S(0.276)GQS(0.001)VPHILIGDR	3	-3.9054	2	1.032	0.968	0.938
C8VNZ3	372	S	SH3 domain protein (AFU_orthologue AFUA_2G13880)	ANIA_10307	0.995361	9.26346e-06	94.09	S(0.001)S(0.004)S(0.995)DIIPDRPR	2	0.092988	1	0.977	1.023	1.048
C8VNZ3	400	S	SH3 domain protein (AFU_orthologue AFUA_2G13880)	ANIA_10307	0.935379	2.42576e-05	58.812	RAS(0.935)S(0.787)S(0.276)GQS(0.001)VPHILIGDR	3	-3.9054	1	1.032	0.968	0.938
C8VNZ3	2	S	SH3 domain protein (AFU_orthologue AFUA_2G13880)	ANIA_10307	1	0.000136119	60.635	S(1)PEPQGAPGLGDLEK	2	-3.0372	1
C8VNZ3	313	S	SH3 domain protein (AFU_orthologue AFUA_2G13880)	ANIA_10307	0.803276	6.68467e-19	126.55	AGPTQSSQET(0.001)S(0.008)S(0.187)S(0.803)PAT(0.001)PR	2	0.17718	2	1.043	0.957	0.918
C8VP28	270	T	NADH-ubiquinone oxidoreductase 30.4 kDa subunit, mitochondrial [Precursor] (Eurofung)	ANIA_10229	0.998379	0.0117574	49.466	DRT(0.998)PES(0.002)FK	3	0.041577	1				0.906
C8VP84	8	S	Ceramide synthase LagA (Eurofung)	ANIA_02464	0.945045	0.000247345	71.933	KS(0.051)S(0.945)NLGS(0.004)DIR	3	0.31413	2	1.041	0.959	0.922	0.957	0.963427
C8VP84	38	S	Ceramide synthase LagA (Eurofung)	ANIA_02464	1	0.00185012	44.045	HPS(1)WENVAPLAEK	3	-0.19219	1				0.957
C8VP84	387	S	Ceramide synthase LagA (Eurofung)	ANIA_02464	0.996867	5.4396e-08	52.455	KDERS(0.997)DEEDEEEEEIEQS(0.001)T(0.001)NS(0.001)T(0.001)AALATGTEPASLTAR	5	-0.32558	2	1.054	0.947	0.9	0.957	0.940439
C8VP84	30	S	Ceramide synthase LagA (Eurofung)	ANIA_02464	0.999965	7.6021e-28	137.74	GDTSAPAMSTMNEVS(1)PIDPK	3	1.3593	28	0.993	1.007	1.014	0.957	1.05956
C8VPB3	571	S	Chromatin remodeling complex subunit (Arp5), putative (AFU_orthologue AFUA_4G03020)	ANIA_02487	0.99859	5.87085e-34	132.6	TVAT(0.001)GEQS(0.999)DDDEEEDLSGMLDSVER	3	1.9526	8	1.03	0.97	0.941	0.898	1.04788
C8VPB3	722	S	Chromatin remodeling complex subunit (Arp5), putative (AFU_orthologue AFUA_4G03020)	ANIA_02487	1	4.55414e-05	81.656	RAS(1)DPILDAWK	3	-1.5815	1	1.058	0.944	0.892	0.898	0.993318
C8VPK5	350	S	Bromodomain associated domain protein (AFU_orthologue AFUA_3G14445)	ANIA_10317	0.986798	0.0029563	98.523	VES(0.012)WVS(0.987)T(0.001)	2	-0.79377	4	0.975	1.025	1.051	1.054	0.997154
C8VPK5	149	S	Bromodomain associated domain protein (AFU_orthologue AFUA_3G14445)	ANIA_10317	0.99988	5.66011e-19	122.18	VEPTPTLLPS(1)PPPEEDDFK	3	1.9569	7	0.956	1.044	1.092	1.054	1.03605
C8VPK5	4	S	Bromodomain associated domain protein (AFU_orthologue AFUA_3G14445)	ANIA_10317	0.831154	0.0124994	42.19	APS(0.831)S(0.169)PAVK	3	0.74637	2	0.996	1.004	1.007	1.054	0.955408
C8VPK5	168	S	Bromodomain associated domain protein (AFU_orthologue AFUA_3G14445)	ANIA_10317	1	5.83221e-14	112.55	ILPSLEPELS(1)GEDDRAR	3	-0.44564	3	0.98	1.02	1.041	1.054	0.987666
C8VPK5	290	T	Bromodomain associated domain protein (AFU_orthologue AFUA_3G14445)	ANIA_10317	0.875048	1.3808e-16	89.681	KVTNNEAAGPTGSSNAMEIDS(0.014)GIT(0.875)PVT(0.11)ER	4	-0.20387	2	0.963	1.037	1.076	1.054	1.02087
C8VPK5	5	S	Bromodomain associated domain protein (AFU_orthologue AFUA_3G14445)	ANIA_10317	0.977476	0.000802308	93.556	APS(0.023)S(0.977)PAVKR	3	-0.39418	5	1.04	0.96	0.923	1.054	0.875712
C8VPS9	4681	S	Nonribosomal peptide synthetase easA	easA	1	0.00424178	71.692	LLGS(1)FGR	2	-1.0823	1
C8VPV8	38	S	predicted protein [Aspergillus nidulans FGSC A4]	ANIA_02571	0.814144	2.09562e-09	86.357	VT(0.186)S(0.814)LEHHDGAHAMSDLSK	4	-1.3808	2	0.891	1.107	1.244
C8VPW9	199	S	Unknown	ANIA_10327	1	4.40674e-28	162.79	LMELES(1)QEDYPGIR	3	-0.63051	4	0.946	1.052	1.112	1.14	0.975439
C8VQ21	519	S	Unknown	ANIA_00849	0.816905	1.54651e-11	101.17	IQTIPEAHS(0.041)S(0.817)S(0.123)AS(0.019)PGQK	4	0.61059	1	1.11	0.892	0.805
C8VQ21	67	S	Unknown	ANIA_00849	0.99997	1.17787e-28	143.48	GGS(1)PVGTSGSTSTGGAAALQR	2	0.34616	2	1.078	0.924	0.857
C8VQ21	302	S	Unknown	ANIA_00849	0.999999	0.000398995	114.4	LSDPLS(1)PR	2	0.069684	4	1.076	0.926	0.86
C8VQ21	19	S	Unknown	ANIA_00849	1	0.000195573	86.772	ALNPLS(1)PER	2	0.24305	2	1.052	0.949	0.903
C8VQ21	539	S	Unknown	ANIA_00849	0.828272	0.000816559	41.615	DLT(0.048)PEAHPS(0.124)PVAS(0.828)QAQR	3	1.4558	1	1.113	0.889	0.798
C8VQ21	255	S	Unknown	ANIA_00849	0.985655	2.59189e-11	95.591	MSLAEGDLALLMT(0.014)PS(0.986)PR	3	1.9927	1	1.045	0.955	0.915
C8VQ21	31	S	Unknown	ANIA_00849	0.988462	6.25474e-12	101.48	MNQQTIPNS(0.988)PS(0.009)T(0.002)VSETLR	3	1.1682	1
C8VQ21	490	S	Unknown	ANIA_00849	0.755232	0.00207342	44.968	T(0.011)VPS(0.234)PIRS(0.755)PHK	4	0.48589	1
C8VQ27	59	Y	RS5_PODCA 40S RIBOSOMAL PROTEIN S5 [Aspergillus nidulans FGSC A4]	ANIA_00843	0.78428	0.000600234	78.287	S(0.216)PVY(0.784)LPHTAGR	3	-0.39774	1				0.96
C8VQ27	144	T	RS5_PODCA 40S RIBOSOMAL PROTEIN S5 [Aspergillus nidulans FGSC A4]	ANIA_00843	0.994875	0.00401442	48.998	IGS(0.005)AGT(0.995)VRR	3	0.090726	1	1.351	0.656	0.486	0.96	0.50625
C8VQ27	141	S	RS5_PODCA 40S RIBOSOMAL PROTEIN S5 [Aspergillus nidulans FGSC A4]	ANIA_00843	0.994279	0.0059143	57.203	IGS(0.994)AGT(0.006)VR	2	1.288	1				0.96
C8VQ27	29	T	RS5_PODCA 40S RIBOSOMAL PROTEIN S5 [Aspergillus nidulans FGSC A4]	ANIA_00843	1	1.95922e-05	94.122	DALAEMGT(1)VK	3	-0.037956	1	1.027	0.973	0.947	0.96	0.986458
C8VQ27	153	S	RS5_PODCA 40S RIBOSOMAL PROTEIN S5 [Aspergillus nidulans FGSC A4]	ANIA_00843	1	5.3138e-05	86.772	QAVDVS(1)PLRR	3	0.42985	2	1.084	0.918	0.847	0.96	0.882292
C8VQ30	467	S	2-isopropylmalate synthase (Eurofung)	ANIA_00840	0.969168	0.000129619	79.346	S(0.031)QS(0.969)PAPPEPGK	2	0.068293	17	1.058	0.944	0.893	1.089	0.820018
C8VQ30	589	S	2-isopropylmalate synthase (Eurofung)	ANIA_00840	1	1.06953e-06	96.756	AGS(1)PAPFRPIR	2	-0.88315	14	0.984	1.016	1.032	1.089	0.947658
C8VQ48	271	T	Putative APSES transcription factor (Eurofung)	ANIA_00162	0.870527	0.000184166	70.438	REPET(0.871)S(0.129)PVKGK	4	0.05213	4	1.102	0.9	0.817	0.891	0.916947
C8VQ48	170	S	Putative APSES transcription factor (Eurofung)	ANIA_00162	0.999686	7.97716e-60	215.06	ALLDPTEIIQS(1)PSSAK	3	1.6501	24	1.106	0.896	0.81	0.891	0.909091
C8VQ48	272	S	Putative APSES transcription factor (Eurofung)	ANIA_00162	0.898132	0.000542381	70.563	EPET(0.102)S(0.898)PVKGK	2	0.66091	8	1.104	0.898	0.813	0.891	0.912458
C8VQ48	289	S	Putative APSES transcription factor (Eurofung)	ANIA_00162	1	0.00177037	46.249	QAVS(1)EEDQEDKVK	3	-1.7532	1				0.891
C8VQ48	79	S	Putative APSES transcription factor (Eurofung)	ANIA_00162	0.958453	4.13437e-09	73.934	GS(0.002)EIFPS(0.035)HS(0.958)PQQHPETY(0.005)FLMR	4	-1.2709	1				0.891
C8VQ48	172	S	Putative APSES transcription factor (Eurofung)	ANIA_00162	0.909022	1.79379e-29	161.95	ALLDPTEIIQS(0.03)PS(0.909)S(0.061)AK	2	0.90551	4	0.97	1.03	1.063	0.891	1.19304
C8VQ48	173	S	Putative APSES transcription factor (Eurofung)	ANIA_00162	0.893299	1.56374e-08	90.718	ALLDPTEIIQS(0.43)PS(0.676)S(0.893)AKK	4	0.26859	2	1.053	0.948	0.902	0.891	1.01235
C8VQ48	179	T	Putative APSES transcription factor (Eurofung)	ANIA_00162	1	0.00199701	66.073	KQIT(1)PPPK	4	-0.20428	7	1.074	0.928	0.864	0.891	0.969697
C8VQ55	137	T	Kinase	ANIA_00156	0.924134	1.69238e-21	105.5	LSTSTAPSTSEAASDVT(0.006)WT(0.924)PS(0.048)T(0.016)S(0.005)AGK	3	1.7956	1	0.978	1.022	1.046	0.954	1.09644
C8VQ55	9	S	Kinase	ANIA_00156	0.999225	0.00273256	68.657	S(0.001)DS(0.999)LKNQK	2	-0.32742	1				0.954
C8VQJ9	905	S	26S proteasome regulatory subunit Mts4, putative (AFU_orthologue AFUA_5G11720)	ANIA_10020	0.865384	0.00113531	71.933	KNPNWEEES(0.135)S(0.865)A	2	-0.7053	5	0.978	1.022	1.045	0.95	1.1
C8VQK3	346	S	Hydroxymethylbilane synthase, putative (AFU_orthologue AFUA_5G11760)	ANIA_00121	0.935249	0.00326503	78.77	VPVSES(0.935)T(0.065)	2	0.12143	2	1.021	0.979	0.959	1.059	0.905571
C8VQK9	816	S	Protein kinase, putative (AFU_orthologue AFUA_5G11840)	ANIA_10019	0.90319	0.000148412	49.266	APGHTHVLEPPS(0.903)PS(0.089)VPVAS(0.007)K	3	0.91198	4				0.957
C8VQV9	10	S	Putative Zn(II)2Cys6 transcription factor (Eurofung)	ANIA_10120	0.999999	1.90908e-07	78.354	EQDEQS(1)PVQGAPVSKPK	4	0.45002	2	0.974	1.026	1.054
C8VR18	640	S	Decapping enzyme Dcp2, putative (AFU_orthologue AFUA_5G12420)	ANIA_10010	0.999507	5.3007e-32	169.49	QTQPLAS(1)PITILPR	2	1.1337	3	0.962	1.038	1.078
C8VR18	741	S	Decapping enzyme Dcp2, putative (AFU_orthologue AFUA_5G12420)	ANIA_10010	0.999851	5.48658e-06	121.71	RPS(1)QTPAQR	2	0.12509	2	0.956	1.044	1.093
C8VR18	569	S	Decapping enzyme Dcp2, putative (AFU_orthologue AFUA_5G12420)	ANIA_10010	0.999963	3.14316e-07	97.797	LVELSAHPAS(1)PGK	4	-0.60689	10	0.997	1.003	1.006
C8VR18	668	T	Decapping enzyme Dcp2, putative (AFU_orthologue AFUA_5G12420)	ANIA_10010	0.825625	0.000147594	50.432	EQMPSSAPT(0.001)PPAQIT(0.826)AS(0.174)PR	4	-0.59746	1
C8VR18	670	S	Decapping enzyme Dcp2, putative (AFU_orthologue AFUA_5G12420)	ANIA_10010	0.985604	3.45787e-83	222.4	EQMPSSAPTPPAQIT(0.014)AS(0.986)PR	2	0.01175	11	1.011	0.989	0.978
C8VR18	548	S	Decapping enzyme Dcp2, putative (AFU_orthologue AFUA_5G12420)	ANIA_10010	0.998197	1.91093e-07	105.28	GS(0.998)PGPT(0.001)SSQPASK	2	0.72726	4	0.997	1.003	1.006
C8VR18	785	S	Decapping enzyme Dcp2, putative (AFU_orthologue AFUA_5G12420)	ANIA_10010	0.993727	3.22932e-22	107.04	HSAT(0.001)PS(0.006)VVS(0.994)PLT(0.998)PHHQPAGS(0.001)EPSNS(0.001)DR	4	0.31791	7	1.062	0.94	0.885
C8VR18	806	S	Decapping enzyme Dcp2, putative (AFU_orthologue AFUA_5G12420)	ANIA_10010	1	0.0231656	47.603	VAS(1)PANK	2	-0.074645	1
C8VR18	788	T	Decapping enzyme Dcp2, putative (AFU_orthologue AFUA_5G12420)	ANIA_10010	0.999407	7.94357e-12	81.205	HSAT(0.001)PS(0.01)VVS(0.99)PLT(0.999)PHHQPAGSEPSNSDR	4	-0.71054	5	1.102	0.9	0.818
C8VR27	21	S	Unknown	ANIA_00053	0.804953	7.32227e-07	63.095	T(0.191)DS(0.805)FDPS(0.002)S(0.002)IPLARPPETDALSGQK	3	-0.69205	1	1.015	0.985	0.971	0.917	1.05889
C8VR63	118	S	Putative CCAAT-box-binding transcription factor (Eurofung)	ANIA_09358	0.940861	1.46864e-15	132.64	MEQS(0.059)GLS(0.941)EEELLR	2	1.2681	2				0.967
C8VR63	132	S	Putative CCAAT-box-binding transcription factor (Eurofung)	ANIA_09358	0.7885	0.0036442	42.095	S(0.788)AT(0.2)EKY(0.012)HAAPEGTE	2	0.56431	1	1.034	0.966	0.934	0.967	0.965874
C8VR90	112	Y	Unknown	ANIA_00745	0.920202	2.14696e-06	103.01	NLT(0.08)PGEAVY(0.92)GEK	2	0.73471	1				0.954
C8VR90	106	T	Unknown	ANIA_00745	0.999996	8.59687e-07	99.055	NLT(1)PGEAVYGEK	3	0.80591	3	0.895	1.103	1.232	0.954	1.2914
C8VR90	121	S	Unknown	ANIA_00745	1	3.73249e-39	185.2	IAVES(1)PAGEDGAVTK	4	0.069754	4	0.936	1.062	1.134	0.954	1.18868
C8VRD7	354	S	Solid-state culture expressed protein (Aos23), putative (AFU_orthologue AFUA_5G12590)	ANIA_00045	0.999419	0.000650391	55.011	GPSVPPPRKS(0.999)YER	4	0.26536	3	0.897	1.101	1.226	1.184	1.03547
C8VRD7	263	S	Solid-state culture expressed protein (Aos23), putative (AFU_orthologue AFUA_5G12590)	ANIA_00045	0.914159	1.40881e-06	73.448	S(0.075)KEPS(0.914)AT(0.01)DLS(0.001)APQAPR	3	1.8401	1				1.184
C8VRD7	47	S	Solid-state culture expressed protein (Aos23), putative (AFU_orthologue AFUA_5G12590)	ANIA_00045	1	5.99276e-15	106.35	VPQQQQQHGDEPMS(1)GIQGK	3	-1.0531	1	0.896	1.102	1.229	1.184	1.03801
C8VRE2	18	S	Unknown	ANIA_10006	0.87768	1.15016e-13	94.128	ISAVELPS(0.003)S(0.12)S(0.878)PPR	3	-0.027129	2	1.062	0.94	0.884
C8VRM6	460	S	Golgi matrix protein, putative (AFU_orthologue AFUA_1G08830)	ANIA_10186	1	0.00147737	67.334	VPGS(1)PMHR	2	0.15393	3	1.078	0.924	0.857
C8VRQ4	519	T	Transketolase	ANIA_00688	0.959128	2.98674e-05	92.856	HT(0.959)PS(0.041)ILALTR	3	0.44555	2	0.984	1.016	1.032	1.069	0.965388
C8VRQ4	362	S	Transketolase	ANIA_00688	1	0.000288393	75.736	KLS(1)EAVLEK	3	-1.9434	4	0.968	1.032	1.066	1.069	0.997194
C8VRQ4	521	S	Transketolase	ANIA_00688	0.991041	5.99747e-05	86.803	HT(0.009)PS(0.991)ILALTR	3	-0.18449	2	0.977	1.023	1.047	1.069	0.97942
C8VRQ4	652	T	Transketolase	ANIA_00688	1	6.12181e-06	101.89	FEFT(1)PEGISK	3	-0.31291	2				1.069
C8VRQ4	260	T	Transketolase	ANIA_00688	1	0.00202853	46.892	LQGT(1)GGVHGNPLK	3	-2.2518	1				1.069
C8VRQ4	674	S	Transketolase	ANIA_00688	1	0.000242255	74.611	GVPVRS(1)PINR	2	-0.58216	5	1.074	0.928	0.864	1.069	0.808232
C8VRT7	34	T	CHY and RING finger domain protein, putative (AFU_orthologue AFUA_1G08900)	ANIA_10185	0.999985	2.07112e-18	104.6	LLPIPSPTPSFQAPEGAQT(1)PNR	3	-0.63514	3	0.985	1.015	1.031
C8VRT7	21	S	CHY and RING finger domain protein, putative (AFU_orthologue AFUA_1G08900)	ANIA_10185	0.843849	2.63292e-09	73.166	LLPIPS(0.844)PT(0.149)PS(0.007)FQAPEGAQT(1)PNR	3	0.95283	1	1.046	0.954	0.912
C8VRT7	366	S	CHY and RING finger domain protein, putative (AFU_orthologue AFUA_1G08900)	ANIA_10185	0.869436	8.9403e-18	129.02	S(0.065)S(0.065)S(0.869)HGMDDSALPPLAR	2	0.015896	1	0.967	1.033	1.07
C8VRT7	386	S	CHY and RING finger domain protein, putative (AFU_orthologue AFUA_1G08900)	ANIA_10185	0.760411	1.76676e-15	104.01	S(0.001)QADPS(0.239)S(0.76)APGAGPHPQFNLSR	3	-0.86947	1	0.919	1.079	1.175
C8VRT7	420	S	CHY and RING finger domain protein, putative (AFU_orthologue AFUA_1G08900)	ANIA_10185	0.999974	1.60441e-06	70.538	AVS(1)PVISNYFGIPPER	3	0.21231	2
C8VRU2	197	S	DUF431 domain protein (AFU_orthologue AFUA_1G08950)	ANIA_10189	1	0.00145504	58.32	DAEKS(1)IEDLF	2	-0.14898	1	0.944	1.054	1.117	0.996	1.12149
C8VRU2	77	S	DUF431 domain protein (AFU_orthologue AFUA_1G08950)	ANIA_10189	0.980028	0.00212781	45.883	SVEEVFS(0.02)DRQS(0.98)K	3	0.30498	1				0.996
C8VRU9	597	S	Intermediate filament, regulator of G-protein signaling (Eurofung)	rgsC	0.995446	0.00184555	74.841	T(0.005)AS(0.995)QPGPK	2	-0.30422	1	1.002	0.998	0.995
C8VRW3	83	S	AAA family ATPase/60S ribosome export protein Rix7, putative (AFU_orthologue AFUA_1G09210)	ANIA_01366	0.99994	2.36527e-12	77.026	TDVLGDDENDS(1)IDGDFGGLEEQPVQESNSMNK	4	2.1029	2	0.948	1.051	1.11	0.951	1.16719
C8VRW7	384	S	CUE domain protein, putative (AFU_orthologue AFUA_1G09250)	ANIA_01362	0.914551	3.82974e-06	77.969	VNVGASS(0.001)EELGS(0.915)AS(0.085)K	3	-1.1574	1	1.011	0.989	0.979	0.966	1.01346
C8VRW7	22	S	CUE domain protein, putative (AFU_orthologue AFUA_1G09250)	ANIA_01362	0.8688	1.86451e-06	62.696	TASKPAAGPNS(0.013)PS(0.011)PES(0.869)PT(0.081)T(0.026)AR	3	-0.33935	2	0.945	1.053	1.115	0.966	1.15424
C8VRW7	291	S	CUE domain protein, putative (AFU_orthologue AFUA_1G09250)	ANIA_01362	0.978188	2.70482e-06	127.51	SSS(0.978)PS(0.021)PDRR	2	-0.10107	6	1.023	0.977	0.956	0.966	0.989648
C8VRW7	323	S	CUE domain protein, putative (AFU_orthologue AFUA_1G09250)	ANIA_01362	0.999922	0.00173325	46.318	RQS(1)PAGGKPSK	4	-0.4452	2	1.027	0.973	0.948	0.966	0.981366
C8VRW7	378	S	CUE domain protein, putative (AFU_orthologue AFUA_1G09250)	ANIA_01362	0.960915	1.12694e-23	149.93	VNVGAS(0.961)S(0.039)EELGSASK	2	0.29589	2	0.966	1.034	1.07	0.966	1.10766
C8VRW7	300	S	CUE domain protein, putative (AFU_orthologue AFUA_1G09250)	ANIA_01362	0.999987	1.04654e-33	146.94	KVS(1)FQEGPPTEIGNLYDASEPAKR	4	-1.5307	4	0.942	1.056	1.121	0.966	1.16046
C8VRX1	35	S	Type 2C protein phosphatase (Eurofung)	ANIA_01358	1	7.56067e-09	92.39	IS(1)MEDAHAAVLDLQAK	3	-1.2529	1	1.01	0.99	0.98	1.054	0.929791
C8VRX2	370	S	Cholinephosphate cytidylyltransferase (AFU_orthologue AFUA_1G09290)	ANIA_01357	0.988833	0.000136949	81.92	GVVS(0.989)PT(0.011)AGGK	3	1.0345	11	0.973	1.027	1.056	0.937	1.127
C8VRX2	53	S	Cholinephosphate cytidylyltransferase (AFU_orthologue AFUA_1G09290)	ANIA_01357	1	1.14018e-54	186.62	DASGEEGDESTGPIIS(1)PVK	3	-0.12313	13	0.926	1.072	1.158	0.937	1.23586
C8VRX2	70	S	Cholinephosphate cytidylyltransferase (AFU_orthologue AFUA_1G09290)	ANIA_01357	0.989234	1.65718e-22	140.32	KAS(0.989)VS(0.011)EGQSGDAGK	2	-0.46354	11	1.066	0.936	0.878	0.937	0.937033
C8VRX2	347	S	Cholinephosphate cytidylyltransferase (AFU_orthologue AFUA_1G09290)	ANIA_01357	0.999943	7.13435e-07	86.357	QLWNS(1)RPNS(0.993)PAPS(0.006)T(0.001)R	2	-0.12254	5	0.976	1.024	1.05	0.937	1.1206
C8VRX2	358	T	Cholinephosphate cytidylyltransferase (AFU_orthologue AFUA_1G09290)	ANIA_01357	0.926214	1.55875e-06	128.85	T(0.926)S(0.074)MDWGSSR	2	-0.71159	1	0.879	1.119	1.274	0.937	1.35966
C8VRX2	427	S	Cholinephosphate cytidylyltransferase (AFU_orthologue AFUA_1G09290)	ANIA_01357	1	5.20686e-30	163.4	GQS(1)PAS(1)EEEHES(1)ELER	3	0.13849	38	1.006	0.994	0.989	0.937	1.0555
C8VRX2	351	S	Cholinephosphate cytidylyltransferase (AFU_orthologue AFUA_1G09290)	ANIA_01357	0.995969	7.13435e-07	86.357	QLWNS(0.003)RPNS(0.996)PAPSTR	2	0.057491	13	0.988	1.012	1.024	0.937	1.09285
C8VRX2	355	S	Cholinephosphate cytidylyltransferase (AFU_orthologue AFUA_1G09290)	ANIA_01357	0.911346	0.00190541	41.115	QLWNS(0.246)RPNS(0.755)PAPS(0.911)T(0.088)R	3	-1.7798	1				0.937
C8VRX2	27	S	Cholinephosphate cytidylyltransferase (AFU_orthologue AFUA_1G09290)	ANIA_01357	0.817681	6.17623e-13	128.46	S(0.177)S(0.818)T(0.005)TDLLQPSSR	2	0.12916	4	1.025	0.975	0.951	0.937	1.01494
C8VRX2	436	S	Cholinephosphate cytidylyltransferase (AFU_orthologue AFUA_1G09290)	ANIA_01357	1	5.52799e-13	112.58	GQS(1)PAS(1)EEEHES(1)ELER	3	0.13849	3	1.048	0.953	0.911	0.937	0.972252
C8VRX2	40	S	Cholinephosphate cytidylyltransferase (AFU_orthologue AFUA_1G09290)	ANIA_01357	1	3.98756e-63	205.02	DAS(1)GEEGDESTGPIISPVK	4	0.46049	11	1.033	0.967	0.937	0.937	1
C8VRX2	390	S	Cholinephosphate cytidylyltransferase (AFU_orthologue AFUA_1G09290)	ANIA_01357	0.981597	0.00509914	66.962	T(0.018)ES(0.982)IT(0.001)GR	2	-0.35902	1				0.937
C8VRX2	97	T	Cholinephosphate cytidylyltransferase (AFU_orthologue AFUA_1G09290)	ANIA_01357	0.981589	1.46894e-14	97.542	EDPGEPS(0.004)ET(0.014)T(0.982)PASSDIETHTK	3	-0.33781	11	1.011	0.989	0.977	0.937	1.04269
C8VRX2	15	S	Cholinephosphate cytidylyltransferase (AFU_orthologue AFUA_1G09290)	ANIA_01357	0.999967	2.50627e-18	148.19	RADS(1)QHLSTADIAK	2	0.14217	43	1.007	0.993	0.986	0.937	1.05229
C8VRX2	430	S	Cholinephosphate cytidylyltransferase (AFU_orthologue AFUA_1G09290)	ANIA_01357	1	5.20686e-30	163.4	GQS(1)PAS(1)EEEHES(1)ELER	3	0.13849	34	1.004	0.996	0.992	0.937	1.0587
C8VRX2	101	S	Cholinephosphate cytidylyltransferase (AFU_orthologue AFUA_1G09290)	ANIA_01357	0.863997	3.05109e-12	91.503	EDPGEPS(0.003)ET(0.064)T(0.933)PAS(0.13)S(0.864)DIET(0.006)HTK	3	-1.0188	9	1.014	0.986	0.974	0.937	1.03949
C8VRX6	204	S	Eukaryotic translation initiation factor 3 subunit F	ANIA_10182	1	6.42673e-08	94.387	SGLEAIAAARDS(1)EER	3	0.34892	2	1.127	0.875	0.776	0.959	0.809176
C8VRX7	165	T	Transcription initiation factor TFIID subunit 13, putative (AFU_orthologue AFUA_1G09350)	ANIA_01353	0.982054	0.000193988	61.265	RDS(0.998)DAT(0.982)EDT(0.01)S(0.009)MAK	3	-0.063532	2	1.033	0.967	0.936	0
C8VRX7	162	S	Transcription initiation factor TFIID subunit 13, putative (AFU_orthologue AFUA_1G09350)	ANIA_01353	0.998998	5.89597e-16	136.43	RDS(0.999)DAT(0.001)EDTSMAK	3	-1.9571	20	1.009	0.991	0.982	0
C8VRZ4	83	S	MICOS complex subunit MIC10	ANIA_11278	1	2.27573e-07	105.19	RGDS(1)PVRDALR	4	-0.30363	2	1.03	0.97	0.941	1.204	0.781561
C8VS42	295	S	Unknown	ANIA_10181	1	0.00893703	44.511	RKS(1)DGVLVK	3	0.35882	1	0.943	1.055	1.12
C8VS47	6	S	Dynein light chain (Eurofung)	ANIA_01333	0.891158	1.58922e-39	166.28	AVET(0.109)S(0.891)PATPVPVAELTK	2	-2.3261	1	0.949	1.05	1.108	1.074	1.03166
C8VS47	9	T	Dynein light chain (Eurofung)	ANIA_01333	0.999262	2.74562e-11	101.49	AVETS(0.001)PAT(0.999)PVPVAELTK	2	0.89808	2	0.869	1.129	1.299	1.074	1.2095
C8VS87	155	S	GLCD gamma [Source:UniProtKB/TrEMBLAcc:Q9HEV0]	ANIA_01298	0.812152	3.20379e-55	166.74	GVNQGQLNS(0.002)S(0.002)HIQS(0.812)AGS(0.183)HLEQSYLNSK	4	2.1336	1	0.959	1.041	1.085	0.913	1.18839
C8VS87	201	T	GLCD gamma [Source:UniProtKB/TrEMBLAcc:Q9HEV0]	ANIA_01298	0.999986	1.22652e-27	124.82	TPALGGLALGT(1)PES(0.983)GS(0.017)FPTQPIR	4	0.71405	8	0.971	1.029	1.06	0.913	1.16101
C8VS87	204	S	GLCD gamma [Source:UniProtKB/TrEMBLAcc:Q9HEV0]	ANIA_01298	0.989152	1.22652e-27	124.82	TPALGGLALGT(1)PES(0.989)GS(0.011)FPTQPIR	3	0.87917	3	0.957	1.043	1.09	0.913	1.19387
C8VS87	185	S	GLCD gamma [Source:UniProtKB/TrEMBLAcc:Q9HEV0]	ANIA_01298	0.997518	0.000210864	64.52	AS(0.001)MDARS(0.998)PMT(0.002)PK	3	-1.4191	2	1.028	0.972	0.945	0.913	1.03505
C8VS87	266	S	GLCD gamma [Source:UniProtKB/TrEMBLAcc:Q9HEV0]	ANIA_01298	0.999544	0.00764086	62.463	HAS(1)LPSK	2	0.63346	2	0.999	1.001	1.002	0.913	1.09748
C8VS87	295	S	GLCD gamma [Source:UniProtKB/TrEMBLAcc:Q9HEV0]	ANIA_01298	1	0.000440034	91.28	RAS(1)HNLVER	2	0.90343	2	1.038	0.962	0.927	0.913	1.01533
C8VSB2	2572	S	Cell morphogenesis protein (PAG1), putative (AFU_orthologue AFUA_6G11010)	ANIA_00594	0.945001	1.28797e-14	114.75	VPAEY(0.004)LGGSPS(0.001)HPS(0.05)S(0.945)PGQ	2	-1.705	11	1.026	0.974	0.95	0.965	0.984456
C8VSB2	101	S	Cell morphogenesis protein (PAG1), putative (AFU_orthologue AFUA_6G11010)	ANIA_00594	0.784946	0.000212022	61.962	QT(0.215)S(0.785)IVHGIQHSR	3	1.0729	1				0.965
C8VSB2	341	S	Cell morphogenesis protein (PAG1), putative (AFU_orthologue AFUA_6G11010)	ANIA_00594	0.787949	9.92036e-05	50.224	NTEPSQAAGDS(0.049)GHS(0.788)PNS(0.147)LLS(0.016)R	3	-1.616	1				0.965
C8VSB2	2523	T	Cell morphogenesis protein (PAG1), putative (AFU_orthologue AFUA_6G11010)	ANIA_00594	0.994149	0.00132861	57.106	RLT(0.994)GS(0.004)T(0.001)AAGR	3	0.47128	3	0.998	1.002	1.005	0.965	1.04145
C8VSE7	104	S	Nitrogen permease regulator 3	npr3	0.771958	3.0799e-15	88.241	RS(0.225)S(0.772)NFGLDDS(0.002)NT(0.001)LSENQRPGSISSSR	3	-0.35369	3	1.086	0.916	0.843
C8VSG5	192	S	Conserved aldo-keto oxidoreductase, NADPH-dependent (Eurofung)	ANIA_01274	0.842585	0.00962672	46.001	LVAY(0.037)NS(0.843)S(0.121)K	3	0.71136	1	0.921	1.077	1.17	0.988	1.18421
C8VSG5	184	S	Conserved aldo-keto oxidoreductase, NADPH-dependent (Eurofung)	ANIA_01274	1	3.76847e-08	79.69	IVPAVNQIELHPNNPS(1)PK	4	-2.3947	1				0.988
C8VSI5	233	S	RNase L inhibitor of the ABC superfamily, putative (AFU_orthologue AFUA_1G10310)	ANIA_01256	0.999993	8.75335e-14	158.3	FREES(1)LTFR	3	-0.81772	2	1.052	0.949	0.904	0.992	0.91129
C8VSI5	235	T	RNase L inhibitor of the ABC superfamily, putative (AFU_orthologue AFUA_1G10310)	ANIA_01256	0.999379	2.30222e-06	118.31	FREES(0.001)LT(0.999)FR	3	-0.23343	1	0.985	1.015	1.03	0.992	1.03831
C8VSJ0	81	S	C2H2 transcription factor (Egr2), putative (AFU_orthologue AFUA_1G10230)	ANIA_01251	0.857474	5.27335e-17	93.528	AAS(0.857)PGS(0.131)S(0.005)DCS(0.002)S(0.002)Y(0.002)DYTASSGTGSYYHPYAR	3	-1.0253	2	1.008	0.992	0.983	0
C8VSJ0	131	S	C2H2 transcription factor (Egr2), putative (AFU_orthologue AFUA_1G10230)	ANIA_01251	0.993067	6.09002e-12	84.529	LSGNSMAEPPS(0.993)PQT(0.006)S(0.001)IASTSK	3	-0.59059	4	1.045	0.955	0.914	0
C8VSJ0	62	S	C2H2 transcription factor (Egr2), putative (AFU_orthologue AFUA_1G10230)	ANIA_01251	0.998949	0.000262421	83.045	TYSDS(0.001)PS(0.999)PR	2	-0.80194	1	1.039	0.961	0.925	0
C8VSJ0	58	S	C2H2 transcription factor (Egr2), putative (AFU_orthologue AFUA_1G10230)	ANIA_01251	0.829035	0.000525463	75.788	T(0.156)YS(0.829)DS(0.014)PSPR	2	0.31051	1				0
C8VSQ5	109	S	Unknown	ANIA_10168	0.999417	0.00286007	100.71	S(0.999)FDIS(0.001)AR	2	-0.35012	1				1.288
C8VSQ5	39	S	Unknown	ANIA_10168	0.998757	0.00290565	59.067	ST(0.001)PLS(0.999)LRK	3	-0.30293	2	0.949	1.05	1.107	1.288	0.859472
C8VSQ5	66	S	Unknown	ANIA_10168	0.999988	1.64559e-14	112.47	LSVVDCNGDYLPPS(1)PPER	3	-2.7647	5	0.952	1.047	1.102	1.288	0.85559
C8VSQ5	43	S	Unknown	ANIA_10168	0.999821	3.93429e-05	83.54	S(1)QENETPEYK	3	0.73267	5	0.844	1.152	1.366	1.288	1.06056
C8VSS2	449	S	Nuclear localization protein, putative (AFU_orthologue AFUA_1G10600)	ANIA_01219	0.768124	1.23048e-21	106.33	EAPVSTAQS(0.001)QPEPT(0.033)T(0.033)S(0.082)AS(0.768)HPMQS(0.083)PR	4	2.4137	5	0.984	1.016	1.032	1.03	1.00194
C8VSS2	454	S	Nuclear localization protein, putative (AFU_orthologue AFUA_1G10600)	ANIA_01219	0.933786	1.22248e-28	121.83	EAPVSTAQSQPEPT(0.001)T(0.012)S(0.038)AS(0.015)HPMQS(0.934)PR	3	-0.78515	3	1.034	0.966	0.934	1.03	0.906796
C8VSX4	168	S	NUDIX domain protein (AFU_orthologue AFUA_6G11490)	ANIA_10096	0.965026	0.000200351	66.809	LNDGT(0.029)VS(0.965)PS(0.006)LER	3	0.77993	2
C8VT01	8	S	Unknown	ANIA_01192	1	0.00173328	61.344	AAKS(1)PAVAK	2	0.24742	1				0.939
C8VT01	18	S	Unknown	ANIA_01192	0.920791	1.13276e-15	108.57	VAAT(0.035)S(0.921)PT(0.035)T(0.009)ATATSELQSSLR	2	0.008985	4	0.979	1.021	1.043	0.939	1.11076
C8VT01	17	T	Unknown	ANIA_01192	0.83513	5.05022e-18	118.24	VAAT(0.835)S(0.154)PT(0.006)T(0.005)AT(0.001)ATSELQSSLR	2	0.45914	1	0.886	1.112	1.254	0.939	1.33546
C8VT01	20	T	Unknown	ANIA_01192	0.764751	2.27191e-11	83.891	VAAT(0.027)S(0.102)PT(0.765)T(0.105)AT(0.001)ATSELQSSLR	3	-0.37494	1	0.943	1.055	1.119	0.939	1.19169
C8VT03	828	S	Nuclear pore complex protein An-Nup84 (Eurofung)	ANIA_01190	0.793822	0.000557034	68.676	GTPEPS(0.184)S(0.794)PS(0.022)K	2	0.64519	2				0.959
C8VT03	895	S	Nuclear pore complex protein An-Nup84 (Eurofung)	ANIA_01190	0.999163	0.00915524	65.157	RDS(0.999)GT(0.001)IK	3	0.47629	1				0.959
C8VT05	103	S	Nuclear mRNA splicing factor-associated protein, putative (AFU_orthologue AFUA_1G10920)	ANIA_01188	1	3.0026e-08	107.5	KQGS(1)EEGDAQKPK	5	0.12036	1	0.986	1.014	1.028	0.963	1.0675
C8VT05	15	S	Nuclear mRNA splicing factor-associated protein, putative (AFU_orthologue AFUA_1G10920)	ANIA_01188	0.963524	4.30884e-34	129.48	HDPT(0.002)AT(0.035)GS(0.964)PPAISNFPQDPSDFDSDPR	3	-0.33913	13	1.026	0.974	0.95	0.963	0.986501
C8VT28	32	S	60S ribosomal protein L6 (AFU_orthologue AFUA_1G11130)	ANIA_01166	0.999721	0.000483813	58.04	WYPVDDES(1)QPK	3	-0.22132	1				0.935
C8VT35	307	S	Ubiquitin conjugating enzyme E2, putative (AFU_orthologue AFUA_1G11410)	ANIA_01159	1	0.000932645	89.08	FAPLLS(1)PR	2	0.94765	3	1.089	0.913	0.839
C8VT59	94	S	30S ribosomal protein S7, putative (AFU_orthologue AFUA_1G04280)	ANIA_00470	0.841784	1.4826e-23	120.27	WCDGT(0.023)PS(0.135)S(0.842)PELEQGTPVSEILSR	3	0.13944	1	0.917	1.081	1.179	0.987	1.19453
C8VT76	59	T	Siderophore biosynthesis protein, putative (AFU_orthologue AFUA_1G04450)	ANIA_10080	1	4.60013e-09	105.72	RRPEDLS(1)DGDLT(1)DVER	2	0.54202	3	0.976	1.024	1.049	1.065	0.984977
C8VT76	54	S	Siderophore biosynthesis protein, putative (AFU_orthologue AFUA_1G04450)	ANIA_10080	1	2.40555e-17	131.56	RRPEDLS(1)DGDLT(1)DVER	2	0.54202	12	0.99	1.01	1.02	1.065	0.957746
C8VT87	53	S	Ubiquitin-protein ligase (Hul4), putative (AFU_orthologue AFUA_1G04640)	ANIA_00444	0.999634	8.41671e-09	92.474	VTGAPIS(1)PPSGPTFHR	3	-0.58848	2	1.173	0.831	0.709	0.882	0.803855
C8VT93	294	S	Unknown	ANIA_00438	0.882947	0.000762101	44.341	LFS(0.042)T(0.038)S(0.038)NDIRPPPHS(0.883)PAR	3	0.90952	1
C8VT93	129	S	Unknown	ANIA_00438	0.965737	9.83253e-05	63.46	DT(0.007)T(0.027)ADAIRPAS(0.966)PCPR	3	0.48195	2	1.065	0.937	0.879
C8VTC4	86	S	Ribosomal protein	ANIA_01122	1	5.15483e-12	120.63	HHGIDAMS(1)ADDLKK	4	-1.0487	2	1.045	0.955	0.914	0.943	0.969247
C8VTF1	290	S	HMG box protein, putative (AFU_orthologue AFUA_1G04550)	ANIA_10103	1	8.85419e-05	86.803	RKS(1)DVGGDDE	3	0.15464	6	1.105	0.897	0.813
C8VTF9	93	S	Protein phosphatase (Eurofung)	ANIA_10077	1	0.00231374	78.149	LLPLPS(1)R	2	-1.2829	3	0.952	1.047	1.101
C8VTF9	207	S	Protein phosphatase (Eurofung)	ANIA_10077	0.890337	7.69108e-09	85.062	KT(0.555)PT(0.555)RLS(0.89)VVQTQPTPEK	5	0.92568	4	0.972	1.028	1.058
C8VTF9	151	S	Protein phosphatase (Eurofung)	ANIA_10077	1	2.02986e-07	77.959	EQNPDEPS(1)LEENK	2	-0.11995	6	1.04	0.96	0.924
C8VTF9	44	T	Protein phosphatase (Eurofung)	ANIA_10077	0.896791	7.34791e-06	63.869	S(0.058)AT(0.897)T(0.045)DNS(0.001)PPAPRPNLSEK	3	-0.80553	1	0.96	1.04	1.082
C8VTF9	96	S	Protein phosphatase (Eurofung)	ANIA_10077	0.814017	0.00231374	47.774	LLPLPS(0.953)RT(0.233)S(0.814)LK	3	-1.669	2	1.077	0.925	0.859
C8VTF9	211	T	Protein phosphatase (Eurofung)	ANIA_10077	0.983381	0.00213579	47.639	LS(0.007)VVQT(0.983)QPT(0.01)PEK	3	0.49126	1	1.066	0.936	0.877
C8VTJ9	398	S	PQ loop repeat protein (AFU_orthologue AFUA_1G11900)	ANIA_10166	1	0.0157519	47.187	GWIPS(1)PAR	2	-0.013241	2
C8VTJ9	213	S	PQ loop repeat protein (AFU_orthologue AFUA_1G11900)	ANIA_10166	0.760666	0.00321088	44.468	S(0.239)GS(0.761)GLGVQNT(0.001)AAR	2	-1.266	1	1.02	0.98	0.961
C8VTK9	224	T	Unknown	ANIA_10157	0.75498	2.65707e-05	53.964	LRDDVT(0.245)T(0.755)DDEDIVPFPSK	4	-0.67204	1	0.983	1.017	1.034
C8VTK9	14	S	Unknown	ANIA_10157	0.780195	4.61663e-09	93.776	ATAPS(0.219)S(0.78)DNEGQPSGR	2	-0.38876	2	1.034	0.966	0.935
C8VTP0	221	S	Mitochondrial hypoxia responsive domain protein (AFU_orthologue AFUA_1G12250)	ANIA_01066	0.999526	0.00352622	64.73	HQS(1)LYEK	3	0.88906	1	1.002	0.998	0.997	1.123	0.887801
C8VTP0	223	Y	Mitochondrial hypoxia responsive domain protein (AFU_orthologue AFUA_1G12250)	ANIA_01066	0.982819	0.0148576	70.412	HQS(0.017)LY(0.983)EK	2	0.74547	1	0.92	1.078	1.173	1.123	1.04452
C8VTS7	468	S	C2H2 finger domain protein, putative (AFU_orthologue AFUA_1G02010)	ANIA_10068	0.849614	8.06151e-41	149.14	S(0.003)T(0.003)APAPT(0.138)RT(0.514)PPAPT(0.493)S(0.85)PVNEFENLNITSATPEDQAR	4	2.2995	8	0.997	1.003	1.007	1.072	0.939366
C8VTT7	770	S	DUF221 domain protein, putative (AFU_orthologue AFUA_1G02130)	ANIA_10056	0.946267	3.12287e-14	88.544	DT(0.001)PT(0.003)S(0.011)GDIS(0.952)PS(0.032)T(0.002)T(0.002)S(0.015)T(0.036)FS(0.946)PPLALDR	3	-0.16176	2	1.03	0.97	0.942
C8VTT7	307	S	DUF221 domain protein, putative (AFU_orthologue AFUA_1G02130)	ANIA_10056	0.998189	5.03314e-07	92.474	RQPIDS(0.001)S(0.001)IFS(0.998)EDDER	3	-0.4919	2	0.995	1.005	1.01
C8VTT7	762	S	DUF221 domain protein, putative (AFU_orthologue AFUA_1G02130)	ANIA_10056	0.967186	4.18775e-19	103.85	DT(0.061)PT(0.209)S(0.73)GDIS(0.967)PS(0.032)T(0.001)TSTFSPPLALDR	3	1.6144	6	0.995	1.005	1.011
C8VTV1	294	T	G2/M phase checkpoint control protein Sum2, putative (AFU_orthologue AFUA_1G12390)	ANIA_01055	1	0.000484165	67.234	APPVIPIT(1)PAK	3	-1.6586	7	0.903	1.095	1.212	1.042	1.16315
C8VTV1	431	S	G2/M phase checkpoint control protein Sum2, putative (AFU_orthologue AFUA_1G12390)	ANIA_01055	0.929916	4.55398e-19	92.283	EAIAS(0.07)GS(0.93)PLEEAESPAQIATAAEPPTTTQSATVYNK	3	-0.12241	5	0.921	1.077	1.171	1.042	1.1238
C8VTV1	463	S	G2/M phase checkpoint control protein Sum2, putative (AFU_orthologue AFUA_1G12390)	ANIA_01055	0.943563	2.02838e-06	94.569	S(0.011)T(0.045)S(0.944)FFDNISSEAR	2	1.2625	1				1.042
C8VTV1	543	S	G2/M phase checkpoint control protein Sum2, putative (AFU_orthologue AFUA_1G12390)	ANIA_01055	0.88136	0.000229635	68.751	NMS(0.881)QS(0.089)T(0.029)GVPTAN	2	-1.9507	2				1.042
C8VTV1	469	S	G2/M phase checkpoint control protein Sum2, putative (AFU_orthologue AFUA_1G12390)	ANIA_01055	0.963221	8.76571e-11	119.46	STSFFDNIS(0.963)S(0.037)EAR	2	-1.3729	2	0.931	1.067	1.147	1.042	1.10077
C8VTV1	438	S	G2/M phase checkpoint control protein Sum2, putative (AFU_orthologue AFUA_1G12390)	ANIA_01055	0.876752	5.51621e-19	91.751	EAIASGS(0.001)PLEEAES(0.877)PAQIAT(0.102)AAEPPT(0.007)T(0.009)T(0.003)QSATVY(0.002)NK	4	0.094754	1	0.879	1.119	1.274	1.042	1.22265
C8VTV7	324	S	DNA repair protein (Rad57), putative (AFU_orthologue AFUA_1G12520)	ANIA_10145	0.993901	0.000244336	84.053	EAAAS(0.994)PLS(0.006)R	2	0.14212	1
C8VTW5	45	T	RNA binding protein Ligatin/Tma64, putative (AFU_orthologue AFUA_1G12570)	ANIA_10139	0.764777	1.33541e-21	104.53	IAIPS(0.001)T(0.002)PGEAS(0.23)DVT(0.765)PT(0.002)NPAQPTLTSIR	3	-0.69657	1	1.024	0.976	0.953	0.922	1.03362
C8VTW5	37	T	RNA binding protein Ligatin/Tma64, putative (AFU_orthologue AFUA_1G12570)	ANIA_10139	0.775438	1.26047e-10	76.823	IAIPS(0.223)T(0.775)PGEAS(0.001)DVTPTNPAQPTLTSIR	3	-1.1542	1	1.027	0.973	0.947	0.922	1.02711
C8VTX5	42	S	Oleate delta-12 desaturase [Source:UniProtKB/TrEMBLAcc:Q9HF05]	ANIA_01037	0.905107	9.10009e-09	85.185	QS(0.011)PS(0.624)S(0.303)T(0.136)S(0.905)LS(0.016)S(0.005)MASDAGK	2	-0.66888	5	1.06	0.942	0.888	0.854	1.03981
C8VTX5	33	S	Oleate delta-12 desaturase [Source:UniProtKB/TrEMBLAcc:Q9HF05]	ANIA_01037	0.992234	2.60984e-55	184.06	NPTTDSSVPSSVSVS(0.007)PLDS(0.992)PR	3	1.9161	9	1.023	0.977	0.956	0.854	1.11944
C8VTX5	18	T	Oleate delta-12 desaturase [Source:UniProtKB/TrEMBLAcc:Q9HF05]	ANIA_01037	0.967599	1.11779e-62	197.99	NPT(0.029)T(0.968)DS(0.004)SVPSSVSVSPLDSPR	2	-0.58488	4	1.001	0.999	0.998	0.854	1.16862
C8VTX5	45	S	Oleate delta-12 desaturase [Source:UniProtKB/TrEMBLAcc:Q9HF05]	ANIA_01037	0.775049	6.17369e-09	87.429	QSPSS(0.001)T(0.003)S(0.018)LS(0.166)S(0.775)MAS(0.036)DAGK	3	-1.0797	1	1.046	0.954	0.912	0.854	1.06792
C8VTX5	37	S	Oleate delta-12 desaturase [Source:UniProtKB/TrEMBLAcc:Q9HF05]	ANIA_01037	0.832415	6.88006e-07	76.21	QS(0.832)PS(0.122)S(0.041)T(0.004)SLSSMASDAGK	2	-0.47603	4	1.085	0.917	0.844	0.854	0.98829
C8VTX5	17	T	Oleate delta-12 desaturase [Source:UniProtKB/TrEMBLAcc:Q9HF05]	ANIA_01037	0.819166	3.11122e-45	171.94	NPT(0.819)T(0.168)DS(0.012)S(0.008)VPS(0.008)S(0.039)VS(0.054)VS(0.552)PLDS(0.341)PR	3	-1.505	5	1.043	0.957	0.919	0.854	1.07611
C8VTX5	29	S	Oleate delta-12 desaturase [Source:UniProtKB/TrEMBLAcc:Q9HF05]	ANIA_01037	0.937884	2.15819e-36	159.66	NPT(0.654)T(0.321)DS(0.017)S(0.008)VPS(0.001)S(0.007)VS(0.05)VS(0.938)PLDS(0.005)PR	3	-0.42253	7	0.976	1.024	1.049	0.854	1.22834
C8VU49	11	S	Alpha-1,4 glucan phosphorylase	ANIA_01015	1	1.56538e-05	87.138	RPS(1)VGAPVSDLK	3	0.29681	10	0.989	1.011	1.023	0.865	1.18266
C8VU49	37	T	Alpha-1,4 glucan phosphorylase	ANIA_01015	0.995679	0.00963947	55.064	RNY(0.004)T(0.996)GFGK	3	-0.79626	4	1.075	0.927	0.862	0.865	0.996532
C8VU51	202	S	Cell wall biogenesis protein Mhp1, putative (AFU_orthologue AFUA_1G12900)	ANIA_10140	0.752694	2.29426e-09	68.461	KLS(0.753)S(0.219)S(0.02)GS(0.006)S(0.002)GGKPAAGHGIVCER	4	-0.26974	1				0.962
C8VU51	1185	S	Cell wall biogenesis protein Mhp1, putative (AFU_orthologue AFUA_1G12900)	ANIA_10140	0.903068	0.00345682	63.662	RT(0.008)PS(0.903)VS(0.069)DT(0.016)S(0.004)R	2	0.9871	1	0.878	1.12	1.275	0.962	1.32536
C8VU64	66	S	Exocyst complex component Sec5, putative (Eurofung)	ANIA_01002	1	0.00083551	59.155	GNNS(1)RENLVK	3	0.68116	1	0.995	1.005	1.011
C8VUA7	969	S	DNA helicase (Eurofung)	ANIA_10063	1	4.15473e-05	96.24	IVLDNDS(1)DE	2	0.87232	2
C8VUB4	292	S	WD repeat-containing protein (AFU_orthologue AFUA_1G02990)	ANIA_00287	0.795104	4.95553e-07	65.207	GDPGT(0.188)S(0.795)PGIGS(0.004)GY(0.013)DEELMGQATR	3	0.64075	1	0.971	1.029	1.06	0
C8VUB6	109	S	6-phosphogluconolactonase, putative (AFU_orthologue AFUA_1G02980)	ANIA_00285	0.999853	1.3228e-11	108.71	IPSELGS(1)PNVHTIDEK	4	-0.33434	2	0.971	1.029	1.061	1.095	0.96895
C8VUB6	34	S	6-phosphogluconolactonase, putative (AFU_orthologue AFUA_1G02980)	ANIA_00285	1	0.00582646	57.477	NQNAALS(1)R	2	0.029422	1	0.992	1.008	1.017	1.095	0.928767
C8VUB6	47	S	6-phosphogluconolactonase, putative (AFU_orthologue AFUA_1G02980)	ANIA_00285	0.95303	9.95109e-08	94.487	VAVS(0.046)GGS(0.953)LPT(0.001)VLAK	3	-2.2471	1	0.915	1.083	1.183	1.095	1.08037
C8VUC0	45	S	Unknown	ANIA_10050	0.87626	3.83068e-05	70.334	S(0.083)LS(0.876)IES(0.008)DS(0.015)T(0.018)PGVVR	2	-0.70756	2				0
C8VUC5	29	Y	60S ribosomal protein L29	ANIA_00278	0.889619	0.00455964	61.958	T(0.012)NRY(0.89)PS(0.098)LK	3	0.61476	1	0.984	1.016	1.033	0.875	1.18057
C8VUG3	48	T	40S ribosomal protein S25, putative (AFU_orthologue AFUA_1G16523)	ANIA_10130	0.968132	0.000913719	74.987	LIT(0.032)VAT(0.968)LVDR	2	2.9043	1	1.09	0.912	0.836	0.906	0.922737
C8VUJ2	147	S	60S ribosomal protein L12 (AFU_orthologue AFUA_1G03390)	ANIA_00262	1	4.87623e-05	65.022	VDGRS(1)PK	3	0.24711	2	0.98	1.02	1.04	0.917	1.13413
C8VUJ2	38	S	60S ribosomal protein L12 (AFU_orthologue AFUA_1G03390)	ANIA_00262	1	0.000927881	60.598	IGPLGLS(1)PK	3	-0.19825	1				0.917
C8VUJ2	103	S	60S ribosomal protein L12 (AFU_orthologue AFUA_1G03390)	ANIA_00262	1	1.20111e-05	90.707	S(1)IPFDEIVEIAR	3	-0.80484	3	1.096	0.906	0.827	0.917	0.901854
C8VUK2	110	S	ATP synthase subunit gamma	ANIA_00252	0.981127	0.00196737	44.925	GLCGGIHS(0.981)GLS(0.019)K	3	-0.36728	1				0.984
C8VUL0	1500	T	Golgi complex component (Vps8), putative (AFU_orthologue AFUA_1G05280)	ANIA_00244	0.953169	6.68119e-06	73.168	AVAS(0.047)PT(0.953)DPPLHHLDR	3	0.38501	3	1.043	0.957	0.918
C8VUL0	87	S	Golgi complex component (Vps8), putative (AFU_orthologue AFUA_1G05280)	ANIA_00244	1	2.34278e-08	101.38	TELDS(0.002)PS(0.998)PLQS(1)PIK	3	1.0349	1
C8VUL0	83	S	Golgi complex component (Vps8), putative (AFU_orthologue AFUA_1G05280)	ANIA_00244	0.998278	2.34278e-08	101.38	TELDS(0.002)PS(0.998)PLQS(1)PIK	3	1.0349	1
C8VUL5	1635	S	Beige/BEACH domain protein (AFU_orthologue AFUA_5G09220)	ANIA_00239	1	0.000455138	62.088	RKAS(1)EPPVVK	4	0.068998	3
C8VUL9	373	S	Unknown	ANIA_10029	0.999915	1.13927e-13	83.202	FAGLFS(1)PPLGS(0.172)PAKEPES(0.732)PIS(0.06)S(0.035)R	4	-1.1175	6	0.967	1.033	1.07	0.998	1.07214
C8VUL9	468	T	Unknown	ANIA_10029	0.99626	0.000180245	69.403	LEHIAT(0.004)QGT(0.996)PAR	2	1.373	2	1.021	0.979	0.959	0.998	0.960922
C8VUL9	57	S	Unknown	ANIA_10029	0.999982	0.00124247	70.808	RPS(1)NFETR	3	0.04718	2	0.943	1.055	1.12	0.998	1.12224
C8VUL9	385	S	Unknown	ANIA_10029	0.999705	2.14193e-09	70.229	EPES(1)PISSR	2	-1.467	9	0.952	1.047	1.101	0.998	1.10321
C8VUL9	267	T	Unknown	ANIA_10029	1	6.29491e-06	102.73	RVHT(1)QEDFER	3	0.91874	9	1.011	0.989	0.978	0.998	0.97996
C8VUL9	68	S	Unknown	ANIA_10029	0.985452	1.09233e-24	140.2	NS(0.985)NS(0.015)EEIVLGPPK	3	0.339	8	0.984	1.016	1.033	0.998	1.03507
C8VUL9	451	S	Unknown	ANIA_10029	0.968105	0.0003813	70.816	S(0.008)PIS(0.968)PS(0.024)R	2	-0.54908	3	1.03	0.97	0.942	0.998	0.943888
C8VUL9	316	S	Unknown	ANIA_10029	0.973001	6.57072e-16	94.185	SEPRPT(0.002)DGEIFS(0.973)PS(0.025)GAALHDSTMER	4	0.81075	9	1.016	0.984	0.969	0.998	0.970942
C8VUL9	100	S	Unknown	ANIA_10029	0.998161	5.09976e-18	131.54	GSIDAS(0.001)ERS(0.998)PASDETK	3	-0.74539	17	0.948	1.051	1.111	0.998	1.11323
C8VUL9	293	S	Unknown	ANIA_10029	1	1.24095e-06	87.157	KDS(1)PNERVPEPVQR	2	-0.32534	4	0.949	1.05	1.107	0.998	1.10922
C8VUP1	311	S	Auxin efflux transporter family protein (Eurofung)	ANIA_00930	0.999892	1.37865e-34	128.22	LPHSGHEDQAHDQS(1)PILGPPPSGPFLPR	5	-0.12119	5	0.995	1.005	1.01
E7EDM2	354	T	Cki protein (Fragment)	---	0.931131	0.000210799	81.908	GALDNT(0.931)PDT(0.069)NR	2	-2.0598	1				0.986
E7EDM2	364	S	Cki protein (Fragment)	---	1	0.00396957	73.665	AVGGS(1)DR	2	0.10702	6	0.949	1.05	1.107	0.986	1.12272
G3LSS2	463	S	Resistance to inhibitor of cholinesterase 8	ricA	1	0.000430191	77.22	LEELPDS(1)DS(1)E	2	0.15829	5	0.961	1.039	1.082	0.959	1.12826
G3LSS2	465	S	Resistance to inhibitor of cholinesterase 8	ricA	1	0.000430191	77.22	LEELPDS(1)DS(1)E	2	0.15829	6	0.961	1.039	1.082	0.959	1.12826
H6VTI1	206	S	Glucose-methanol-choline oxidoreductase	gmcA	0.998274	2.98714e-05	100.38	TT(0.002)S(0.998)ADFITK	2	0.78274	2	0.994	1.006	1.012	1.005	1.00697
H6VTI1	386	T	Glucose-methanol-choline oxidoreductase	gmcA	1	0.000263708	65.949	LPGRDPMGLT(1)PK	3	0.20588	1	1.088	0.914	0.84	1.005	0.835821
O00098	390	Y	Citrate synthase, mitochondrial	citA	0.974626	0.0571114	51.113	LVS(0.025)QVY(0.975)K	2	1.288	1	0.987	1.013	1.025	1.102	0.930127
O00098	460	S	Citrate synthase, mitochondrial	citA	0.982186	0.00655997	48.513	S(0.982)FS(0.008)T(0.008)EAY(0.003)AK	2	0.30233	1	1.089	0.913	0.838	1.102	0.760436
O13330	551	S	Serine/threonine-protein kinase RIO1	sudD	0.922132	0.0170818	64.485	LVS(0.922)S(0.064)S(0.014)SR	2	0.14926	1				0.873
O13461	653	T	Acetate regulatory DNA binding protein FacB	facB	0.997051	6.87685e-05	65.196	RNT(0.997)FS(0.003)GSSPGLAER	3	0.1695	4	1.017	0.983	0.968
O13461	649	S	Acetate regulatory DNA binding protein FacB	facB	0.998078	0.00030207	47.05	LIGSTSPGQS(0.001)QPKPEPLS(0.998)R	3	0.28665	2	1.02	0.98	0.962
O42631	203	S	MYND-type zinc finger protein samB	samB	0.992168	3.49384e-14	90.397	AVESNAADVPS(0.992)PPRAPMT(0.004)S(0.004)PPER	4	0.28365	2				1.008
O42777	25	S	Neutral trehalase	treB	0.962682	2.24965e-40	158.61	RS(0.519)S(0.519)S(0.963)GGDPFQHPDIYYGNPESVER	4	-0.52394	13	0.965	1.035	1.074	0.998	1.07615
O42777	750	S	Neutral trehalase	treB	1	4.04716e-24	146.17	AVSAQGSDTVLENRS(1)E	2	-1.1588	10	0.984	1.016	1.032	0.998	1.03407
O42777	78	S	Neutral trehalase	treB	0.999976	9.27545e-05	85.988	RGS(1)MDPTSGNPR	3	-0.73445	7	0.954	1.046	1.096	0.998	1.0982
O42777	54	S	Neutral trehalase	treB	0.990002	0.00122753	95.531	RAFS(0.99)S(0.008)S(0.002)LK	3	-0.50236	12	0.986	1.014	1.028	0.998	1.03006
O42808	564	S	Heat shock protein 70	hscA	0.934561	0.00141076	46.701	VEEIIS(0.001)DPT(0.065)MS(0.935)MK	3	3.5961	1				0.988
O42808	344	S	Heat shock protein 70	hscA	0.767389	0.000179911	56.708	NQVDEIVLVGGS(0.767)T(0.233)R	3	2.3642	1				0.988
O42808	532	T	Heat shock protein 70	hscA	0.903682	1.11691e-06	109.83	FKT(0.904)S(0.096)DEAFTK	3	0.57591	2				0.988
O42808	441	T	Heat shock protein 70	hscA	0.970366	5.35709e-09	76.152	TFTTVVDNQT(0.97)T(0.029)VQFPVY(0.001)QGER	3	-1.7397	1				0.988
O42808	460	S	Heat shock protein 70	hscA	0.788679	9.63918e-07	65.387	T(0.005)NCADNT(0.206)S(0.789)LGEFTLAPIPPMR	3	-0.54105	2	1.043	0.957	0.918	0.988	0.92915
O43100	447	T	Centromere/microtubule-binding protein CBF5	cbf5	1	0.00335573	40.941	KRHEGET(1)PEER	4	0.34962	1				0.866
O43100	398	S	Centromere/microtubule-binding protein CBF5	cbf5	0.836749	2.17303e-19	107.75	DYSAPDGDS(0.837)S(0.163)QQAVDVVAK	3	-2.014	2	0.976	1.024	1.049	0.866	1.21132
O43100	412	S	Centromere/microtubule-binding protein CBF5	cbf5	0.999925	6.05656e-33	159.14	EEAS(1)PKEEPSLEANESK	4	0.7255	7	0.985	1.015	1.03	0.866	1.18938
O43100	399	S	Centromere/microtubule-binding protein CBF5	cbf5	0.968814	6.99732e-63	204.12	DYSAPDGDS(0.031)S(0.969)QQAVDVVAK	2	0.1667	3	0.98	1.02	1.042	0.866	1.20323
O43100	41	T	Centromere/microtubule-binding protein CBF5	cbf5	0.987084	1.79464e-05	69.188	T(0.013)GHFT(0.987)PIPAGSSPLK	4	-0.79045	2	1.099	0.903	0.822	0.866	0.949192
O43100	380	T	Centromere/microtubule-binding protein CBF5	cbf5	1	0.00937778	50.897	ANEAT(1)PAKWK	2	-0.23128	2	1.005	0.995	0.99	0.866	1.14319
O59901	552	S	Spindle assembly checkpoint protein SLDA	sldA	0.947808	1.70254e-16	130.4	IS(0.098)AAS(0.954)S(0.948)DFGDDTFHK	3	-0.59335	2	1.025	0.975	0.952	1.167	0.815767
O59901	47	S	Spindle assembly checkpoint protein SLDA	sldA	0.809167	2.54126e-06	81.239	LS(0.059)S(0.809)PS(0.132)PNDTR	2	0.026322	1				1.167
O59901	819	S	Spindle assembly checkpoint protein SLDA	sldA	1	5.14237e-14	96.128	S(1)GGEAAFDVPIIDPPGGER	3	-2.196	2	1.055	0.947	0.898	1.167	0.769494
O59901	881	S	Spindle assembly checkpoint protein SLDA	sldA	0.860742	0.00128093	63.966	S(0.032)T(0.104)VS(0.861)NS(0.004)LTR	2	0.23251	2				1.167
O59901	750	S	Spindle assembly checkpoint protein SLDA	sldA	0.835465	3.09054e-08	82.609	VPS(0.835)PT(0.164)KDS(0.001)NPQGTIIK	4	-0.54577	1				1.167
O59901	483	S	Spindle assembly checkpoint protein SLDA	sldA	0.961014	0.0236207	41.399	FDS(0.961)PT(0.039)GGK	2	-1.4021	1				1.167
O59901	49	S	Spindle assembly checkpoint protein SLDA	sldA	0.956021	9.42367e-07	81.157	LS(0.006)S(0.031)PS(0.956)PNDT(0.007)R	2	-0.096617	3	0.859	1.139	1.327	1.167	1.1371
O59901	551	S	Spindle assembly checkpoint protein SLDA	sldA	0.954426	1.37453e-12	122.01	IS(0.098)AAS(0.954)S(0.948)DFGDDTFHK	3	-0.59335	1				1.167
O59901	893	S	Spindle assembly checkpoint protein SLDA	sldA	0.975053	0.00427508	71.451	Y(0.025)S(0.975)FEAIK	2	-2.079	1				1.167
O59901	37	S	Spindle assembly checkpoint protein SLDA	sldA	0.999525	7.2454e-07	111.31	IFS(1)PRDPSDK	2	-3.603	5	0.94	1.058	1.125	1.167	0.96401
O59901	493	S	Spindle assembly checkpoint protein SLDA	sldA	0.7998	2.85594e-08	95.409	RKS(0.8)T(0.199)AEPT(0.001)MTIHTR	4	2.2039	1				1.167
O59922	38	S	cAMP-dependent protein kinase regulatory subunit	pkaR	0.995702	6.30207e-47	188.86	IAEDEEYEVT(0.004)S(0.996)PTDATFR	3	1.8878	24	0.993	1.007	1.015	1	1.015
O59922	409	S	cAMP-dependent protein kinase regulatory subunit	pkaR	0.760376	0.00448849	40.941	RTEY(0.003)S(0.012)S(0.012)RPS(0.76)T(0.198)AT(0.015)	3	-0.93488	1				1
O60033	1147	T	Acetyl-CoA carboxylase	accA	0.946675	2.06654e-30	112.05	LGQPEFGSMTAVT(0.001)HPS(0.051)T(0.947)PS(0.24)T(0.577)PT(0.142)T(0.039)ES(0.003)NPFK	3	-0.75687	4	1.045	0.955	0.914	0.909	1.0055
O60033	1146	S	Acetyl-CoA carboxylase	accA	0.760404	3.81085e-39	125.7	LGQPEFGSMTAVT(0.001)HPS(0.76)T(0.241)PS(0.191)T(0.61)PT(0.096)T(0.084)ES(0.018)NPFKR	4	-0.79775	4	1.051	0.95	0.905	0.909	0.9956
O60033	1213	S	Acetyl-CoA carboxylase	accA	0.999958	1.69889e-27	157.57	KPS(1)DHGLIASLEGK	2	-0.036608	4	0.991	1.009	1.019	0.909	1.12101
O60039	215	S	Anucleate primary sterigmata protein B	apsB	0.999121	3.28788e-06	80.236	NRGDS(0.999)LVS(0.001)HSAVSDR	3	0.75062	3	1.032	0.968	0.939	0.971	0.967044
O60039	154	S	Anucleate primary sterigmata protein B	apsB	0.790865	3.09362e-05	56.882	SLNDGRPT(0.039)GS(0.17)DS(0.791)GAREER	3	0.081323	1				0.971
O60039	891	S	Anucleate primary sterigmata protein B	apsB	0.998846	5.47544e-15	104.7	STTAGVAGS(0.999)PQSSTIDLAER	3	0.86688	1				0.971
O60039	321	S	Anucleate primary sterigmata protein B	apsB	0.94954	1.09777e-08	85.062	T(0.05)GQS(0.95)PIDDAEREDWELR	3	-0.45902	1				0.971
O60039	292	S	Anucleate primary sterigmata protein B	apsB	0.999857	0.000106707	73.918	DRS(1)IAGDSILDR	3	0.39731	2	1.145	0.857	0.748	0.971	0.77034
O60039	855	S	Anucleate primary sterigmata protein B	apsB	0.799496	0.000309007	71.354	NQT(0.006)GLS(0.799)PELS(0.195)K	2	-1.694	1	1.059	0.943	0.891	0.971	0.917611
O74224	30	S	SONA	sonA	0.999979	2.30973e-08	87.352	DVALNS(1)PPEDSISDLR	3	0.46171	1	0.948	1.051	1.111	1.022	1.08708
O74228	215	S	SNAD	snaD	0.909623	0.00545666	58.63	LET(0.09)IS(0.91)LLR	2	1.3123	1				0
O74228	90	T	SNAD	snaD	0.827088	0.000118101	45.748	DTTHLEDIEENPNDELS(0.992)PAAT(0.827)PT(0.181)VR	3	1.2617	1	1.006	0.994	0.988	0
O74228	177	S	SNAD	snaD	0.805177	5.69352e-07	112.08	RS(0.172)S(0.805)LNAS(0.023)DFR	2	-1.6423	4	1.125	0.877	0.78	0
O74228	86	S	SNAD	snaD	0.991988	0.000118101	45.748	DTTHLEDIEENPNDELS(0.992)PAAT(0.827)PT(0.181)VR	3	1.2617	1	1.006	0.994	0.988	0
O74252	406	S	Transcription factor steA	steA	0.966127	6.4135e-14	109.32	TFHSNVYSVLEGS(0.966)PT(0.033)YK	3	0.71898	1	0.963	1.037	1.076	1.113	0.966757
O74252	550	S	Transcription factor steA	steA	0.868381	1.37096e-10	113.1	S(0.868)AT(0.132)MMELGPYPQK	3	-2.0797	2	0.966	1.034	1.071	1.113	0.962264
O74252	490	S	Transcription factor steA	steA	1	0.0181367	45.433	NLMHEMS(1)R	2	-0.021366	1				1.113
O74256	186	T	FlbC	flbC	0.999893	2.94864e-06	94.717	GMVALSQDLT(1)PR	2	-0.80727	2	0.926	1.072	1.157
O74256	196	S	FlbC	flbC	0.994727	0.0120363	42.976	NIY(0.005)GPRGS(0.995)R	2	-0.024855	1
O74256	150	S	FlbC	flbC	0.999983	0.00119466	56.205	RIS(1)HADASR	3	0.6009	5	1.169	0.835	0.715
O74689	403	S	Nuclear distribution protein nudE	nudE	0.99928	8.6666e-05	74.141	RLS(0.999)GS(0.001)SFSSSVR	3	-0.44594	1	1.123	0.879	0.783	0.732	1.06967
O74689	227	S	Nuclear distribution protein nudE	nudE	0.794188	1.81067e-07	72.883	S(0.001)PGES(0.008)T(0.034)VS(0.159)S(0.794)PLFS(0.003)T(0.002)PPTK	4	0.85812	1	1.088	0.914	0.84	0.732	1.14754
O74689	263	S	Nuclear distribution protein nudE	nudE	0.865984	2.17497e-13	133.98	S(0.866)LT(0.134)AASGFPLQK	3	-0.51969	2	1.117	0.885	0.792	0.732	1.08197
O74689	340	S	Nuclear distribution protein nudE	nudE	0.955154	0.00276335	60.102	S(0.045)GS(0.955)LHQIR	3	0.77509	1				0.732
O74710	15	S	Unknown	---	0.999966	2.10835e-31	119.06	YEPAPQRDS(1)FEDQHYTQAPPSYQATAQEPTPR	4	-0.27523	20	0.997	1.003	1.006	1.069	0.941066
O93862	640	S	Plasma membrane ATPase	PMAA	1	3.53738e-40	172.3	LIHGGLAGS(1)AQHDLVEK	4	0.74139	2	1.109	0.893	0.805	0.835	0.964072
O93862	57	S	Plasma membrane ATPase	PMAA	0.999999	5.22738e-07	100.11	GS(0.001)T(0.003)S(0.123)S(0.873)AGALS(1)MK	3	-0.058164	77	1.093	0.909	0.832	0.835	0.996407
O93862	7	S	Plasma membrane ATPase	PMAA	0.965467	8.95143e-10	55.714	KIS(0.965)Y(0.034)AADVENGDHSRPTDVNDSAGLDEYGALNR	4	-3.3891	2	1.051	0.95	0.905	0.835	1.08383
O93862	51	S	Plasma membrane ATPase	PMAA	0.919173	1.5935e-07	105.95	RGS(0.912)T(0.114)S(0.919)S(0.049)AGALS(0.006)MK	2	-0.45124	33	1.141	0.861	0.755	0.835	0.904192
O93862	606	T	Plasma membrane ATPase	PMAA	1	5.826e-09	117.7	MLT(1)GDALAIAK	3	-1.3156	3	1.07	0.932	0.871	0.835	1.04311
O93862	38	Y	Plasma membrane ATPase	PMAA	0.998833	0.000335513	91.313	Y(0.999)IS(0.001)TARDNR	2	-0.48882	1				0.835
O93862	52	S	Plasma membrane ATPase	PMAA	0.974527	1.5935e-07	105.95	GSTS(0.025)S(0.975)AGALSMK	2	0.12351	38	1.123	0.879	0.782	0.835	0.936527
O93862	49	S	Plasma membrane ATPase	PMAA	0.953448	2.56955e-07	104.03	RGS(0.953)T(0.041)S(0.005)S(0.001)AGALSMK	3	0.40894	52	1.147	0.856	0.748	0.835	0.895808
O93862	623	S	Plasma membrane ATPase	PMAA	0.833245	0.00476544	67.897	MLALS(0.833)T(0.167)K	2	0.051063	1	1.088	0.914	0.84	0.835	1.00599
O93862	979	T	Plasma membrane ATPase	PMAA	0.97718	0.00374582	63.073	S(0.002)RY(0.021)T(0.977)LGAR	3	0.34142	2	1.07	0.932	0.871	0.835	1.04311
O93862	247	T	Plasma membrane ATPase	PMAA	0.993772	8.85212e-11	78.642	EY(0.002)LAT(0.005)ANDDT(0.994)LKENDDDDDDHGIEAR	4	1.6275	4	1.005	0.995	0.99	0.835	1.18563
O93921	42	S	Pantothenate kinase	panK	0.820007	4.51224e-12	102.21	S(0.172)KS(0.82)PVREEGVHY(0.008)EGQDIR	5	-0.45425	6	1.011	0.989	0.978	0.941	1.03932
O93921	51	Y	Pantothenate kinase	panK	0.977397	6.68348e-13	108.08	S(0.001)KS(0.022)PVREEGVHY(0.977)EGQDIR	2	0.73435	2	0.963	1.037	1.076	0.941	1.14346
O93921	410	S	Pantothenate kinase	panK	1	8.2399e-06	88.427	RNS(1)IDEHVPAQGL	3	-0.67164	17	1.04	0.96	0.923	0.941	0.980871
O93937	1885	S	Protein pyrABCN	pyrABCN	1	0.00188251	53.034	IVPAS(1)PS(1)LK	3	-0.9711	1				0.948
O93937	1941	S	Protein pyrABCN	pyrABCN	0.998557	1.07456e-12	140.82	AS(0.001)S(0.999)PLLQMLSR	2	-1.0384	4	1.07	0.932	0.872	0.948	0.919831
O93937	1902	S	Protein pyrABCN	pyrABCN	0.999989	5.89088e-13	128.74	RQS(1)IS(1)IAGTPAR	3	-0.15161	28	1.065	0.937	0.88	0.948	0.92827
O93937	1904	S	Protein pyrABCN	pyrABCN	0.999912	0.000155652	66.606	RQS(1)IS(1)IAGTPAR	3	-0.15161	4	1.075	0.927	0.864	0.948	0.911392
O93937	1908	T	Protein pyrABCN	pyrABCN	0.99934	0.000368808	70.41	QS(0.086)IS(0.915)IAGT(0.999)PAR	2	1.3635	4	1.105	0.897	0.813	0.948	0.857595
O93937	1883	S	Protein pyrABCN	pyrABCN	1	2.47647e-06	111.86	IVPAS(1)PS(1)LK	3	-0.9711	74	1.041	0.959	0.921	0.948	0.971519
O93937	15	S	Protein pyrABCN	pyrABCN	0.807548	1.73065e-15	83.236	PETVGHEEPALPS(0.192)S(0.808)PQAGGAVAY(0.001)NAISK	4	-0.96786	3	0.801	1.195	1.491	0.948	1.57278
P00402	29	S	Cytochrome c oxidase subunit 1	cox1	0.94522	5.41854e-05	86.497	QIES(0.945)S(0.041)S(0.013)FLTFK	2	1.1783	1				1.11
P06531	251	S	Multifunctional tryptophan biosynthesis protein	trpC	1	0.0023683	71.03	KVS(1)ILEK	3	-0.1453	1	1.007	0.993	0.986	1.016	0.970472
P07547	1297	S	Pentafunctional AROM polypeptide	aromA	0.967352	3.32559e-10	116.71	FAIFGS(0.967)PIS(0.032)QSR	2	1.0213	1	1.004	0.996	0.993	0.984	1.00915
P07547	1017	S	Pentafunctional AROM polypeptide	aromA	0.978259	4.40251e-05	95.362	DAS(0.978)PS(0.022)GLAR	2	0.30449	2	1.022	0.978	0.958	0.984	0.973577
P07754	17	T	Alcohol dehydrogenase 3	alcC	0.965486	0.00527817	55.461	AGT(0.965)PPVY(0.035)K	3	-0.19477	2	0.995	1.005	1.011	1.139	0.887621
P08158	547	T	Acetamidase	amdS	1	0.00439248	76.17	LLGNVVT(1)P	2	1.1573	1	1.025	0.975	0.951	1.118	0.850626
P08844	129	S	Histone H2A	htaA	1	0.0147647	42.336	AGKGS(1)QEL	3	-0.41746	1	1.036	0.964	0.93	0.818	1.13692
P0C0V3	90	Y	Cytochrome c peroxidase, mitochondrial	ccp1	0.872521	0.000476723	66.215	VFT(0.115)PT(0.012)KEDY(0.873)QK	3	-0.35969	1	0.985	1.015	1.03	0.974	1.05749
P0C0V4	66	S	Diphthamide biosynthesis protein 3	dph3	1	3.25755e-07	95.197	VIFDQS(1)DLPKEEK	4	-0.11407	1	1.003	0.997	0.994	1.022	0.972603
P0C1B0	120	S	FK506-binding protein 4	fpr4	1	5.01041e-19	116.24	ELEDAMS(1)EDDES(1)DEGEEFDLK	3	0.0035497	40	0.882	1.116	1.266	1.2	1.055
P0C1B0	125	S	FK506-binding protein 4	fpr4	1	5.01041e-19	116.24	ELEDAMS(1)EDDES(1)DEGEEFDLK	3	0.0035497	43	0.89	1.108	1.246	1.2	1.03833
P0C1B0	267	T	FK506-binding protein 4	fpr4	0.999999	7.59053e-26	165.45	ITEIDT(1)DEEEAPK	2	-4.1589	32	0.894	1.104	1.236	1.2	1.03
P0C1D3	161	S	Chromosome transmission fidelity protein 18	ctf18	0.929412	3.05417e-09	82.635	STIVPAYAPPNIS(0.929)PT(0.056)S(0.014)VK	4	2.7939	3				0.795
P0C1D3	14	T	Chromosome transmission fidelity protein 18	ctf18	1	0.00367432	61.593	AT(1)PPDLQK	3	0.33476	1				0.795
P0C5H8	210	S	Putative transcription factor kapC	kapC	0.994059	1.98953e-39	124.03	PGQAGASAPPQGS(0.994)PQS(0.006)QVSIANDDMNSLNR	3	-0.66878	5	0.959	1.041	1.085	1.082	1.00277
P0C8Q0	161	T	UBX domain-containing protein 1	ubx1	0.976676	6.25041e-15	90.363	T(0.007)LGGEDT(0.977)PS(0.016)RVIDTPSGPAQPQIPR	3	0.62366	1				0.964
P0C8Q0	168	T	UBX domain-containing protein 1	ubx1	0.921471	0.000111215	60.618	VIDT(0.921)PS(0.079)GPAQPQIPR	3	-0.31816	1	0.937	1.061	1.133	0.964	1.17531
P0C8Q1	282	S	Cytosolic Fe-S cluster assembly factor cfd1	cfd1	0.999971	2.08452e-22	144.17	SQEES(1)DDEDEDRER	2	0.23965	59	1.016	0.984	0.969	0.885	1.09492
P0CY38	60	T	FK506-binding protein 1B (FKBP)(EC 5.2.1.8)(Peptidyl-prolyl cis-trans isomerase)(PPIase)(Rapamycin-binding protein)[Source:UniProtKB/Swiss-Prot;Acc:Q5AXD5] [Aspergillus nidulans FGSC A4]	AN12072	0.999163	0.00444276	60.161	GAT(0.999)PS(0.985)PRPS(0.016)R	2	0.76607	6	0.965	1.035	1.073
P0CY38	70	S	FK506-binding protein 1B (FKBP)(EC 5.2.1.8)(Peptidyl-prolyl cis-trans isomerase)(PPIase)(Rapamycin-binding protein)[Source:UniProtKB/Swiss-Prot;Acc:Q5AXD5] [Aspergillus nidulans FGSC A4]	AN12072	0.993132	0.00151122	50.874	NVS(0.993)PIPMGHPS(0.007)R	2	-1.068	3	1.033	0.967	0.935
P0CY38	389	Y	FK506-binding protein 1B (FKBP)(EC 5.2.1.8)(Peptidyl-prolyl cis-trans isomerase)(PPIase)(Rapamycin-binding protein)[Source:UniProtKB/Swiss-Prot;Acc:Q5AXD5] [Aspergillus nidulans FGSC A4]	AN12072	0.958239	0.0103579	48.467	S(0.039)VS(0.002)Y(0.958)S(0.001)DS(0.001)EPVR	2	-1.8244	1
P0CY38	386	S	FK506-binding protein 1B (FKBP)(EC 5.2.1.8)(Peptidyl-prolyl cis-trans isomerase)(PPIase)(Rapamycin-binding protein)[Source:UniProtKB/Swiss-Prot;Acc:Q5AXD5] [Aspergillus nidulans FGSC A4]	AN12072	0.998976	1.7803e-07	101.08	RKS(0.999)VSY(0.001)SDSEPVR	3	-0.26536	7	1.043	0.957	0.919
P0CY38	26	S	FK506-binding protein 1B (FKBP)(EC 5.2.1.8)(Peptidyl-prolyl cis-trans isomerase)(PPIase)(Rapamycin-binding protein)[Source:UniProtKB/Swiss-Prot;Acc:Q5AXD5] [Aspergillus nidulans FGSC A4]	AN12072	1	1.3994e-05	101.89	RLIS(1)LDDVR	3	-0.33448	3	0.996	1.004	1.009
P0CY38	62	S	FK506-binding protein 1B (FKBP)(EC 5.2.1.8)(Peptidyl-prolyl cis-trans isomerase)(PPIase)(Rapamycin-binding protein)[Source:UniProtKB/Swiss-Prot;Acc:Q5AXD5] [Aspergillus nidulans FGSC A4]	AN12072	0.98515	0.00444276	60.161	GAT(0.999)PS(0.985)PRPS(0.016)R	2	0.76607	7	0.965	1.035	1.073
P0CY38	153	S	FK506-binding protein 1B (FKBP)(EC 5.2.1.8)(Peptidyl-prolyl cis-trans isomerase)(PPIase)(Rapamycin-binding protein)[Source:UniProtKB/Swiss-Prot;Acc:Q5AXD5] [Aspergillus nidulans FGSC A4]	AN12072	0.991912	0.00191609	48.568	KPS(0.992)RPDY(0.008)LAK	4	-0.75112	1	0.918	1.08	1.175
P10653	285	S	Tubulin beta-1 chain	benA	0.999915	1.28644e-17	136.34	AVS(1)VPELTQQMFDPK	3	1.7352	1				0.825
P11837	521	S	G2-specific protein kinase nimA	nimA	0.79219	1.0846e-18	96.77	FEPTLAY(0.178)S(0.821)DDEDDTPELPS(0.792)PT(0.208)RPK	4	1.3493	1
P11837	510	S	G2-specific protein kinase nimA	nimA	0.821303	1.0846e-18	96.77	FEPTLAY(0.178)S(0.821)DDEDDTPELPS(0.792)PT(0.208)RPK	4	1.3493	1
P11977	8	S	Phosphoglycerate kinase	pgkA	0.996427	4.01221e-05	96.745	LS(0.996)IT(0.004)DVDLK	2	2.1171	1	0.982	1.018	1.037	1.14	0.909649
P11977	257	S	Phosphoglycerate kinase	pgkA	0.842754	1.12146e-10	119.17	IGS(0.843)S(0.157)LFDEAGSK	3	-0.072031	1				1.14
P11977	133	S	Phosphoglycerate kinase	pgkA	0.759131	7.02701e-06	65.924	FHAEEEGS(0.759)S(0.241)KDADGNK	4	0.43582	1				1.14
P11977	417	S	Phosphoglycerate kinase	pgkA	1	1.54051e-05	92.939	ELPGVAALS(1)EK	3	-0.50074	2	0.997	1.003	1.007	1.14	0.883333
P17120	1006	T	Kinesin-like protein bimC	bimC	0.997399	3.32951e-17	137.73	SLEEYVAT(0.003)GVT(0.997)PK	2	0.76113	4	1.068	0.934	0.874
P17429	246	S	Nitrogen regulatory protein areA	areA	0.999956	5.97255e-06	97.957	RES(1)EFGYVPR	3	0.34721	3	1.036	0.964	0.931	0.988	0.942308
P17429	778	S	Nitrogen regulatory protein areA	areA	1	1.79499e-07	102.64	GS(1)GVVPIAAAPPK	3	-1.2606	1	0.934	1.064	1.138	0.988	1.15182
P17429	828	S	Nitrogen regulatory protein areA	areA	0.958214	1.35713e-11	99.93	ASDVDMAES(0.958)PS(0.026)S(0.01)T(0.004)S(0.001)S(0.001)GGR	3	-0.96786	11	0.98	1.02	1.042	0.988	1.05466
P17429	259	S	Nitrogen regulatory protein areA	areA	0.837701	0.00521415	66.056	KT(0.162)S(0.838)IDER	3	-0.45829	7	1.026	0.974	0.949	0.988	0.960526
P17429	234	S	Nitrogen regulatory protein areA	areA	0.995951	1.57815e-13	83.467	RDQS(0.001)ASEAT(0.002)PVPAS(0.996)FPHPAQDQR	3	-0.64644	5	1.038	0.962	0.927	0.988	0.938259
P17429	749	T	Nitrogen regulatory protein areA	areA	0.790593	8.4171e-07	91.534	NSVQQVT(0.791)PT(0.209)APTSSR	2	0.22629	3	0.941	1.057	1.123	0.988	1.13664
P17429	91	S	Nitrogen regulatory protein areA	areA	1	1.88439e-07	110.93	GVDS(1)PDEMQKK	2	-0.15407	14	1.001	0.999	0.999	0.988	1.01113
P17429	744	S	Nitrogen regulatory protein areA	areA	0.999981	2.62054e-10	101.17	KNS(1)VQQVTPTAPTSSR	2	0.98483	8	0.988	1.012	1.025	0.988	1.03745
P17429	153	S	Nitrogen regulatory protein areA	areA	0.999929	7.08709e-06	89.506	S(1)PVPGMSGIAQLR	3	-1.3611	5	0.99	1.01	1.021	0.988	1.0334
P17429	598	S	Nitrogen regulatory protein areA	areA	0.935578	0.000130732	68.283	THESAAS(0.936)VS(0.064)EVR	3	0.31525	1				0.988
P17429	766	S	Nitrogen regulatory protein areA	areA	0.990789	1.59525e-44	164.83	AQSNTTS(0.009)ES(0.991)PPAMPGSSGR	2	-0.19594	10	0.985	1.015	1.03	0.988	1.04251
P17429	619	S	Nitrogen regulatory protein areA	areA	0.814869	1.39428e-10	118.24	T(0.024)S(0.024)S(0.815)T(0.137)PNTAQLLR	3	-0.23396	2	0.987	1.013	1.027	0.988	1.03947
P17429	642	T	Nitrogen regulatory protein areA	areA	0.93272	1.2744e-13	73.994	QSMQNQSS(0.001)HT(0.014)S(0.05)PNT(0.933)PPES(0.02)GLNS(0.392)AAPS(0.317)RPAS(0.259)PGGT(0.014)K	4	0.0061403	1	0.911	1.087	1.193	0.988	1.20749
P17624	144	S	Nuclear movement protein nudC	nudC	0.997425	8.30712e-29	152.38	ITPENSS(0.002)LS(0.997)DLDGETR	2	1.002	2	0.963	1.037	1.077	1.108	0.972022
P18819	397	S	NADP-specific glutamate dehydrogenase	gdhA	0.995695	1.12579e-10	126.09	LS(0.996)WT(0.004)SEEVDAR	2	-1.5783	7	0.983	1.017	1.035	1.044	0.991379
P18819	181	T	NADP-specific glutamate dehydrogenase	gdhA	1	0.000464639	68.277	NQWEGVLT(1)GK	3	-0.92197	2				1.044
P18819	393	S	NADP-specific glutamate dehydrogenase	gdhA	0.999982	1.35342e-14	98.267	AANAGGVAVSGLEMAQNS(1)AR	3	1.4591	2				1.044
P20359	324	S	Actin, gamma	acnA	0.795284	1.7148e-05	92.65	EITALAPS(0.205)S(0.795)MK	2	1.5373	2	1.003	0.997	0.995	0.989	1.00607
P20359	60	S	Actin, gamma	acnA	0.998527	0.000121833	69.261	DSY(0.001)VGDEAQS(0.999)KR	3	1.8827	1	1.058	0.944	0.892	0.989	0.901921
P20359	33	S	Actin, gamma	acnA	1	4.50559e-05	84.169	AVFPS(1)IVGRPR	3	-0.11009	2	0.961	1.039	1.081	0.989	1.09302
P20359	114	S	Actin, gamma	acnA	0.999781	3.91769e-13	94.389	VAPEEHPVLLTEAPINPKS(1)NR	4	-1.6686	1				0.989
P20359	323	S	Actin, gamma	acnA	0.876401	9.18687e-07	96.464	EITALAPS(0.876)S(0.123)MK	3	-0.10749	3	0.974	1.026	1.053	0.989	1.06471
P20445	50	S	Glyceraldehyde-3-phosphate dehydrogenase	gpdA	0.946318	0.00197037	52.247	Y(0.054)DS(0.946)QHGQFK	3	0.25615	1	0.989	1.011	1.023	1.105	0.925792
P22022	428	S	Developmental regulatory protein wetA	wetA	0.873825	0.0253012	46.39	S(0.874)PS(0.102)IS(0.024)PK	2	0.69369	1
P22152	279	T	Nitrate transporter	crnA	0.999639	1.24355e-54	188.08	GTET(1)PLEPQSQAIGQFDAFR	2	-1.1858	7	1.085	0.917	0.846	0.911	0.92865
P22152	277	T	Nitrate transporter	crnA	0.979764	4.42461e-19	117.08	KGT(0.98)ET(0.02)PLEPQSQAIGQFDAFR	3	2.3049	1	1.026	0.974	0.95	0.911	1.04281
P22360	525	S	Pyruvate kinase	pkiA	1	1.71888e-18	155.39	VVPAEENLGLS(1)E	2	-2.7202	4	1.002	0.998	0.997	1.046	0.953155
P22944	1101	T	Nitrite reductase [NAD(P)H]	niiA	0.997591	0.00155725	109.29	S(0.882)PS(0.121)NT(0.998)IDW	2	-2.5718	7	1.007	0.993	0.985	1.004	0.981076
P22944	1092	S	Nitrite reductase [NAD(P)H]	niiA	0.993443	0.00735017	42.843	GIEGS(0.993)KPT(0.007)R	3	1.5083	1				1.004
P22944	1097	S	Nitrite reductase [NAD(P)H]	niiA	0.894194	2.34931e-12	157.78	S(0.894)PS(0.105)NTIDW	2	-0.88505	21	1.012	0.988	0.975	1.004	0.971116
P22944	219	S	Nitrite reductase [NAD(P)H]	niiA	1	1.31134e-10	118.52	AMTDLEDFGS(1)VK	3	-0.76803	1	1.031	0.969	0.94	1.004	0.936255
P22944	178	S	Nitrite reductase [NAD(P)H]	niiA	0.99344	0.00411552	72.607	T(0.007)IS(0.993)DLER	2	0.88713	1	1.044	0.956	0.917	1.004	0.913347
P22944	407	S	Nitrite reductase [NAD(P)H]	niiA	0.975426	1.59124e-15	90.98	FLPGQRPS(0.025)AES(0.975)IGAADPNREEEPQVK	4	0.2962	2	0.963	1.037	1.077	1.004	1.07271
P22944	404	S	Nitrite reductase [NAD(P)H]	niiA	0.997387	1.80946e-21	102.03	FLPGQRPS(0.997)AES(0.003)IGAADPNREEEPQVK	4	-1.3179	2	0.862	1.136	1.319	1.004	1.31375
P22945	837	T	Nitrate reductase [NADPH]	niaD	0.759852	0.000319956	41.366	QHAGT(0.76)PDRET(0.24)MVLVCGPEAMEK	4	-0.61358	1				0.928
P23753	32	S	Histone H3	hhtA	0.938932	0.00176199	59.84	AAPS(0.939)T(0.061)GGVK	2	-0.50852	1	1.055	0.947	0.898	0.941	0.954304
P23753	58	S	Histone H3	hhtA	0.929328	0.0113441	55.908	S(0.929)T(0.071)ELLIR	2	-0.28598	1				0.941
P23754	50	T	Histone H2B	htbA	0.987017	4.10717e-05	88.092	KET(0.987)Y(0.002)S(0.006)SY(0.002)IY(0.002)K	3	1.4698	2	1.036	0.964	0.931	0.882	1.05556
P23754	51	Y	Histone H2B	htbA	0.88094	3.92091e-07	122.39	KET(0.082)Y(0.881)S(0.003)SY(0.031)IY(0.002)K	3	1.7423	1	1.024	0.976	0.953	0.882	1.0805
P24633	158	S	Tubulin alpha-1 chain	tubA	0.948269	0.00568071	65.933	LS(0.948)VDY(0.052)GKK	3	0.0086439	2	1.025	0.975	0.952	1.02	0.933333
P24633	437	S	Tubulin alpha-1 chain	tubA	0.971815	8.03317e-22	124.08	DYEEVAS(0.972)DS(0.028)LEEEGEEVEY	3	-0.86498	5	1.029	0.971	0.944	1.02	0.92549
P24634	284	S	Tubulin alpha-2 chain	tubB	0.79732	0.0025119	69.598	S(0.184)S(0.797)HES(0.019)FK	2	1.4307	2	1.083	0.919	0.849	1.035	0.82029
P28348	727	S	Nitrogen assimilation transcription factor nirA	nirA	0.99223	3.05156e-05	83.292	S(0.008)FS(0.992)AQLAHNEAR	2	1.1866	2	1.002	0.998	0.996	0.855	1.16491
P29429	4	S	Thioredoxin	TRX1	0.998201	0.000667649	51.771	GAS(0.998)EHVPPIT(0.001)SK	3	-0.26814	1				1.191
P30284	124	S	G2/mitotic-specific cyclin-B	nimE	0.751626	0.000106045	65.298	RPGS(0.752)GS(0.248)GMGSAMK	3	0.89721	1	1.116	0.886	0.794	0.904	0.878319
P36011	421	S	Cell pattern formation-associated protein stuA	stuA	0.999503	1.38682e-14	146.79	GS(1)VTEIESDVK	2	-0.52967	11	0.996	1.004	1.008	1.048	0.961832
P36011	591	T	Cell pattern formation-associated protein stuA	stuA	0.939825	3.85672e-18	101.3	T(0.94)LT(0.059)ET(0.001)PVGGPVGGVPLGLQPMK	3	-2.7312	1	1.014	0.986	0.972	1.048	0.927481
P38091	8	Y	Cytochrome c	cycA	0.977529	1.9791e-06	84.759	AKGGDSY(0.978)S(0.02)PGDS(0.002)TK	3	0.29131	8	0.987	1.013	1.026	1.078	0.951763
P38091	9	S	Cytochrome c	cycA	0.947671	3.92216e-07	93.371	AKGGDS(0.033)Y(0.014)S(0.948)PGDS(0.004)T(0.002)K	3	0.61713	16	1.031	0.969	0.941	1.078	0.872913
P38093	98	S	Developmental regulator flbA	flbA	1	9.35346e-05	124.92	S(1)FAALAR	2	-0.49267	1	0.91	1.088	1.196	0.969	1.23426
P40920	87	S	30 kDa heat shock protein	hsp30	0.843824	3.30641e-06	61.488	EY(0.021)HS(0.844)S(0.067)S(0.067)DDNKNDQADTENQAR	3	-0.43241	1	0.843	1.153	1.37	1.205	1.13693
P40920	34	S	30 kDa heat shock protein	hsp30	0.999924	0.00021309	67.997	GHAS(1)VQSFAPR	3	0.40796	1				1.205
P40920	144	T	30 kDa heat shock protein	hsp30	0.994301	0.00755376	82.645	T(0.003)FT(0.994)FPT(0.003)R	2	-1.5394	2	0.855	1.143	1.336	1.205	1.10871
P40920	9	T	30 kDa heat shock protein	hsp30	0.982075	6.50865e-05	83.633	T(0.018)IPT(0.982)PGDFAPLFR	2	-0.080189	3	1.007	0.993	0.985	1.205	0.817427
P41764	418	S	Glucose-6-phosphate 1-dehydrogenase	gsdA	1	0.00189242	71.451	RRFS(1)DLK	4	-0.38752	9	1.192	0.812	0.681	1.084	0.628229
P41764	368	S	Glucose-6-phosphate 1-dehydrogenase	gsdA	0.916398	0.00428864	62.271	DVT(0.084)S(0.916)GIFK	2	-0.55001	1				1.084
P41764	507	T	Glucose-6-phosphate 1-dehydrogenase	gsdA	0.775803	5.04458e-22	128.21	FSDAAGYQWPLT(0.043)HT(0.181)T(0.776)PNR	3	4.0544	5	0.957	1.043	1.09	1.084	1.00554
P41764	504	T	Glucose-6-phosphate 1-dehydrogenase	gsdA	0.85231	7.03323e-15	106.35	FSDAAGY(0.001)QWPLT(0.852)HT(0.073)T(0.073)PNRL	2	-0.017922	1	0.863	1.135	1.315	1.084	1.2131
P56859	11	S	Phosphoadenosine phosphosulfate reductase	sA	0.998295	1.38287e-16	133.93	MHSNYPS(0.998)DS(0.001)ETAELR	2	-0.31391	32	1.065	0.937	0.879	0.874	1.00572
P56859	7	S	Phosphoadenosine phosphosulfate reductase	sA	0.93583	6.88693e-06	75.773	MHS(0.936)NY(0.064)PS(0.989)DS(0.01)ET(0.001)AELR	3	-2.9148	1				0.874
P56859	249	S	Phosphoadenosine phosphosulfate reductase	sA	0.833163	6.22974e-25	143.04	SVGDYHS(0.02)T(0.146)S(0.833)PVKENEDER	2	1.3542	4	0.989	1.011	1.023	0.874	1.17048
P78611	74	S	Chitin synthase D	chsD	1	0.0171682	46.001	S(1)LVKPER	3	-0.66554	2	0.96	1.04	1.084	0.919	1.17954
P78611	621	S	Chitin synthase D	chsD	0.996014	0.00162041	65.404	LNPS(0.004)AS(0.996)R	2	0.73024	2				0.919
P78611	551	S	Chitin synthase D	chsD	0.999998	0.000208787	74.133	RAS(1)FLPTTSR	3	-0.01244	1	1.063	0.939	0.883	0.919	0.960827
P78611	597	S	Chitin synthase D	chsD	0.99385	1.22879e-06	81.822	LVPPASGT(0.002)T(0.004)PS(0.994)IYR	3	2.0409	1				0.919
P78611	624	S	Chitin synthase D	chsD	0.871521	4.6427e-05	125.23	LNPS(0.054)AS(0.484)RT(0.59)S(0.872)LVQDS(0.001)R	2	-1.2818	2	1.066	0.936	0.878	0.919	0.955386
P78611	31	S	Chitin synthase D	chsD	0.991345	1.59589e-18	135.98	RRES(0.991)DS(0.009)LSNNDPTSPR	3	1.4274	7	1.062	0.94	0.886	0.919	0.964091
P78616	6	T	Fatty acid synthase, beta subunit	fasB	0.989815	7.998e-23	140.27	MYGTS(0.01)T(0.99)GPQT(0.548)GINT(0.452)PR	2	-0.63715	5	1.009	0.991	0.981
P78616	10	T	Fatty acid synthase, beta subunit	fasB	0.998991	7.998e-23	140.27	MY(0.001)GTSTGPQT(0.999)GINT(1)PR	3	-0.044656	6	1.048	0.953	0.91
P78616	2081	S	Fatty acid synthase, beta subunit	fasB	0.999493	1.25718e-05	96.067	YEEGTEGGS(0.999)R	2	0.36925	1	0.985	1.015	1.031
P78616	14	T	Fatty acid synthase, beta subunit	fasB	0.999999	6.48864e-17	129.2	MYGTST(0.002)GPQT(0.998)GINT(1)PR	2	-0.26249	44	0.995	1.005	1.009
P78621	913	S	Cytokinesis protein sepA	sepA	0.990216	6.92248e-06	64.114	LNLSLNPVGS(0.99)VY(0.01)R	3	-0.12671	1				0.871
P78621	631	S	Cytokinesis protein sepA	sepA	0.988	0.00135047	47.499	ES(0.117)S(0.453)S(0.399)T(0.043)KDS(0.988)IEGEVK	3	0.0048811	1				0.871
P78621	114	S	Cytokinesis protein sepA	sepA	1	0.00162992	49.333	KEPS(1)PGHLAK	4	0.369	1				0.871
P78621	108	S	Cytokinesis protein sepA	sepA	0.782126	0.000183668	51.524	AET(0.211)S(0.782)PRKEPS(0.006)PGHLAK	4	-0.42255	1				0.871
P79036	86	S	G5P19	---	0.999999	1.18724e-07	65.875	KGS(1)DDEEDMDVNFDDDEGGTGGFVR	3	-0.77697	1	1.005	0.995	0.991
P80581	15	S	Hexokinase	hxkA	0.963664	3.71469e-09	93.776	KGS(0.964)MS(0.036)DVPQNLLEHIK	3	-0.61178	8	1.029	0.971	0.944	1.033	0.913843
P87208	555	S	Pyruvate decarboxylase	pdcA	1	0.00317545	60.255	EDAPAS(1)LK	3	-0.43759	5	0.907	1.091	1.202	1.169	1.02823
P87249	339	S	HAPB protein	hapB	0.999999	3.38522e-05	66.893	ASDGNNENPNS(1)AKK	3	0.31372	1	1.033	0.967	0.935	1.064	0.878759
P87249	320	S	HAPB protein	hapB	0.849537	3.32953e-05	85.522	AVS(0.013)DS(0.85)S(0.137)PASQK	3	0.44846	1				1.064
P87249	330	S	HAPB protein	hapB	1	5.97432e-08	105.79	KAS(1)DGNNENPNSAK	2	0.23947	1	0.989	1.011	1.023	1.064	0.961466
P87249	186	S	HAPB protein	hapB	0.999185	5.49543e-23	126.04	MS(0.001)HVGS(0.999)PHVQNAQPVMNHVGR	3	0.53816	8	1.027	0.973	0.947	1.064	0.890038
P87249	321	S	HAPB protein	hapB	0.904485	2.26098e-09	117.7	AVSDS(0.095)S(0.904)PAS(0.001)QKR	2	0.53117	8	1.082	0.92	0.851	1.064	0.799812
P87249	318	S	HAPB protein	hapB	0.977447	5.117e-07	77.185	AVS(0.977)DS(0.009)S(0.004)PAS(0.01)QK	2	-1.314	1				1.064
Q00083	1263	S	Anucleate primary sterigmata protein A	apsA	0.850815	1.28405e-09	70.028	RPGS(0.851)AAS(0.076)QAS(0.037)S(0.037)VQIHPPLPADHK	5	0.085476	1				0.882
Q00083	709	S	Anucleate primary sterigmata protein A	apsA	1	0.000273457	117.53	MLPGFDS(1)R	2	1.4434	2	0.954	1.046	1.098	0.882	1.2449
Q00083	1299	S	Anucleate primary sterigmata protein A	apsA	0.999989	7.78816e-23	111.15	SIDQRPAS(1)AGLMGPPLAPASAVR	3	-1.9858	8	1.031	0.969	0.941	0.882	1.06689
Q00083	1581	S	Anucleate primary sterigmata protein A	apsA	0.997552	8.23595e-07	86.367	ASPYPPS(0.001)HY(0.002)S(0.998)DQAR	3	0.39199	15	1.097	0.905	0.825	0.882	0.935374
Q00083	1256	S	Anucleate primary sterigmata protein A	apsA	0.985656	1.35973e-05	73.138	SRPVPQAS(0.014)NAS(0.986)LHK	4	0.58542	4	1.095	0.907	0.828	0.882	0.938776
Q00083	582	S	Anucleate primary sterigmata protein A	apsA	0.956519	0.000904378	90.05	VS(0.04)S(0.957)MT(0.004)LAK	2	0.33943	3	1.072	0.93	0.868	0.882	0.984127
Q00083	1354	S	Anucleate primary sterigmata protein A	apsA	0.911872	1.75771e-05	72.21	RS(0.074)S(0.912)VS(0.007)S(0.002)FAS(0.004)ELEER	2	-0.10413	1	1.123	0.879	0.782	0.882	0.886621
Q00083	825	S	Anucleate primary sterigmata protein A	apsA	0.995888	2.36626e-09	111.34	KVDIPDS(0.996)PT(0.004)TQR	2	-0.70754	4	0.957	1.043	1.091	0.882	1.23696
Q00083	655	S	Anucleate primary sterigmata protein A	apsA	0.988427	1.96823e-05	72.932	PSSARES(0.988)PS(0.006)T(0.004)S(0.001)FTR	3	0.31371	2	0.975	1.025	1.051	0.882	1.19161
Q00083	1626	S	Anucleate primary sterigmata protein A	apsA	0.99892	1.00782e-33	127.14	KGPY(0.001)AASSLNEDSIHNHDDS(0.999)VEDLR	4	1.1126	2	1.084	0.918	0.847	0.882	0.960317
Q00083	498	S	Anucleate primary sterigmata protein A	apsA	0.928255	9.3674e-24	120.64	KAEVEIHDSDWESNAGDIS(0.928)PT(0.072)HK	5	1.1141	1	1.058	0.944	0.892	0.882	1.01134
Q00083	1546	S	Anucleate primary sterigmata protein A	apsA	0.951143	0.0128311	40.724	MSVS(0.004)S(0.009)S(0.035)QS(0.951)R	2	-0.31185	1	1.06	0.942	0.888	0.882	1.0068
Q00083	1542	S	Anucleate primary sterigmata protein A	apsA	0.758966	0.00158438	61.363	MS(0.049)VS(0.759)S(0.188)S(0.004)QSR	2	-0.10622	1				0.882
Q00083	525	T	Anucleate primary sterigmata protein A	apsA	0.997169	1.90614e-22	130.3	S(0.002)DAYHT(0.997)AT(0.001)EADDPFETANER	3	-1.0544	1	1.029	0.971	0.943	0.882	1.06916
Q00083	1323	T	Anucleate primary sterigmata protein A	apsA	0.999286	7.83889e-19	110.83	T(0.999)PNES(0.001)ALQVGSAK	2	1.0328	7	1.018	0.982	0.966	0.882	1.09524
Q00170	292	S	Regulatory protein	amdA	1	1.56787e-06	81.157	LPS(1)LQPEAHDVDDR	2	1.1025	2				0.909
Q00202	445	S	pH-response transcription factor pacC/RIM101	pacC	0.914457	1.08793e-18	96.123	SPISLPS(0.085)AHRVS(0.914)PPHESGSSMYPR	4	0.1878	5	1.067	0.935	0.876	1.22	0.718033
Q00202	643	S	pH-response transcription factor pacC/RIM101	pacC	1	3.2295e-08	80.102	ADVDMEGVERDS(1)LPRS(1)PR	4	-0.021854	21	1.088	0.914	0.84	1.22	0.688525
Q00202	173	S	pH-response transcription factor pacC/RIM101	pacC	0.999758	9.07666e-25	146.97	THADDSVLVRS(1)PEPGSR	3	-0.21011	22	0.973	1.027	1.055	1.22	0.864754
Q00202	440	S	pH-response transcription factor pacC/RIM101	pacC	0.999115	0.000128814	50.592	SPIS(0.001)LPS(0.999)AHR	3	0.081314	1				1.22
Q00202	542	S	pH-response transcription factor pacC/RIM101	pacC	0.902786	1.44391e-33	145.59	QISASLIDPALHS(0.097)GS(0.903)PGEDDVTR	3	-0.98048	1	1.004	0.996	0.993	1.22	0.813934
Q00202	639	S	pH-response transcription factor pacC/RIM101	pacC	1	3.2295e-08	91.622	ADVDMEGVERDS(1)LPRS(1)PR	4	-0.021854	18	1	1	1	1.22	0.819672
Q00202	623	S	pH-response transcription factor pacC/RIM101	pacC	0.991912	0.0045313	54.259	VS(0.008)RS(0.992)PVS(0.001)K	3	-0.10723	1	1.014	0.986	0.973	1.22	0.797541
Q00202	525	T	pH-response transcription factor pacC/RIM101	pacC	0.97512	8.6758e-17	108.77	AASESMDLSSDDKES(0.025)GERT(0.975)PK	4	0.37973	5	0.986	1.014	1.028	1.22	0.842623
Q00646	180	T	Cyclin-dependent kinase 1	nimX	0.964645	5.24967e-06	94.09	T(0.032)Y(0.001)T(0.965)HEVVTLWY(0.002)R	3	3.3404	3	1.007	0.993	0.987	0.95	1.03895
Q00646	15	Y	Cyclin-dependent kinase 1	nimX	0.99932	1.95452e-10	131.35	IGEGTY(0.999)GVVYK	2	0.73511	10	1.029	0.971	0.944	0.95	0.993684
Q00647	371	S	Myosin-1	myoA	0.99967	9.64911e-15	120.9	RGS(1)VYEVPLNTTQALAVR	2	0.70587	11	1.043	0.957	0.918	0.931	0.986037
Q00647	1186	T	Myosin-1	myoA	1	0.00236571	47.037	KT(1)APAPPPAPR	3	0.050247	1				0.931
Q00647	791	S	Myosin-1	myoA	1	0.000368457	103.08	RMS(1)ILGSR	3	-0.92766	14	1.076	0.926	0.862	0.931	0.925886
Q00647	1052	S	Myosin-1	myoA	0.977176	4.07701e-09	105.92	PVPQPVAAVAAS(0.023)HS(0.977)R	3	0.39682	2	1.018	0.982	0.966	0.931	1.03759
Q00658	237	S	FlbD	flbD	0.962877	2.66626e-09	92.289	T(0.003)LPS(0.963)PQLHS(0.034)LPPLVDTR	2	2.9326	2	1.07	0.932	0.871
Q00658	119	S	FlbD	flbD	0.879361	3.42842e-07	96.773	GLQQSINS(0.117)S(0.879)PHS(0.004)R	2	-1.9649	2	1.105	0.897	0.812
Q00658	137	S	FlbD	flbD	0.981364	9.95474e-05	84.62	AS(0.981)IGGT(0.122)S(0.897)PIFR	2	1.3993	2	1.158	0.846	0.73
Q00658	173	S	FlbD	flbD	0.979462	7.77644e-05	75.376	RES(0.979)FS(0.018)T(0.003)ASTFSR	3	0.5151	1	1.06	0.942	0.889
Q00658	142	S	FlbD	flbD	0.921971	9.95474e-05	84.62	ASIGGT(0.078)S(0.922)PIFR	2	-0.11889	4	1.116	0.886	0.794
Q00659	271	S	Probable E3 ubiquitin ligase complex SCF subunit sconB	sconB	0.999296	4.28821e-18	110.4	GVVGPRS(0.999)PDAS(0.909)AES(0.09)PPS(0.002)GK	3	1.9087	7	0.936	1.062	1.135	0.966	1.17495
Q00659	18	S	Probable E3 ubiquitin ligase complex SCF subunit sconB	sconB	0.994942	0.00262777	48.899	HRS(0.995)DAS(0.004)EQS(0.001)FK	3	-0.35681	2	0.804	1.192	1.483	0.966	1.5352
Q00659	278	S	Probable E3 ubiquitin ligase complex SCF subunit sconB	sconB	0.999377	1.07715e-05	90.453	SPDASAES(0.999)PPSGK	3	0.31641	3	0.993	1.007	1.016	0.966	1.05176
Q00659	275	S	Probable E3 ubiquitin ligase complex SCF subunit sconB	sconB	0.908764	2.7236e-08	74.123	GVVGPRS(0.999)PDAS(0.909)AES(0.09)PPS(0.002)GK	3	1.9087	1	0.959	1.041	1.086	0.966	1.12422
Q00664	86	S	Nuclear distribution protein nudF	nudF	0.925934	1.23016e-06	81.807	SLQAELEAS(0.926)PS(0.074)AAR	3	-0.31205	1	1.041	0.959	0.922	1.044	0.883142
Q00666	6	S	AnkA	ankA	0.999992	0.000365831	104.48	VATFS(1)PHR	3	-0.62327	1	0.994	1.006	1.012
Q00666	613	S	AnkA	ankA	0.845652	0.00118384	60.157	GT(0.033)NS(0.846)S(0.121)PLHDR	2	-0.21332	1
Q00666	71	S	AnkA	ankA	0.976266	1.25904e-05	74.993	NTSYVSS(0.001)PLS(0.976)PS(0.023)RR	3	0.77363	1	1.01	0.99	0.979
Q00666	614	S	AnkA	ankA	0.770226	0.00407696	42.785	GT(0.014)NS(0.215)S(0.77)PLHDR	3	-0.050663	1
Q00737	1079	S	Chromosome segregation protein sudA	sudA	1	5.83173e-11	120.63	AEDDLES(1)EDEEAK	2	-0.81092	1				0.992
Q00741	172	S	TamA	tamA	0.857565	1.3781e-05	81.632	ADS(0.858)ARS(0.142)PLSEHPR	4	-0.079515	3	1.098	0.904	0.824
Q00741	229	S	TamA	tamA	0.999257	0.000254707	80.371	KLS(0.999)DDGT(0.001)FMR	3	-1.3117	2
Q00741	160	S	TamA	tamA	0.989094	2.64539e-05	67.418	KLDDIINS(0.011)DADS(0.989)PK	3	-0.35141	3	0.95	1.049	1.105
Q00741	175	S	TamA	tamA	0.999453	0.000102131	84.054	S(0.999)PLS(0.001)EHPR	3	0.42891	13	1.014	0.986	0.973
Q00743	158	S	Guanine nucleotide-binding protein subunit alpha	fadA	0.998534	0.00212559	72.2	Y(0.001)YFDS(0.999)IER	2	-0.022681	1				0.943
Q00757	120	S	Chitin synthase B	chsB	0.940537	6.80862e-11	95.195	VAS(0.007)PY(0.023)ARS(0.941)ET(0.015)S(0.005)S(0.007)T(0.003)EAWR	3	0.62288	3	0.969	1.031	1.065	0.915	1.16393
Q00757	64	S	Chitin synthase B	chsB	0.943668	0.000259961	83.182	GLT(0.056)AS(0.944)PVQR	2	-0.90908	2	1.08	0.922	0.854	0.915	0.933333
Q00757	117	Y	Chitin synthase B	chsB	0.867792	0.0192023	65.88	VAS(0.132)PY(0.868)AR	2	0.25968	1				0.915
Q00757	10	S	Chitin synthase B	chsB	0.999972	1.59875e-49	173.89	AYHGSGPQS(1)PGEHTYDDGHQLR	4	0.10794	24	0.987	1.013	1.027	0.915	1.1224
Q00757	115	S	Chitin synthase B	chsB	0.979682	2.18345e-05	94.114	VAS(0.98)PY(0.02)AR	2	-0.46521	6	1.041	0.959	0.921	0.915	1.00656
Q00771	329	S	Calcium/calmodulin-dependent protein kinase cmkA	cmkA	0.999897	1.18585e-13	81.477	MQEEDEEDIPS(1)AVDVQASEASDK	3	2.4885	2	0.952	1.047	1.101	1.026	1.0731
Q01981	106	S	DNA-binding protein creA	creA	0.945721	0.000344342	75.89	FS(0.046)RS(0.946)DELT(0.009)R	3	0.49261	1	1.088	0.914	0.839	1.039	0.807507
Q01981	193	S	DNA-binding protein creA	creA	0.964274	0.0175145	45.891	S(0.007)NLS(0.964)PY(0.021)S(0.008)R	2	-0.49582	1				1.039
Q01981	262	S	DNA-binding protein creA	creA	0.932589	1.45377e-11	116.78	S(0.014)HS(0.933)HEDEDS(0.001)Y(0.052)AS(0.001)HR	2	0.6062	12	0.975	1.025	1.051	1.039	1.01155
Q01981	176	S	DNA-binding protein creA	creA	0.999762	7.62481e-28	110.47	SAPVSQVGSPDIS(1)PPHSFSNYANHMR	3	0.19605	19	1.001	0.999	0.997	1.039	0.959577
Q02398	376	T	Postreplication repair E3 ubiquitin-protein ligase rad18	uvsH	0.98415	3.05568e-15	103.12	SAQLVDQPIEAS(0.016)LT(0.984)PQDVDEK	3	1.9364	1				1.12
Q02398	417	S	Postreplication repair E3 ubiquitin-protein ligase rad18	uvsH	1	0.0317678	42.718	AVNS(1)PMK	2	-1.0546	1	1.021	0.979	0.958	1.12	0.855357
Q0PWH5	28	T	G protein gamma subunit	gpgA	1	0.00110004	76.302	RLT(1)ELNAR	3	-0.064076	1	1.076	0.926	0.86	1.048	0.820611
Q0PWH5	18	S	G protein gamma subunit	gpgA	1	0.000991066	74.611	QS(1)VADLK	2	-0.16326	13	1.029	0.971	0.944	1.048	0.900763
Q12526	197	S	Ras-like protein	rasA	1	1.30081e-47	193.8	APDS(1)KMDVS(1)EPGESAGCCGK	4	-0.76651	10	1.025	0.975	0.951	0.948	1.00316
Q12526	180	S	Ras-like protein	rasA	0.921819	3.67733e-05	73.735	EMS(0.01)NPS(0.922)GS(0.068)GAFGAR	2	-0.18854	4	1.02	0.98	0.961	0.948	1.01371
Q12526	182	S	Ras-like protein	rasA	0.889708	5.84918e-11	112.01	EMSNPS(0.11)GS(0.89)GAFGAR	3	-0.3719	5	1.097	0.905	0.825	0.948	0.870253
Q12526	177	S	Ras-like protein	rasA	0.996989	1.01852e-08	106.93	EMS(0.997)NPS(0.003)GSGAFGAR	3	0.63857	8	1.044	0.956	0.916	0.948	0.966245
Q12526	192	S	Ras-like protein	rasA	1	3.24868e-28	142.32	APDS(1)KMDVS(1)EPGESAGCCGK	4	-0.76651	21	1.039	0.961	0.925	0.948	0.975738
Q12555	358	S	Sulfate adenylyltransferase	met3	0.971447	0.00112447	60.893	TLDIS(0.971)GT(0.028)ELR	2	1.5521	1				0.994
Q12607	24	S	Cystathionine beta-lyase	metG	0.999974	1.15126e-14	82.364	AFPQVDAEGHNLPPS(1)PAPS(0.235)S(0.716)PHGS(0.049)R	4	0.23746	24	1.024	0.976	0.953
Q12607	29	S	Cystathionine beta-lyase	metG	0.911992	9.42215e-28	112.06	AFPQVDAEGHNLPPSPAPS(0.066)S(0.912)PHGS(0.022)R	4	-0.35215	56	1.032	0.968	0.939
Q1ANE5	27	T	Serine/threonine-protein phosphatase	ppzA	0.97058	0.0475913	49.448	S(0.029)DT(0.971)KES(1)LR	2	-0.30541	1	1.045	0.955	0.914	0.948	0.964135
Q1ANE5	33	S	Serine/threonine-protein phosphatase	ppzA	0.998439	0.00599346	59.931	ES(0.002)LRS(0.998)FR	3	-0.3208	1	1.026	0.974	0.95	0.948	1.00211
Q1ANE5	21	S	Serine/threonine-protein phosphatase	ppzA	0.987069	1.75833e-18	131.82	GNSGAGDSLQS(0.002)YPS(0.987)FS(0.011)K	2	1.5377	3	0.958	1.042	1.088	0.948	1.14768
Q1ANE5	37	S	Serine/threonine-protein phosphatase	ppzA	0.984561	0.015014	47.853	S(0.015)FRGS(0.985)IR	3	-0.97079	1	0.943	1.055	1.119	0.948	1.18038
Q1ANE5	502	S	Serine/threonine-protein phosphatase	ppzA	0.998833	8.39344e-13	117.21	NS(0.001)LINS(0.999)PPAVVSAQS(1)F	2	-2.0498	13	1.016	0.984	0.968	0.948	1.0211
Q1ANE5	30	S	Serine/threonine-protein phosphatase	ppzA	0.999928	0.00289974	61.958	S(0.029)DT(0.971)KES(1)LR	2	-0.30541	5	1.008	0.992	0.984	0.948	1.03797
Q1ANE5	66	S	Serine/threonine-protein phosphatase	ppzA	0.976164	3.58152e-18	112.47	ASTSALNQSDDKS(0.024)DAGS(0.976)MK	3	-0.34113	2	0.953	1.047	1.1	0.948	1.16034
Q1ANE5	511	S	Serine/threonine-protein phosphatase	ppzA	0.99999	3.12764e-18	135.31	NSLINSPPAVVSAQS(1)F	2	-0.046858	6	0.972	1.028	1.058	0.948	1.11603
Q1WD26	119	S	FarA	farA	1	0.000970744	53.448	REES(1)LPMPGK	3	0.4602	3	1.034	0.966	0.934
Q1WD26	739	S	FarA	farA	1	0.00735361	42.785	DGLPGAGNS(1)R	2	0.23207	1
Q1WD27	14	S	ScfA	scfA	1	0.000432487	69.721	QPQS(1)PHFPR	3	0.071265	1	1.085	0.917	0.846
Q27PP1	205	T	Squalene epoxidase	ergA	0.873317	0.00467043	57.785	QY(0.009)HPY(0.118)T(0.873)PK	3	0.19201	1				1.06
Q30KV5	214	S	Prephenate dehydratase	phenA	0.82023	0.000279707	60.307	ELS(0.174)KS(0.82)PAVLET(0.006)K	3	0.63135	2				1.042
Q4U208	274	T	Class V chitin synthase	chsD	0.972205	4.35711e-33	140.21	LTFDATPAEDPY(0.001)ET(0.972)ES(0.027)QTGSSAK	3	-4.4533	5	0.951	1.048	1.103
Q4U208	276	S	Class V chitin synthase	chsD	0.921248	7.64046e-19	104.14	LTFDATPAEDPY(0.045)ET(0.953)ES(0.921)QT(0.076)GS(0.004)S(0.001)AK	3	-2.4095	1	0.996	1.004	1.009
Q4U208	1376	S	Class V chitin synthase	chsD	0.998568	9.51848e-08	94.707	DDRS(0.999)EIS(0.001)GISYGTK	3	1.3121	2	0.989	1.011	1.023
Q4U208	456	S	Class V chitin synthase	chsD	0.999707	0.000376464	68.277	TANYADS(1)KVR	3	-0.13389	6	0.988	1.012	1.024
Q4U208	467	S	Class V chitin synthase	chsD	0.994933	2.99035e-18	115.58	LLNPS(0.005)DHS(0.995)PGAYIYGDESK	3	-1.3607	5	0.935	1.063	1.136
Q4U208	434	S	Class V chitin synthase	chsD	1	4.84355e-28	142.23	VIPS(1)FAAEDDGGDALLHPR	3	1.6599	1	1.042	0.958	0.92
Q4U208	481	S	Class V chitin synthase	chsD	0.979858	0.0178711	41.386	QAS(0.98)NT(0.51)S(0.51)RDFDGR	2	-0.30699	1
Q4U208	1379	S	Class V chitin synthase	chsD	0.999699	1.73384e-06	95.264	SEIS(1)GISYGTK	2	-0.1559	10	0.952	1.047	1.101
Q4U208	1382	S	Class V chitin synthase	chsD	0.999931	5.66081e-07	101.32	S(0.004)EIS(0.996)GIS(1)YGTK	3	0.26815	9	0.961	1.039	1.081
Q4U208	496	S	Class V chitin synthase	chsD	0.994887	2.24286e-18	113.23	S(0.004)DAGY(0.001)S(0.995)AFNSGDMFHNLETR	3	-1.1437	2	1.008	0.992	0.985
Q4U208	1393	S	Class V chitin synthase	chsD	0.999561	1.84555e-09	107.65	YHPATQS(1)EYGFPGSR	3	0.29964	1
Q56UE1	369	S	NSDC	nsdC	0.997517	1.11604e-05	97.69	S(0.001)NS(0.998)VS(0.001)SYQAR	2	0.12004	5	0.936	1.062	1.134	1.089	1.04132
Q56UE1	61	S	NSDC	nsdC	0.785085	3.20204e-09	77.51	S(0.215)KDS(0.785)LPAMSTTAVPNSGSAER	3	1.677	1				1.089
Q56UE1	186	S	NSDC	nsdC	0.981896	3.71402e-05	64.275	AFS(0.982)Y(0.018)PMPT(0.001)GAFNDPR	3	0.029257	6	0.942	1.056	1.122	1.089	1.0303
Q56UE1	187	Y	NSDC	nsdC	0.933709	1.03889e-10	111.22	AFS(0.029)Y(0.934)PMPT(0.037)GAFNDPR	2	1.1285	4	0.9	1.098	1.221	1.089	1.12121
Q56UE1	202	S	NSDC	nsdC	0.999935	2.08456e-09	113.99	RGLS(1)LPSSGLHK	4	0.067509	11	0.89	1.108	1.244	1.089	1.14233
Q56UE1	469	S	NSDC	nsdC	0.985604	6.05488e-09	88.548	AHS(0.986)AGIS(0.014)HPFPQQSYNR	3	-0.21425	5	1.018	0.982	0.965	1.089	0.886134
Q5AQ92	213	S	C2H2 finger domain protein, putative (AFU_orthologue AFUA_2G16230)	ANIA_09538	0.999701	4.5391e-13	130.72	S(1)PGPSQALTLPK	2	0.49345	10	1.033	0.967	0.935	0.946	0.988372
Q5AQA2	448	S	Maintenance of mitochondrial morphology protein 1	mmm1	0.97994	1.03196e-07	78.354	TSSY(0.006)QVET(0.002)GAPRS(0.984)PS(0.98)LT(0.028)R	3	-0.81105	2	1.023	0.977	0.955	0.993	0.961732
Q5AQA2	446	S	Maintenance of mitochondrial morphology protein 1	mmm1	0.984158	2.59658e-09	88.09	TSSY(0.006)QVET(0.002)GAPRS(0.984)PS(0.98)LT(0.028)R	3	-0.81105	5	1.012	0.988	0.977	0.993	0.983887
Q5AQA2	64	S	Maintenance of mitochondrial morphology protein 1	mmm1	0.945005	6.22156e-12	120.82	S(0.035)NS(0.945)IFS(0.02)QDAPPPR	2	1.8425	5	1.072	0.93	0.868	0.993	0.874119
Q5AQA2	432	S	Maintenance of mitochondrial morphology protein 1	mmm1	1	0.000868117	48.288	GLGPRPPLPFDAVS(1)R	3	2.9017	1	1.023	0.977	0.955	0.993	0.961732
Q5AQA2	454	S	Maintenance of mitochondrial morphology protein 1	mmm1	0.998071	4.54637e-05	52.72	S(0.998)LGDDFHMPGS(0.002)MPEAPGAQ	3	2.1339	1				0.993
Q5AQA3	165	S	1,2-dihydroxy-3-keto-5-methylthiopentene dioxygenase	adi1	0.999045	3.4348e-07	62.052	APELDENQHRKS(0.999)Y(0.001)LEGLTATSIAAN	4	-1.2095	1				1.058
Q5AQA4	205	Y	Putative ER-Golgi SNARE complex subunit Sed5 (Eurofung)	ANIA_09526	0.971845	2.98516e-05	100.31	S(0.014)DS(0.014)PLY(0.972)PSGR	2	0.65153	2	0.986	1.014	1.028	0.928	1.10776
Q5AQA4	229	S	Putative ER-Golgi SNARE complex subunit Sed5 (Eurofung)	ANIA_09526	0.936427	0.00012044	42.319	RTPQPGGSSDLLTLEPS(0.063)NPS(0.936)PLGR	4	1.6354	1	1.055	0.947	0.898	0.928	0.967672
Q5AQA4	202	S	Putative ER-Golgi SNARE complex subunit Sed5 (Eurofung)	ANIA_09526	0.790859	2.95824e-06	107.12	S(0.159)DS(0.791)PLY(0.051)PSGR	3	-0.67996	3	0.998	1.002	1.004	0.928	1.0819
Q5AQA4	211	T	Putative ER-Golgi SNARE complex subunit Sed5 (Eurofung)	ANIA_09526	0.998847	3.72418e-41	159.65	RT(0.999)PQPGGS(0.001)S(0.001)DLLTLEPSNPSPLGR	4	-0.090147	5	0.978	1.022	1.045	0.928	1.12608
Q5AQA7	258	S	Unknown	ANIA_09523	0.853539	0.000252685	50.924	QS(0.118)S(0.854)PLDS(0.026)APS(0.002)KPFVT(0.001)AR	3	0.36481	1
Q5AQB3	48	T	Unknown	ANIA_09517	0.999934	0.000323054	70.563	RMPT(1)PGQASR	3	1.1839	2	1.08	0.922	0.853	1.077	0.792015
Q5AQB5	99	S	Unknown	ANIA_09515	0.999931	1.20353e-06	99.927	SQLES(1)PNLAPK	2	0.17992	3	0.923	1.075	1.165	0
Q5AQB8	122	S	MICOS complex subunit	AN9512.2	0.949373	1.31403e-12	109.28	S(0.013)PS(0.01)S(0.949)PT(0.028)PTDLLTAQIR	2	0.6093	2				1.059
Q5AQC1	109	S	SAP domain protein, putative (AFU_orthologue AFUA_2G13820)	ANIA_09509	0.991974	9.1856e-12	105.96	AEETETDGAKS(0.992)AT(0.008)GATK	3	0.33721	1	0.982	1.018	1.036	1.033	1.0029
Q5AQC4	25	S	amino acid transporter (Eurofung) [Aspergillus nidulans FGSC A4]	AN9506.2	0.845979	6.84497e-16	133.32	S(0.019)QT(0.124)S(0.846)S(0.011)QDDAALLK	3	0.4491	1	1.041	0.959	0.922	0.931	0.990333
Q5AQC4	22	S	amino acid transporter (Eurofung) [Aspergillus nidulans FGSC A4]	AN9506.2	0.964084	1.17719e-42	199.17	S(0.964)QT(0.036)SSQDDAALLK	2	0.38343	1	0.974	1.026	1.055	0.931	1.13319
Q5AQC4	495	S	amino acid transporter (Eurofung) [Aspergillus nidulans FGSC A4]	AN9506.2	0.958915	5.1037e-16	127.3	GVVTETVEEVS(0.959)T(0.032)S(0.009)R	2	0.0031661	3	1.072	0.93	0.868	0.931	0.932331
Q5AQC4	24	T	amino acid transporter (Eurofung) [Aspergillus nidulans FGSC A4]	AN9506.2	0.94913	6.08465e-43	201.75	S(0.042)QT(0.949)S(0.009)SQDDAALLK	3	0.091609	2	1	1	1.001	0.931	1.07519
Q5AQC4	497	S	amino acid transporter (Eurofung) [Aspergillus nidulans FGSC A4]	AN9506.2	0.94202	3.94645e-12	121.62	GVVTETVEEVS(0.004)T(0.054)S(0.942)R	2	-0.18972	5	1.037	0.963	0.929	0.931	0.997852
Q5AQC4	496	T	amino acid transporter (Eurofung) [Aspergillus nidulans FGSC A4]	AN9506.2	0.768186	7.08309e-16	127.83	GVVTETVEEVS(0.146)T(0.768)S(0.086)R	3	-0.74957	6	1.073	0.929	0.866	0.931	0.930183
Q5AQC4	26	S	amino acid transporter (Eurofung) [Aspergillus nidulans FGSC A4]	AN9506.2	0.995075	2.01055e-42	194.19	SQTS(0.005)S(0.995)QDDAALLK	2	1.0451	4	1.017	0.983	0.968	0.931	1.03974
Q5AQD2	22	T	Tetratricopeptide repeat protein 1 (TTC1), putative (AFU_orthologue AFUA_6G10770)	ANIA_09498	1	5.03457e-46	175.07	DLTNHAGS(1)DT(1)ENEDEVFHDAR	3	-0.93136	14	1.074	0.928	0.865	1.027	0.842259
Q5AQD2	20	S	Tetratricopeptide repeat protein 1 (TTC1), putative (AFU_orthologue AFUA_6G10770)	ANIA_09498	1	5.03457e-46	175.07	DLTNHAGS(1)DT(1)ENEDEVFHDAR	3	-0.93136	14	1.046	0.954	0.912	1.027	0.888023
Q5AQD8	147	S	DNA binding regulatory protein AmdX [Source:UniProtKB/TrEMBLAcc:P79045]	ANIA_09492	0.97834	0.00261549	43.946	KNS(0.978)VAGAS(0.011)S(0.01)NMRPR	3	-1.9589	1				1.11
Q5AQD8	481	S	DNA binding regulatory protein AmdX [Source:UniProtKB/TrEMBLAcc:P79045]	ANIA_09492	0.99794	0.000128867	63.681	KY(0.002)S(0.998)QPATGMIQCR	3	0.031794	3	0.987	1.013	1.027	1.11	0.925225
Q5AQD8	500	S	DNA binding regulatory protein AmdX [Source:UniProtKB/TrEMBLAcc:P79045]	ANIA_09492	0.876538	7.66948e-18	112.47	S(0.003)S(0.003)S(0.019)S(0.877)PT(0.071)S(0.024)T(0.003)NQLPSTADMQR	2	1.2566	1				1.11
Q5AQD8	126	S	DNA binding regulatory protein AmdX [Source:UniProtKB/TrEMBLAcc:P79045]	ANIA_09492	0.96826	8.6003e-45	165.02	RES(0.968)T(0.032)GAAGAGAGAGAGTNR	2	0.15761	19	1.031	0.969	0.941	1.11	0.847748
Q5AQE1	94	T	Unknown	AN9489.2	1	4.4041e-18	98.978	AS(0.158)S(0.842)LVDNT(1)PVK	3	0.96226	15	0.967	1.033	1.068	1.05	1.01714
Q5AQE1	160	T	Unknown	AN9489.2	1	1.14499e-11	115.91	AERT(1)PRS(1)PLVEVVAQSHR	4	0.31954	16	0.981	1.019	1.039	1.05	0.989524
Q5AQE1	107	S	Unknown	AN9489.2	0.867978	4.42785e-09	70.217	ASS(0.001)LVDNT(0.998)PVKAET(0.014)S(0.012)GS(0.107)GVGS(0.868)AAR	3	-0.60459	2	1.035	0.965	0.932	1.05	0.887619
Q5AQE1	163	S	Unknown	AN9489.2	1	1.14499e-11	115.91	S(1)PLVEVVAQSHR	3	0.04767	19	1.004	0.996	0.992	1.05	0.944762
Q5AQE1	88	S	Unknown	AN9489.2	0.998499	4.76154e-19	102.03	AS(0.002)RAS(0.998)S(0.999)LVDNT(0.001)PVK	2	-0.30537	6	0.949	1.05	1.109	1.05	1.05619
Q5AQE1	49	S	Unknown	AN9489.2	0.811132	2.0463e-11	100.76	LDEHLQNNS(0.189)S(0.811)IFGDDTR	3	-0.14181	3	0.989	1.011	1.022	1.05	0.973333
Q5AQE1	132	S	Unknown	AN9489.2	0.875493	2.52717e-11	78.913	AKEEESSSDVS(0.001)AT(0.054)S(0.875)PT(0.07)QALNDAAATPAR	3	1.2018	1				1.05
Q5AQE1	89	S	Unknown	AN9489.2	0.999381	7.30918e-17	155.66	AS(0.002)RAS(0.998)S(0.999)LVDNT(0.001)PVK	2	-0.30537	21	0.959	1.041	1.084	1.05	1.03238
Q5AQE1	178	S	Unknown	AN9489.2	0.999997	4.7739e-06	79.393	LPPS(1)PAVVTEAIER	3	-0.22437	22	0.965	1.035	1.073	1.05	1.0219
Q5AQF7	427	T	Unknown	ANIA_09473	0.982457	7.9063e-12	106.35	RVVT(0.982)WT(0.018)AAASQPPASDR	3	0.76251	2	0.987	1.013	1.027
Q5AQF7	453	S	Unknown	ANIA_09473	0.988225	2.04232e-07	105.53	RS(0.001)NS(0.988)T(0.011)GTAFLDR	3	-0.34275	3	1.033	0.967	0.937
Q5AQF7	279	S	Unknown	ANIA_09473	0.999983	3.46092e-07	79.177	RVS(1)APPGSVFPEDSCR	3	0.72123	1
Q5AQF7	473	S	Unknown	ANIA_09473	0.936424	0.0304922	43.442	QS(0.936)VAS(0.064)PR	2	-0.75959	2
Q5AQF9	197	S	DRAP deaminase, putative (AFU_orthologue AFUA_2G13200)	ANIA_09471	1	1.9013e-39	190.55	VETNLDDIS(1)EDEAKRQDLLR	4	0.55261	34	0.943	1.055	1.12	1.089	1.02847
Q5AQG3	147	S	Protein phosphatase regulatory subunit (Eurofung)	ANIA_09467	0.994759	0.00346603	44.391	RQHS(0.995)S(0.984)RFDIS(0.021)DQR	3	-1.0807	2	1.046	0.954	0.912	1.008	0.904762
Q5AQG3	610	S	Protein phosphatase regulatory subunit (Eurofung)	ANIA_09467	0.999999	2.40628e-05	87.429	LQS(1)LKLDEAGSK	3	-0.65631	1				1.008
Q5AQG3	148	S	Protein phosphatase regulatory subunit (Eurofung)	ANIA_09467	0.984405	0.00346603	44.391	RQHS(0.995)S(0.984)RFDIS(0.021)DQR	3	-1.0807	1	1.067	0.935	0.876	1.008	0.869048
Q5AQG3	153	S	Protein phosphatase regulatory subunit (Eurofung)	ANIA_09467	0.814742	0.00880061	43.208	RQHS(0.822)S(0.364)RFDIS(0.815)DQR	2	-0.45951	1	0.979	1.021	1.042	1.008	1.03373
Q5AQG4	59	S	WW domain protein (AFU_orthologue; AFUA_6G06520) [Aspergillus nidulans FGSC A4]	ANIA_09466	0.993169	4.55692e-05	88.163	RT(0.007)HS(0.993)FDNNLR	3	1.8245	4	1.096	0.906	0.827	0.966	0.856108
Q5AQG4	535	S	WW domain protein (AFU_orthologue; AFUA_6G06520) [Aspergillus nidulans FGSC A4]	ANIA_09466	0.999135	1.85454e-72	183.65	DGAAHGYGFSIPALSYVQT(0.001)EDDARPRPQS(0.999)R	5	0.79237	6	1.024	0.976	0.954	0.966	0.987578
Q5AQG4	549	S	WW domain protein (AFU_orthologue; AFUA_6G06520) [Aspergillus nidulans FGSC A4]	ANIA_09466	0.965141	1.55347e-06	71.853	SLHAAAAS(0.047)IRS(0.965)HS(0.987)NQR	4	1.2435	6	1.051	0.95	0.906	0.966	0.937888
Q5AQG4	57	T	WW domain protein (AFU_orthologue; AFUA_6G06520) [Aspergillus nidulans FGSC A4]	ANIA_09466	0.876388	0.00552833	56.551	T(0.876)HS(0.124)FDNNLR	2	-0.32003	1				0.966
Q5AQG4	551	S	WW domain protein (AFU_orthologue; AFUA_6G06520) [Aspergillus nidulans FGSC A4]	ANIA_09466	0.999233	1.55347e-06	71.853	SLHAAAAS(0.036)IRS(0.964)HS(0.999)NQR	3	0.83131	3	1.051	0.95	0.906	0.966	0.937888
Q5AQG4	546	S	WW domain protein (AFU_orthologue; AFUA_6G06520) [Aspergillus nidulans FGSC A4]	ANIA_09466	1	1.7631e-06	105.25	S(1)LHAAAAS(1)IR	2	0.41874	15	1.011	0.989	0.979	0.966	1.01346
Q5AQG4	539	S	WW domain protein (AFU_orthologue; AFUA_6G06520) [Aspergillus nidulans FGSC A4]	ANIA_09466	1	1.72803e-06	106.93	S(1)LHAAAAS(1)IR	2	0.41874	20	1.052	0.949	0.904	0.966	0.935818
Q5AQG5	6	S	60S ribosomal protein L9, putative (AFU_orthologue AFUA_1G09100)	ANIA_09465	0.999181	1.72935e-16	130.29	YIHS(0.999)EET(0.001)LPIPENVK	3	1.4135	2	1.074	0.928	0.865	0.931	0.929108
Q5AQG5	9	T	60S ribosomal protein L9, putative (AFU_orthologue AFUA_1G09100)	ANIA_09465	0.995012	4.72815e-07	88.385	YIHS(0.005)EET(0.995)LPIPENVK	3	2.5354	1	0.979	1.021	1.042	0.931	1.11923
Q5AQG7	127	T	Ras GTPase activating protein, putative (AFU_orthologue AFUA_2G03640)	ANIA_09463	0.813914	0.000642726	59.709	S(0.186)QT(0.814)LDNPQHWK	3	-0.22716	1
Q5AQG7	13	T	Ras GTPase activating protein, putative (AFU_orthologue AFUA_2G03640)	ANIA_09463	0.982251	6.69742e-06	79.514	AQT(0.982)DLPT(0.005)QAS(0.01)S(0.003)PLR	2	0.06037	2
Q5AQI2	190	S	Unknown	ANIA_09448	0.998256	0.000354414	69.331	S(0.002)QS(0.998)ANIPFSDR	2	-0.94921	1				0
Q5AQI2	443	S	Unknown	ANIA_09448	0.952047	9.18792e-11	113.86	RYS(0.952)T(0.034)S(0.002)S(0.003)S(0.005)S(0.001)T(0.001)DPDGSR	2	-0.56269	8	0.941	1.057	1.123	0
Q5AQI2	156	S	Unknown	ANIA_09448	0.829808	6.86101e-06	78.244	GGFS(0.02)HPS(0.055)S(0.83)AS(0.095)PPPR	3	0.035533	4				0
Q5AQI2	442	Y	Unknown	ANIA_09448	0.77797	0.000282395	55.437	RY(0.778)S(0.099)T(0.028)S(0.028)S(0.028)S(0.028)S(0.008)T(0.002)DPDGS(0.001)R	2	-1.2743	2	0.98	1.02	1.04	0
Q5AQI2	822	S	Unknown	ANIA_09448	0.999974	7.06834e-07	84.753	S(1)MGAAASGTVNTLR	2	-0.035124	3	1.035	0.965	0.933	0
Q5AQJ2	379	S	Leucine carboxyl methyltransferase 1	ppm1	0.999999	4.10921e-05	69.485	FTGWGDLDGQS(1)AEE	2	1.3072	1				0.937
Q5AQK9	302	S	RING finger domain protein, putative (AFU_orthologue AFUA_8G03900)	ANIA_09421	1	1.24584e-05	84.946	AAS(1)PNHPQAVLIR	2	1.0042	3	1.076	0.926	0.861
Q5AQL7	384	Y	Cytokinesis regulator (Byr4), putative (AFU_orthologue AFUA_5G04390)	ANIA_09413	0.777729	0.00623857	40.941	Y(0.778)KT(0.001)EPLGS(0.221)PAR	3	-0.18964	1
Q5AQL7	391	S	Cytokinesis regulator (Byr4), putative (AFU_orthologue AFUA_5G04390)	ANIA_09413	0.999772	0.00170708	52.372	TEPLGS(1)PARR	3	-0.12557	2	1.012	0.988	0.977
Q5AQL7	408	S	Cytokinesis regulator (Byr4), putative (AFU_orthologue AFUA_5G04390)	ANIA_09413	0.999986	2.76895e-11	112.44	SATTLTFTNAAVS(1)PK	3	-0.29041	3
Q5AQL7	582	S	Cytokinesis regulator (Byr4), putative (AFU_orthologue AFUA_5G04390)	ANIA_09413	0.778609	7.4388e-11	95.996	RS(0.21)S(0.779)DGAS(0.011)DAISSQGTVTR	2	0.30268	1	0.963	1.037	1.077
Q5AQM0	333	T	lipase/serine esterase, putative (AFU_orthologue; AFUA_3G04240) [Aspergillus nidulans FGSC A4]	AN9410.2	0.802984	0.0100991	47.774	S(0.195)RT(0.803)PT(0.002)NESPLK	2	0.44622	1	1.03	0.97	0.942
Q5AQM0	658	S	lipase/serine esterase, putative (AFU_orthologue; AFUA_3G04240) [Aspergillus nidulans FGSC A4]	AN9410.2	0.895764	0.000179897	72.523	TAGET(0.022)S(0.081)S(0.896)PVLS(0.001)R	2	-0.5218	1	1.01	0.99	0.979
Q5AQM3	1778	S	FAS2_PENPA Fatty acid synthase subunit alpha	AN9407.2	0.977258	9.64742e-19	104.12	NFTASEQQY(0.007)CQNAPS(0.977)PQS(0.012)S(0.003)FAGR	3	-0.0010578	1	1.003	0.997	0.993
Q5AQM3	162	S	FAS2_PENPA Fatty acid synthase subunit alpha	AN9407.2	1	0.00105752	58.592	ALS(1)DVPLNK	3	0.054142	2	1.091	0.911	0.834
Q5AQM5	29	S	Unknown	ANIA_09405	0.787591	7.76177e-16	89.055	SIVS(0.002)MQELDPS(0.788)PVDET(0.206)FPDISSEDY(0.004)TSK	3	-2.6047	1	0.873	1.125	1.288	0.893	1.44233
Q5AQN1	49	S	Histone-lysine N-methyltransferase (Bre2), putative (AFU_orthologue AFUA_3G04120)	ANIA_09399	0.940774	5.6428e-07	73.678	FSPAPPS(0.004)T(0.055)FS(0.941)NQGDGVR	3	-0.23238	1				1.014
Q5AQN1	381	S	Histone-lysine N-methyltransferase (Bre2), putative (AFU_orthologue AFUA_3G04120)	ANIA_09399	0.999944	2.27454e-08	73.831	ETPAFGPPS(1)PLNAEDPSLR	3	-0.2174	1				1.014
Q5AQN1	41	S	Histone-lysine N-methyltransferase (Bre2), putative (AFU_orthologue AFUA_3G04120)	ANIA_09399	0.999926	1.46715e-07	79.461	FS(1)PAPPSTFSNQGDGVR	3	-0.017562	2	0.948	1.051	1.111	1.014	1.09566
Q5AQN4	178	S	SNF7 family protein Fti1/Did2, putative (AFU_orthologue AFUA_3G04060)	ANIA_09396	1	0.000908628	49.768	LALEQDS(1)APKEDVK	3	1.3253	1				0.911
Q5AQN5	162	S	Putative Zn(II)2Cys6 transcription factor (Eurofung)	ANIA_09395	0.999982	0.00127282	60.161	ASDLQLS(1)PK	2	0.43836	2	1.011	0.989	0.978
Q5AQN7	13	S	MFS transporter, putative (AFU_orthologue AFUA_3G04000)	ANIA_09393	0.990776	0.00773127	52.725	RLPS(0.991)LS(0.009)R	3	0.17034	1	0.889	1.109	1.248	0
Q5AQR8	152	S	U2 auxiliary factor small subunit, putative (AFU_orthologue AFUA_3G02380)	ANIA_09362	1	0.00170817	60.301	LNS(1)GEGCVR	2	0.62521	1				1.12
Q5AQR8	201	S	U2 auxiliary factor small subunit, putative (AFU_orthologue AFUA_3G02380)	ANIA_09362	0.988662	0.000797641	52.862	S(0.178)VS(0.178)RS(0.648)PS(0.989)PEPT(0.007)R	3	0.67274	4	1.11	0.892	0.805	1.12	0.71875
Q5AQR8	138	S	U2 auxiliary factor small subunit, putative (AFU_orthologue AFUA_3G02380)	ANIA_09362	0.994178	3.48289e-10	109.07	PIY(0.004)CELS(0.994)PVT(0.001)DFR	3	0.37814	2	0.901	1.097	1.218	1.12	1.0875
Q5AQR8	199	S	U2 auxiliary factor small subunit, putative (AFU_orthologue AFUA_3G02380)	ANIA_09362	0.97456	0.000185391	73.296	S(0.001)VS(0.007)RS(0.975)PS(0.017)PEPTR	2	0.56458	7	1.101	0.901	0.818	1.12	0.730357
Q5AQS0	145	S	C2H2 finger domain protein (Kin17), putative (AFU_orthologue AFUA_3G02320)	ANIA_09360	0.997798	0.000119771	60.307	GLFVSY(0.002)IDRS(0.998)PEAMR	3	0.057826	1	1.123	0.879	0.783	0.899	0.870968
Q5AQS1	430	T	Chromatin remodeling complex subunit (Arp9), putative (AFU_orthologue AFUA_3G02330)	ANIA_09359	1	0.0135324	66.692	FFAAT(1)PK	2	-0.28627	1	1.016	0.984	0.968	1.01	0.958416
Q5AQX6	42	S	Translation elongation factor eEF-1B gamma subunit, putative (AFU_orthologue AFUA_1G17120)	ANIA_09304	0.969972	0.000466675	52.862	LGVDNKS(0.97)EEFLS(0.03)K	3	1.2081	1	1.116	0.886	0.794	1.068	0.743446
Q5AQX7	47	T	Methyltransferase, putative (AFU_orthologue AFUA_3G13140)	ANIA_09303	0.892357	0.000258048	124.08	VS(0.108)LT(0.892)DLR	2	-1.1528	1	0.917	1.081	1.179	1.012	1.16502
Q5AQY3	90	S	67 kDa myosin-cross-reactive antigen family protein (AFU_orthologue AFUA_3G03570)	ANIA_09297	0.999999	1.45351e-05	83.182	LLALIPS(1)PENSEK	3	-1.0109	1	1.04	0.96	0.924	0.943	0.979852
Q5AQY3	111	S	67 kDa myosin-cross-reactive antigen family protein (AFU_orthologue AFUA_3G03570)	ANIA_09297	0.760947	0.000428333	52.614	EAGGRS(0.761)T(0.239)VAANVTR	3	0.13274	1				0.943
Q5AR81	433	S	integral membrane protein (AFU_orthologue; AFUA_2G12640) [Aspergillus nidulans FGSC A4]	ANIA_09199	1	0.000574864	74.611	EGS(1)MEQIVR	2	-0.86755	1	1.191	0.813	0.682
Q5ARC1	48	S	RecName: Full=Probable esterase afoC; AltName: Full=Asperfuranone biosynthesis protein B	ANIA_09159	0.999997	6.39144e-09	88.176	S(1)AGPGVLPAFADYGPFK	3	0.25556	2	0.963	1.037	1.076	1.069	1.00655
Q5ARD1	1209	S	membrane bound C2 domain protein (vp115), putative (AFU_orthologue; AFUA_7G01840) [Aspergillus nidulans FGSC A4]	AN9149.2	0.962514	1.30913e-08	105.38	QGS(0.963)S(0.835)T(0.203)FSGTFATPGK	2	2.632	8	1.061	0.941	0.887
Q5ARD1	953	S	membrane bound C2 domain protein (vp115), putative (AFU_orthologue; AFUA_7G01840) [Aspergillus nidulans FGSC A4]	AN9149.2	0.932762	0.00143368	50.831	S(0.01)GT(0.01)VKDS(0.933)ET(0.044)AS(0.003)VR	2	-0.018666	1	1.046	0.954	0.912
Q5ARD1	1242	S	membrane bound C2 domain protein (vp115), putative (AFU_orthologue; AFUA_7G01840) [Aspergillus nidulans FGSC A4]	AN9149.2	1	0.00355361	76.679	GAS(1)FLGR	2	0.4107	1
Q5ARD1	1444	S	membrane bound C2 domain protein (vp115), putative (AFU_orthologue; AFUA_7G01840) [Aspergillus nidulans FGSC A4]	AN9149.2	0.844831	1.13071e-32	117.8	SSFSAAGDS(0.001)LRPGT(0.065)AY(0.027)S(0.845)NAGDNAS(0.061)EVT(0.001)DSPDSK	3	-1.2281	3	0.998	1.002	1.004
Q5ARD1	957	S	membrane bound C2 domain protein (vp115), putative (AFU_orthologue; AFUA_7G01840) [Aspergillus nidulans FGSC A4]	AN9149.2	0.999238	9.54512e-07	101.53	DSET(0.001)AS(0.999)VRS(1)IK	2	0.33956	21	1.068	0.934	0.875
Q5ARD1	1210	S	membrane bound C2 domain protein (vp115), putative (AFU_orthologue; AFUA_7G01840) [Aspergillus nidulans FGSC A4]	AN9149.2	0.855864	1.30913e-08	105.38	QGS(0.961)S(0.856)T(0.183)FSGTFATPGK	3	-0.030652	5	1.036	0.964	0.931
Q5ARD1	108	T	membrane bound C2 domain protein (vp115), putative (AFU_orthologue; AFUA_7G01840) [Aspergillus nidulans FGSC A4]	AN9149.2	0.978736	0.000728208	81.92	S(0.001)AT(0.021)T(0.979)LLDEK	2	-0.013944	1
Q5ARD1	1296	S	membrane bound C2 domain protein (vp115), putative (AFU_orthologue; AFUA_7G01840) [Aspergillus nidulans FGSC A4]	AN9149.2	0.983084	0.000828938	56.295	S(0.983)VAAS(0.003)HY(0.014)GDR	3	0.63589	1
Q5ARD1	1283	S	membrane bound C2 domain protein (vp115), putative (AFU_orthologue; AFUA_7G01840) [Aspergillus nidulans FGSC A4]	AN9149.2	0.903095	3.70085e-11	84.689	EVPSAILVDGET(0.025)PPNS(0.903)T(0.071)PK	3	1.5988	1
Q5ARD1	107	T	membrane bound C2 domain protein (vp115), putative (AFU_orthologue; AFUA_7G01840) [Aspergillus nidulans FGSC A4]	AN9149.2	0.948616	6.09127e-06	108.31	S(0.02)AT(0.949)T(0.032)LLDEK	3	-1.6441	2	0.888	1.11	1.25
Q5ARD1	59	S	membrane bound C2 domain protein (vp115), putative (AFU_orthologue; AFUA_7G01840) [Aspergillus nidulans FGSC A4]	AN9149.2	0.999999	2.74949e-14	117.11	AGLPAYQFNPDAS(1)PQEK	3	-2.441	5	0.967	1.033	1.069
Q5ARD1	960	S	membrane bound C2 domain protein (vp115), putative (AFU_orthologue; AFUA_7G01840) [Aspergillus nidulans FGSC A4]	AN9149.2	1	9.54512e-07	101.53	S(1)IKEVPK	3	-0.50763	23	1.06	0.942	0.888
Q5ARD1	1307	S	membrane bound C2 domain protein (vp115), putative (AFU_orthologue; AFUA_7G01840) [Aspergillus nidulans FGSC A4]	AN9149.2	0.999982	1.79008e-13	118.96	SVAASHYGDRLS(1)IGGK	2	-0.68684	13	1.054	0.947	0.9
Q5ARD1	1456	S	membrane bound C2 domain protein (vp115), putative (AFU_orthologue; AFUA_7G01840) [Aspergillus nidulans FGSC A4]	AN9149.2	0.904137	1.92885e-24	95.541	SSFSAAGDSLRPGTAYSNAGDNAS(0.001)EVT(0.079)DS(0.904)PDS(0.016)K	3	-1.0798	3	1.046	0.954	0.912
Q5ARD1	1279	T	membrane bound C2 domain protein (vp115), putative (AFU_orthologue; AFUA_7G01840) [Aspergillus nidulans FGSC A4]	AN9149.2	0.999995	1.83644e-28	148.52	EVPSAILVDGET(1)PPNSTPK	3	0.10383	2	1.111	0.891	0.802
Q5ARD3	271	S	Putative Zn(II)2Cys6 transcription factor (Eurofung) [Aspergillus nidulans FGSC A4]	AN9147.2	0.963773	1.82907e-09	71.418	DCIANHGRPPS(0.964)GS(0.964)PVS(0.062)QS(0.01)QLPVR	4	-0.9786	2	0.992	1.008	1.016	0.972	1.04527
Q5ARD3	269	S	Putative Zn(II)2Cys6 transcription factor (Eurofung) [Aspergillus nidulans FGSC A4]	AN9147.2	0.963773	7.52633e-05	50.042	DCIANHGRPPS(0.964)GS(0.964)PVS(0.062)QS(0.01)QLPVR	4	-0.9786	1	1.036	0.964	0.931	0.972	0.957819
Q5ARD3	203	S	Putative Zn(II)2Cys6 transcription factor (Eurofung) [Aspergillus nidulans FGSC A4]	AN9147.2	0.948596	2.01621e-18	131.09	S(0.026)S(0.026)S(0.949)LIAPPTQPEQSTSR	2	-0.092581	1	0.886	1.112	1.255	0.972	1.29115
Q5ARD3	597	S	Putative Zn(II)2Cys6 transcription factor (Eurofung) [Aspergillus nidulans FGSC A4]	AN9147.2	0.987364	4.24108e-34	129.59	NTVATQSTPSQAS(0.001)NLS(0.987)PAT(0.011)DNTESSGR	3	-0.01706	3	0.993	1.007	1.014	0.972	1.04321
Q5ARD3	94	S	Putative Zn(II)2Cys6 transcription factor (Eurofung) [Aspergillus nidulans FGSC A4]	AN9147.2	0.996519	6.34027e-23	125.35	DDSS(0.003)LS(0.997)PAALNPALGGGEEVR	2	1.1735	2	1.005	0.995	0.991	0.972	1.01955
Q5ARD3	432	S	Putative Zn(II)2Cys6 transcription factor (Eurofung) [Aspergillus nidulans FGSC A4]	AN9147.2	1	1.24015e-22	132.36	AHIS(1)PQHELDPNDPNAELK	4	-0.013685	1	1.054	0.947	0.9	0.972	0.925926
Q5ARD3	195	S	Putative Zn(II)2Cys6 transcription factor (Eurofung) [Aspergillus nidulans FGSC A4]	AN9147.2	0.985955	0.00785141	52.716	HS(0.986)FHY(0.014)PR	3	0.017009	6	0.985	1.015	1.03	0.972	1.05967
Q5ARD4	713	S	Integral membrane protein (AFU_orthologue AFUA_7G01610)	ANIA_09146	0.937103	4.8922e-14	136.3	S(0.019)LS(0.937)GS(0.239)S(0.805)ALLLNR	2	2.0596	2	1.011	0.989	0.978
Q5ARD4	716	S	Integral membrane protein (AFU_orthologue AFUA_7G01610)	ANIA_09146	0.804804	0.000284367	71.98	S(0.019)LS(0.937)GS(0.239)S(0.805)ALLLNR	2	2.0596	1	0.989	1.011	1.022
Q5ARD4	1050	S	Integral membrane protein (AFU_orthologue AFUA_7G01610)	ANIA_09146	0.905498	0.00297418	40.798	LPFS(0.005)ANS(0.954)S(0.905)PS(0.135)RDR	3	-1.0681	1	1.051	0.95	0.905
Q5ARD4	1049	S	Integral membrane protein (AFU_orthologue AFUA_7G01610)	ANIA_09146	0.954429	0.000256269	57.788	LPFS(0.005)ANS(0.954)S(0.905)PS(0.135)RDR	3	-1.0681	2	1.052	0.949	0.903
Q5ARD9	145	S	Putative Zn(II)2Cys6 transcription factor (Eurofung)	ANIA_09141	0.834848	3.51893e-07	91.657	T(0.157)LS(0.835)LDS(0.008)LMPPDTPR	3	-0.62023	1	1.075	0.927	0.863
Q5ARE0	697	S	MFS transporter Fmp42, putative (AFU_orthologue AFUA_7G01670)	ANIA_09140	0.991303	1.22876e-05	63.376	SVPRPQPQSAS(0.001)Y(0.001)GS(0.007)MRS(0.991)P	3	-1.4981	2	0.98	1.02	1.041	1.082	0.962107
Q5ARE0	656	S	MFS transporter Fmp42, putative (AFU_orthologue AFUA_7G01670)	ANIA_09140	1	1.69265e-25	146.6	ADPEVAS(1)LIHNYDGVAAR	3	0.57488	2	0.946	1.052	1.112	1.082	1.02773
Q5ARE0	382	S	MFS transporter Fmp42, putative (AFU_orthologue AFUA_7G01670)	ANIA_09140	0.999972	0.00129257	58.172	MHRQS(1)IVSK	3	-1.194	2	0.977	1.023	1.047	1.082	0.967652
Q5ARE8	366	S	Unknown	ANIA_09132	0.999999	0.000210966	68.168	SAQGPQAS(1)PVK	3	0.3437	2	0.936	1.062	1.134	1.028	1.10311
Q5ARE8	78	S	Unknown	ANIA_09132	0.966377	1.18873e-11	118.44	SQSQADMT(0.001)GLS(0.966)PS(0.033)VR	2	-1.8633	2	0.952	1.047	1.101	1.028	1.07101
Q5ARE8	1434	S	Unknown	ANIA_09132	0.996839	2.1448e-16	126.63	S(0.997)PT(0.003)SQAQAQTHNLGK	2	0.065079	6	0.97	1.03	1.062	1.028	1.03307
Q5ARF4	246	T	Chromatin modification-related protein	ANIA_09126	0.999999	0.000243619	76.728	QSSLGPGT(1)PK	3	1.0218	2				0.994
Q5ARF4	212	S	Chromatin modification-related protein	ANIA_09126	0.950784	9.73834e-05	86.756	ES(0.049)S(0.951)AGAIDSK	2	0.28062	1	1.082	0.92	0.85	0.994	0.855131
Q5ARF4	241	S	Chromatin modification-related protein	ANIA_09126	0.867678	7.63604e-05	82.705	QS(0.132)S(0.868)LGPGTPK	3	1.287	3	0.994	1.006	1.013	0.994	1.01911
Q5ARF6	479	S	Heat shock protein (Sti1), putative (AFU_orthologue AFUA_7G01860)	ANIA_09124	0.999958	1.82669e-05	57.173	AIDACS(1)DAAEHDDGSHAR	3	-1.0646	1	0.981	1.019	1.038	1.026	1.0117
Q5ARG4	334	S	Nicotinate phosphoribosyltransferase (AFU_orthologue AFUA_7G01880)	ANIA_09116	1	2.03148e-18	126.4	APITAPLS(1)PDHPPPAVK	4	-0.23829	7	0.865	1.133	1.31	1.098	1.19308
Q5ARH5	217	S	Arrestin (Or S-antigen), N-terminal domain protein (AFU_orthologue AFUA_7G02050)	ANIA_09105	0.939113	1.75816e-05	74.987	RQHQFAS(0.001)GPT(0.06)PS(0.939)PK	3	0.78325	3	0.95	1.049	1.105	1.087	1.01656
Q5ARH5	532	S	Arrestin (Or S-antigen), N-terminal domain protein (AFU_orthologue AFUA_7G02050)	ANIA_09105	0.982414	7.701e-05	82.705	S(0.018)GS(0.982)PLGPPVAR	2	-0.49853	3	1.031	0.969	0.94	1.087	0.864765
Q5ARH5	561	Y	Arrestin (Or S-antigen), N-terminal domain protein (AFU_orthologue AFUA_7G02050)	ANIA_09105	0.99937	0.000213252	77.068	APLPVEDS(0.001)PPQY(0.999)R	2	-0.21866	2				1.087
Q5ARH5	493	S	Arrestin (Or S-antigen), N-terminal domain protein (AFU_orthologue AFUA_7G02050)	ANIA_09105	1	7.84755e-15	120.41	STVEPGADAKS(1)PVGGAPR	2	0.23001	6	0.96	1.04	1.083	1.087	0.99632
Q5ARH5	557	S	Arrestin (Or S-antigen), N-terminal domain protein (AFU_orthologue AFUA_7G02050)	ANIA_09105	0.999251	8.67612e-12	122.33	APLPVEDS(0.999)PPQY(0.001)R	3	-0.25848	5	1.187	0.817	0.688	1.087	0.632935
Q5ARH8	35	S	RNA polymerase I subunit Rpa43, putative (AFU_orthologue AFUA_7G02080)	ANIA_09102	0.750446	0.00156307	50.305	HKDET(0.048)S(0.75)S(0.186)PS(0.011)S(0.004)K	3	-1.5399	1				0.939
Q5ARH8	405	S	RNA polymerase I subunit Rpa43, putative (AFU_orthologue AFUA_7G02080)	ANIA_09102	0.992623	2.0152e-05	89.46	EDVELEES(0.993)PS(0.007)K	3	-0.34506	2				0.939
Q5ARI1	159	S	Ran-binding protein (RanBP10), putative (AFU_orthologue; AFUA_7G02110) [Aspergillus nidulans FGSC A4]	AN9099.2	0.771145	1.47916e-05	73.881	DAAS(0.051)VS(0.771)S(0.178)GQGNLPR	3	-1.6996	1	1.166	0.838	0.718	0.95	0.755789
Q5ARI1	1107	S	Ran-binding protein (RanBP10), putative (AFU_orthologue; AFUA_7G02110) [Aspergillus nidulans FGSC A4]	AN9099.2	0.906983	5.2876e-28	141.69	GFDTSQPT(0.092)S(0.907)PDS(0.001)ATFTSPLR	3	1.0716	2	0.953	1.047	1.1	0.95	1.15789
Q5ARI3	57	S	40S ribosomal protein S24	ANIA_09097	1	1.78084e-06	120.57	DQVS(1)VFGFR	2	1.7629	2	1.058	0.944	0.892	0.894	0.997763
Q5ARI5	188	S	Peptidyl-prolyl cis-trans isomerase-like 4	cyp6	0.873115	3.98077e-10	67.913	HTVILDDPFDDPPGLVEPPES(0.873)PLPT(0.127)K	3	3.3362	1				0.885
Q5ARJ0	238	T	nuclear and cytoplasmic polyadenylated RNA-binding protein pub1 (AFU_orthologue; AFUA_1G12000) [Aspergillus nidulans FGSC A4]	ANIA_09090	0.966789	0.00289772	76.679	IS(0.003)T(0.031)AT(0.967)PK	2	-0.21164	3	0.941	1.057	1.124	1.047	1.07354
Q5ARJ0	354	S	nuclear and cytoplasmic polyadenylated RNA-binding protein pub1 (AFU_orthologue; AFUA_1G12000) [Aspergillus nidulans FGSC A4]	ANIA_09090	1	0.0166384	46.457	VRLS(1)WGR	3	-1.9253	3	1.087	0.915	0.843	1.047	0.805158
Q5ARJ3	483	S	OefA [Source:UniProtKB/TrEMBLAcc:Q5ICC5]	ANIA_09087	0.999997	2.7377e-28	146.04	LNQSGLPNS(1)PNAPDAMMQGR	2	-0.62182	35	0.99	1.01	1.021	1.04	0.981731
Q5ARJ3	75	T	OefA [Source:UniProtKB/TrEMBLAcc:Q5ICC5]	ANIA_09087	0.796892	1.71256e-15	135.95	LNTEPPIKT(0.797)S(0.203)PGQR	2	-0.45662	3	0.926	1.072	1.158	1.04	1.11346
Q5ARJ3	461	S	OefA [Source:UniProtKB/TrEMBLAcc:Q5ICC5]	ANIA_09087	0.995735	6.25145e-05	81.632	T(0.004)GAS(0.996)PIPNDQMK	2	-0.70111	21	1.023	0.977	0.955	1.04	0.918269
Q5ARJ3	608	S	OefA [Source:UniProtKB/TrEMBLAcc:Q5ICC5]	ANIA_09087	0.996194	2.68699e-09	77.51	QPPPS(0.996)PQT(0.004)GNAAPPTPQPASK	5	-0.18157	14	0.982	1.018	1.037	1.04	0.997115
Q5ARJ3	452	S	OefA [Source:UniProtKB/TrEMBLAcc:Q5ICC5]	ANIA_09087	0.844853	2.86577e-08	64.169	GPDGQPLPGQQGQQQPGQMPPGT(0.07)S(0.845)PQGS(0.085)R	3	-0.16879	10	0.995	1.005	1.011	1.04	0.972115
Q5ARJ3	618	T	OefA [Source:UniProtKB/TrEMBLAcc:Q5ICC5]	ANIA_09087	0.990443	1.84837e-05	56.57	QPPPS(0.882)PQT(0.123)GNAAPPT(0.99)PQPAS(0.005)K	3	-0.24811	3	0.972	1.028	1.059	1.04	1.01827
Q5ARJ3	496	S	OefA [Source:UniProtKB/TrEMBLAcc:Q5ICC5]	ANIA_09087	0.987188	4.03178e-23	113.64	GS(0.987)PAS(0.013)MNFTGQLPPEMAGQFYIK	3	-0.65022	19	0.971	1.029	1.06	1.04	1.01923
Q5ARJ8	130	T	Unknown	ANIA_09082	0.75067	1.88371e-08	90.758	SFLSPDNDGS(0.249)T(0.751)GVVATR	2	-0.67245	1	0.931	1.067	1.145	1.101	1.03996
Q5ARJ8	139	S	Unknown	ANIA_09082	0.999924	1.90553e-05	90.707	AGS(1)LERDFTTK	3	0.6329	1	1.018	0.982	0.964	1.101	0.875568
Q5ARJ8	381	S	Unknown	ANIA_09082	0.949618	7.58371e-05	61.942	STDKPLDNVAT(0.05)S(0.95)AAK	3	0.55199	1				1.101
Q5ARJ8	129	S	Unknown	ANIA_09082	0.900237	3.23769e-12	107.78	SFLS(0.001)PDNDGS(0.9)T(0.099)GVVATR	2	-3.16	2	0.968	1.032	1.067	1.101	0.969119
Q5ARJ8	380	T	Unknown	ANIA_09082	0.815075	1.75699e-22	137.69	STDKPLDNVAT(0.815)S(0.185)AAK	3	0.13741	1	0.965	1.035	1.074	1.101	0.975477
Q5ARK1	899	S	C2 domain protein (AFU_orthologue AFUA_7G02350)	ANIA_09079	0.935271	4.01221e-05	96.745	S(0.935)T(0.023)T(0.001)Y(0.041)VFTIK	2	-3.2491	1				0.882
Q5ARK1	500	S	C2 domain protein (AFU_orthologue AFUA_7G02350)	ANIA_09079	0.999983	3.67347e-07	102.69	RNS(1)FVASVLYDR	3	1.0806	1	1.014	0.986	0.973	0.882	1.10317
Q5ARK1	17	S	C2 domain protein (AFU_orthologue AFUA_7G02350)	ANIA_09079	1	0.000558707	64.104	VNS(1)IQNEAR	2	-0.74197	4	0.961	1.039	1.082	0.882	1.22676
Q5ARK3	808	S	Helicase swr1	swr1	0.993087	2.39583e-05	79.652	HAQPS(0.007)ES(0.993)PGPGLK	3	0.12534	1
Q5ARK3	79	S	Helicase swr1	swr1	1	0.00474904	68.016	AAS(1)PPWK	2	-0.31608	1	0.96	1.04	1.084
Q5ARK8	8	S	Ras family GTPase (Rab4b), putative (AFU_orthologue AFUA_7G02540)	ANIA_09072	0.997412	2.1317e-11	118.96	GHS(0.997)NAS(0.003)SASTLPDR	3	0.61206	4	1.058	0.944	0.893	0
Q5ARK8	317	S	Ras family GTPase (Rab4b), putative (AFU_orthologue AFUA_7G02540)	ANIA_09072	1	2.31259e-05	91.657	AS(1)MNEWEDVFR	2	-0.28899	1				0
Q5ARK8	171	T	Ras family GTPase (Rab4b), putative (AFU_orthologue AFUA_7G02540)	ANIA_09072	0.76323	7.93495e-15	86.434	RPIT(0.763)PS(0.528)S(0.249)T(0.249)S(0.103)S(0.103)PQS(0.001)SLPY(0.003)DSTAGSFR	3	-0.2355	1	0.965	1.035	1.074	0
Q5ARK9	527	S	Conserved serine-rich protein (AFU_orthologue AFUA_7G02520)	ANIA_09071	0.979525	0.00151174	44.252	DS(0.001)FPT(0.02)VPPKS(0.98)PK	3	0.34087	1				1.235
Q5ARK9	18	S	Conserved serine-rich protein (AFU_orthologue AFUA_7G02520)	ANIA_09071	0.999775	9.54017e-08	127.78	RPS(1)FTQQLQR	3	0.32883	3	0.981	1.019	1.039	1.235	0.841296
Q5ARL2	67	S	Unknown	ANIA_09068	1	0.0146378	40.724	KLS(1)DLHR	4	0.098994	1	1.156	0.848	0.734
Q5ARL2	166	S	Unknown	ANIA_09068	0.981237	0.00299446	87.258	AS(0.981)FGY(0.019)SR	2	1.1966	2	1.115	0.887	0.796
Q5ARL2	259	S	Unknown	ANIA_09068	1	5.34184e-06	75.334	EKS(1)WGLDPDDNHGPR	4	-0.21788	1
Q5ARL2	249	T	Unknown	ANIA_09068	0.810544	0.00315499	73.499	T(0.811)S(0.189)IKDDIR	3	0.17973	2	1.075	0.927	0.862
Q5ARL2	187	S	Unknown	ANIA_09068	0.797113	9.98864e-08	137.46	S(0.203)S(0.797)LDFVFR	2	-2.6885	1	1.12	0.882	0.787
Q5ARL3	902	S	TINC (Eurofung)	ANIA_09067	0.999944	6.08072e-05	85.522	GDYGS(1)VGHVR	3	-0.92573	4	1.024	0.976	0.953	0.948	1.00527
Q5ARL3	812	S	TINC (Eurofung)	ANIA_09067	0.999982	0.000238951	68.044	EYGGPAS(1)EYGLR	2	0.83881	2				0.948
Q5ARL3	651	S	TINC (Eurofung)	ANIA_09067	1	0.0248485	40.496	HGS(1)LDEER	2	-2.2527	1				0.948
Q5ARL3	670	S	TINC (Eurofung)	ANIA_09067	1	5.62605e-11	120.59	RDS(1)NEKDGHQHR	5	-1.5315	20	1.054	0.947	0.9	0.948	0.949367
Q5ARL3	915	S	TINC (Eurofung)	ANIA_09067	0.790588	5.04028e-22	123.87	HDEYGYT(0.209)S(0.791)KGEYEPQGYER	4	-0.73954	3	1.003	0.997	0.994	0.948	1.04852
Q5ARL3	900	Y	TINC (Eurofung)	ANIA_09067	0.984136	0.0006502	80.014	GDY(0.984)GS(0.016)VGHVR	2	-0.0037043	1	1.028	0.972	0.946	0.948	0.99789
Q5ARL3	929	S	TINC (Eurofung)	ANIA_09067	0.94939	0.00016262	73.833	QGS(0.949)QLQGGY(0.051)GSR	2	-0.37848	3	1.028	0.972	0.946	0.948	0.99789
Q5ARL3	689	S	TINC (Eurofung)	ANIA_09067	1	0.000561459	74.841	EQFGS(1)PKDR	3	0.14621	18	1.033	0.967	0.935	0.948	0.986287
Q5ARL3	949	S	TINC (Eurofung)	ANIA_09067	0.999694	0.000329685	75.764	NEYHS(1)QDGYR	2	-0.019081	1	0.985	1.015	1.031	0.948	1.08755
Q5ARL3	937	S	TINC (Eurofung)	ANIA_09067	0.955266	0.000259047	49.515	QGSQLQGGY(0.031)GS(0.955)RDDY(0.004)GS(0.009)R	3	-1.1923	1	0.969	1.031	1.065	0.948	1.12342
Q5ARL3	859	S	TINC (Eurofung)	ANIA_09067	0.976092	6.70786e-06	61.039	GYGEAHDQYGAS(0.023)GDGY(0.001)GS(0.976)R	3	-0.072174	3	1.065	0.937	0.88	0.948	0.92827
Q5ARL3	696	S	TINC (Eurofung)	ANIA_09067	1	0.000106617	81.92	KHS(1)DDEHKR	5	0.32431	8	1.08	0.922	0.854	0.948	0.900844
Q5ARL5	131	S	mRNA processing protein (Mss51), putative (AFU_orthologue AFUA_7G02470)	ANIA_09065	0.999973	0.000500821	57.434	VPVS(1)PHDPESR	3	0.92963	1				1.062
Q5ARL7	519	S	Oxysterol binding protein (Osh1), putative (AFU_orthologue AFUA_7G02480)	ANIA_09063	0.994735	3.24227e-35	153.88	LDQAEGRPSENPS(0.003)ES(0.995)PS(0.002)FR	2	0.74273	4	1.026	0.974	0.949	0.89	1.06629
Q5ARL7	536	S	Oxysterol binding protein (Osh1), putative (AFU_orthologue AFUA_7G02480)	ANIA_09063	0.799753	3.44565e-08	101.78	GPLSLGVPS(0.028)T(0.152)S(0.8)NT(0.02)K	3	-0.89096	4	1.058	0.944	0.892	0.89	1.00225
Q5ARL7	529	S	Oxysterol binding protein (Osh1), putative (AFU_orthologue AFUA_7G02480)	ANIA_09063	0.994674	0.00194467	41.422	GPLS(0.995)LGVPS(0.002)T(0.002)S(0.001)NTK	3	-0.17725	1				0.89
Q5ARR2	44	S	predicted protein [Aspergillus nidulans FGSC A4]	ANIA_09018	0.930796	0.00134675	63.401	S(0.008)S(0.022)Y(0.022)S(0.931)PS(0.017)PSR	2	-0.10544	2
Q5ARU0	532	S	GABA transporter, putative (Eurofung)	ANIA_08990	0.783173	2.09308e-15	89.145	NYAGPPTDAIDPEADHPAGS(0.217)S(0.783)PVQVAK	3	0.511	1	1.07	0.932	0.872	0.79	1.1038
Q5ARW9	216	S	predicted protein [Aspergillus nidulans FGSC A4]	ANIA_08961	0.938626	0.00112244	61.477	KNS(0.939)T(0.06)DLGET(0.001)ATAR	2	-0.90474	1	0.837	1.159	1.384
Q5ARY5	220	S	methyltransferase LaeA-like, putative (AFU_orthologue; AFUA_8G01930) [Aspergillus nidulans FGSC A4]	AN8945.2	1	0.00539277	58.829	LPQS(1)PWAK	3	0.54973	2	1.081	0.921	0.853	1.032	0.82655
Q5ARY7	412	S	Integral membrane protein, putative (AFU_orthologue AFUA_6G11560)	ANIA_08943	0.957708	0.0034767	65.719	S(0.008)T(0.034)S(0.958)VKEHV	2	-0.5333	1	1.105	0.897	0.812	0.952	0.852941
Q5ARY7	310	S	Integral membrane protein, putative (AFU_orthologue AFUA_6G11560)	ANIA_08943	1	0.0350002	40.882	LPGAS(1)GR	2	0.1077	1	1.218	0.786	0.646	0.952	0.678571
Q5ARY7	320	S	Integral membrane protein, putative (AFU_orthologue AFUA_6G11560)	ANIA_08943	0.999995	3.60218e-10	116.19	AYPLGS(1)MDDSNR	2	0.0046226	6	1.148	0.855	0.746	0.952	0.783613
Q5ARY7	284	S	Integral membrane protein, putative (AFU_orthologue AFUA_6G11560)	ANIA_08943	0.766317	1.80746e-13	81.763	HWMGS(0.766)T(0.197)NDPS(0.017)Y(0.02)PLGTPSPFPGR	3	-0.62843	1	1.019	0.981	0.963	0.952	1.01155
Q5ARY7	290	Y	Integral membrane protein, putative (AFU_orthologue AFUA_6G11560)	ANIA_08943	0.998318	2.56854e-48	168.05	HWMGSTNDPS(0.002)Y(0.998)PLGTPSPFPGR	3	4.1306	3	1.113	0.889	0.798	0.952	0.838235
Q5ARZ1	33	T	PHD finger protein (AFU_orthologue AFUA_6G13765)	ANIA_08939	1	8.71607e-15	119.18	SLPVIPAT(1)PQAEPETWER	3	0.51363	1	1.009	0.991	0.982
Q5ARZ1	199	S	PHD finger protein (AFU_orthologue AFUA_6G13765)	ANIA_08939	0.999929	0.000922625	54.199	IPQS(1)PAVTAR	3	-0.32372	2	1.123	0.879	0.782
Q5ARZ2	171	S	Putative Zn(II)2Cys6 transcription factor (Eurofung)	ANIA_08938	0.995884	0.00263566	53.388	NFPQIT(0.004)LS(0.996)R	2	-1.0441	1
Q5ARZ9	72	S	UPF0261 domain protein (AFU_orthologue AFUA_1G10120)	ANIA_08931	0.956872	1.43196e-05	74.141	YPYASDLDS(0.957)PS(0.041)PT(0.001)K	3	-0.54542	1	0.966	1.034	1.071	0
Q5AS27	42	S	MFS peptide transporter, putative (AFU_orthologue AFUA_8G02550)	ANIA_08903	0.999981	5.26672e-09	110.25	DAIARES(1)S(1)IEEIPATK	3	-0.70024	6	1.233	0.771	0.625	0
Q5AS27	41	S	MFS peptide transporter, putative (AFU_orthologue AFUA_8G02550)	ANIA_08903	0.999988	1.37678e-07	84.365	DAIARES(1)S(1)IEEIPATK	3	-0.70024	4	1.163	0.841	0.724	0
Q5AS45	170	T	Putative Zn(II)2Cys6 transcription factor (Eurofung)	ANIA_08885	0.907304	0.00045788	77.204	S(0.033)S(0.033)T(0.907)PLS(0.027)QDAPR	2	-0.79912	2	1.068	0.934	0.875
Q5AS45	185	S	Putative Zn(II)2Cys6 transcription factor (Eurofung)	ANIA_08885	1	0.0028095	40.278	VVEPGAS(1)PPVKR	3	-0.094826	1
Q5AS46	398	T	tripeptidyl peptidase SED3 (AFU_orthologue; AFUA_3G08930) [Aspergillus nidulans FGSC A4]	AN8884.2	0.85318	7.27478e-05	57.464	S(0.094)DT(0.853)PEPQPS(0.024)S(0.029)IMGR	2	-0.89428	3	1.078	0.924	0.858	0.986	0.870183
Q5AS48	53	S	Unknown	AN8882.2	0.918484	0.00295449	44.391	RDS(0.918)VFY(0.082)GIDKDIR	3	0.4009	1	0.916	1.082	1.181
Q5AS51	515	S	Exocyst complex component Sec10, putative (Eurofung)	ANIA_08879	0.989981	2.1858e-08	108.58	LDS(0.001)S(0.005)EHS(0.99)PT(0.004)QKR	4	-0.21182	1	1.006	0.994	0.988	0.937	1.05443
Q5AS54	80	S	cell cycle checkpoint protein Rad17, putative (AFU_orthologue; AFUA_8G02820) [Aspergillus nidulans FGSC A4]	AN8876.2	1	0.00015329	82.261	AIS(1)PIGNAK	3	-0.20258	2	1.013	0.987	0.975	1.128	0.864362
Q5AS56	592	S	Dynamin-like GTPase Dnm1, putative (AFU_orthologue AFUA_8G02840)	ANIA_08874	1	0.00122254	75.387	S(1)MS(1)PHIGK	3	0.11126	14	1.007	0.993	0.987	0.977	1.01024
Q5AS56	656	S	Dynamin-like GTPase Dnm1, putative (AFU_orthologue AFUA_8G02840)	ANIA_08874	0.999997	0.000118468	64.537	QS(1)IHEVNVSSNAR	3	-0.79129	2	0.963	1.037	1.076	0.977	1.10133
Q5AS56	673	S	Dynamin-like GTPase Dnm1, putative (AFU_orthologue AFUA_8G02840)	ANIA_08874	0.881815	3.07695e-15	91.151	RT(0.118)EMLS(0.882)PVDDYTTVPEYNEASSVLK	3	-1.3828	3	0.863	1.135	1.317	0.977	1.348
Q5AS56	590	S	Dynamin-like GTPase Dnm1, putative (AFU_orthologue AFUA_8G02840)	ANIA_08874	1	0.00248473	63.624	S(1)MS(1)PHIGK	3	0.11126	9	0.981	1.019	1.038	0.977	1.06244
Q5AS56	647	S	Dynamin-like GTPase Dnm1, putative (AFU_orthologue AFUA_8G02840)	ANIA_08874	0.996206	7.47546e-18	112.74	DGAQPQLTT(0.001)S(0.003)AS(0.996)PNQNQTR	2	0.73263	3	1.022	0.978	0.957	0.977	0.979529
Q5AS58	792	S	AMP deaminase Amd1, putative (AFU_orthologue; AFUA_8G02860), partial [Aspergillus nidulans FGSC A4]	AN8872.2	0.983317	0.000432487	70.942	AS(0.017)LS(0.983)PHVAR	2	-0.060563	7	1.002	0.998	0.996	1.054	0.944972
Q5AS58	751	S	AMP deaminase Amd1, putative (AFU_orthologue; AFUA_8G02860), partial [Aspergillus nidulans FGSC A4]	AN8872.2	0.953044	1.70038e-07	75.064	DGFTSAGGHGS(0.953)PS(0.047)PSLQK	3	0.37974	2	1.005	0.995	0.991	1.054	0.940228
Q5AS58	753	S	AMP deaminase Amd1, putative (AFU_orthologue; AFUA_8G02860), partial [Aspergillus nidulans FGSC A4]	AN8872.2	0.890318	3.26228e-07	69.172	DGFTSAGGHGS(0.099)PS(0.89)PS(0.011)LQK	3	0.55509	2	0.967	1.033	1.068	1.054	1.01328
Q5AS59	356	T	Unknown	AN8871.2	0.935491	6.01325e-15	98.133	QAASPPMLGGDLIFPQS(0.065)LT(0.935)PK	3	-0.21186	1	1.38	0.628	0.455
Q5AS59	189	T	Unknown	AN8871.2	0.814137	0.00027618	71.879	GT(0.814)FS(0.179)DDT(0.007)ARPR	3	-0.39872	1	1.526	0.484	0.318
Q5AS59	217	S	Unknown	AN8871.2	1	0.00276335	60.102	HPS(1)ENQLK	2	0.74172	2	1.598	0.414	0.259
Q5AS59	273	S	Unknown	AN8871.2	0.836199	9.9808e-07	84.41	AS(0.164)S(0.836)ADLPSELEYLR	3	-1.4628	1	1.221	0.783	0.642
Q5AS60	52	S	40S ribosomal protein S1	rps1	0.924705	0.00095266	56.956	TLVNRT(0.075)S(0.925)GLK	3	-0.085023	1	1.14	0.862	0.757	0.882	0.858277
Q5AS60	255	S	40S ribosomal protein S1	rps1	1	4.47259e-07	117.2	EQVLES(1)V	2	-0.1059	8	1.054	0.947	0.9	0.882	1.02041
Q5AS63	458	S	Seryl-tRNA synthetase (AFU_orthologue AFUA_5G05490)	ANIA_08867	0.99139	0.00142977	57.106	S(0.991)AS(0.008)GADEVSR	2	0.14882	1				1.047
Q5AS66	141	S	P-type ATPase, putative (Eurofung) [Aspergillus nidulans FGSC A4]	AN8864.2	0.852019	2.44195e-08	108.66	S(0.015)LS(0.085)FGS(0.852)S(0.048)NNEWK	3	1.235	1	1.055	0.947	0.898
Q5AS67	52	S	Putative nucleosome assembly protein [Source:UniProtKB/TrEMBL;Acc:B1NLD1] [Aspergillus nidulans FGSC A4]	AN8863.2	0.989779	1.62649e-08	96.447	EESLDHAT(0.01)AAS(0.99)LFAR	3	-0.10286	2	1.054	0.947	0.9	0.928	0.969828
Q5AS67	75	S	Putative nucleosome assembly protein [Source:UniProtKB/TrEMBL;Acc:B1NLD1] [Aspergillus nidulans FGSC A4]	AN8863.2	0.813977	1.38543e-11	121.95	S(0.814)S(0.101)GY(0.084)IES(0.001)LPVSVR	2	-0.070487	1				0.928
Q5AS67	70	S	Putative nucleosome assembly protein [Source:UniProtKB/TrEMBL;Acc:B1NLD1] [Aspergillus nidulans FGSC A4]	AN8863.2	1	0.00298644	91.318	LGS(1)LVGR	2	-0.19602	2	1.06	0.942	0.888	0.928	0.956897
Q5AS67	78	Y	Putative nucleosome assembly protein [Source:UniProtKB/TrEMBL;Acc:B1NLD1] [Aspergillus nidulans FGSC A4]	AN8863.2	0.759887	2.42676e-26	175.27	S(0.055)S(0.185)GY(0.76)IESLPVSVR	2	-0.26929	1	0.952	1.047	1.101	0.928	1.18642
Q5AS68	1128	S	Aspergillus nidulans myosin V homolog (Eurofung)	ANIA_08862	0.996293	5.00626e-05	79.317	IDT(0.002)DRFS(0.996)GAY(0.002)NPR	3	-0.79639	2	1.04	0.96	0.923	1.04	0.8875
Q5AS70	12	T	Adenylate kinase isoenzyme 6 homolog	ANIA_08860	0.978585	1.93769e-05	68.168	TSPNIIIT(0.021)GT(0.979)PGVGK	3	-1.616	1	1.074	0.928	0.865	0.917	0.943293
Q5AS71	35	T	Aspartokinase	ANIA_08859	0.844419	0.0107518	62.633	FGGT(0.844)S(0.156)VGK	3	0.50085	2	1.051	0.95	0.906	0.99	0.915152
Q5AS71	354	S	Aspartokinase	ANIA_08859	0.974977	0.0111466	56.258	S(0.025)PS(0.975)LLQR	2	0.80546	1				0.99
Q5AS71	352	S	Aspartokinase	ANIA_08859	0.999497	0.00033673	108.81	S(0.999)PS(0.001)LLQR	2	0.0085999	11	0.937	1.061	1.133	0.99	1.14444
Q5AS72	398	T	Putative forkhead transcription factor (Eurofung)	ANIA_08858	0.790162	5.21425e-10	80.664	FARPAT(0.79)PPT(0.21)PCHPSIPSDGPR	4	-0.067836	2	1.041	0.959	0.922
Q5AS72	646	S	Putative forkhead transcription factor (Eurofung)	ANIA_08858	0.993953	1.28451e-11	115.57	LFFS(0.001)DS(0.994)PS(0.005)K	3	-1.2071	2	0.999	1.001	1.003
Q5AS72	476	S	Putative forkhead transcription factor (Eurofung)	ANIA_08858	0.973523	4.53394e-07	102.87	DIS(0.974)PS(0.026)HSGYLK	3	-0.80834	3	1.048	0.953	0.911
Q5AS72	56	S	Putative forkhead transcription factor (Eurofung)	ANIA_08858	0.889354	0.000159764	65.773	YVLNPT(0.01)S(0.03)T(0.07)S(0.889)PNR	3	0.82333	2
Q5AS72	493	S	Putative forkhead transcription factor (Eurofung)	ANIA_08858	0.931344	0.000372653	62.357	ETGIVVGS(0.069)S(0.931)PVR	2	0.17185	1	1.037	0.963	0.928
Q5AS74	38	T	60S ribosomal protein L23 (AFU_orthologue AFUA_5G05630)	ANIA_08856	0.884373	3.30469e-05	94.692	T(0.884)S(0.103)T(0.013)TFHRPK	4	0.16053	1	1.075	0.927	0.863	0.837	1.03106
Q5AS74	81	S	60S ribosomal protein L23 (AFU_orthologue AFUA_5G05630)	ANIA_08856	0.999527	9.79767e-11	115.91	IILYPLNTES(1)AMK	3	-0.71543	2	1.035	0.965	0.932	0.837	1.1135
Q5AS74	60	S	60S ribosomal protein L23 (AFU_orthologue AFUA_5G05630)	ANIA_08856	1	0.00389187	53.756	VS(1)VPHLPR	2	-0.45156	3	1.203	0.801	0.667	0.837	0.796894
Q5AS74	39	S	60S ribosomal protein L23 (AFU_orthologue AFUA_5G05630)	ANIA_08856	0.790437	0.00198508	59.367	T(0.208)S(0.79)T(0.002)TFHRPK	2	-0.8507	1	1.111	0.891	0.803	0.837	0.959379
Q5AS76	83	S	Amino acid transporter (Eurofung)	ANIA_08854	0.941004	1.09573e-10	80.664	RPS(0.022)FAT(0.036)VDS(0.941)DEEWQS(0.001)SSGNFIR	3	-0.48414	4				1.04
Q5AS82	367	S	GDP-mannose transporter 1	gmt1	0.966869	4.05868e-07	72.99	VGILPTT(0.001)NPVS(0.967)AS(0.018)S(0.005)QS(0.009)MR	2	0.30639	1	1.041	0.959	0.922	0.929	0.992465
Q5AS83	229	S	Phosducin-like protein (Eurofung)	ANIA_08847	0.99451	0.000196374	71.879	AY(0.005)KDDDDS(0.995)DWD	3	-0.16482	9	0.997	1.003	1.006	0.978	1.02863
Q5AS83	19	S	Phosducin-like protein (Eurofung)	ANIA_08847	0.999673	1.83746e-22	108.39	PQETPPPIQQETDKHDLS(1)DDDDALFK	4	1.5567	5	0.852	1.146	1.346	0.978	1.37628
Q5AS83	223	Y	Phosducin-like protein (Eurofung)	ANIA_08847	0.835559	0.00278437	56.569	AY(0.836)KDDDDS(0.164)DWD	2	-0.33086	2				0.978
Q5AS84	390	S	1,3-beta-glucan biosynthesis protein, putative (AFU_orthologue AFUA_5G05770)	ANIA_08846	0.998425	2.12663e-08	108.66	ESPY(0.001)GS(0.998)PGPSEER	2	-0.91281	3	0.998	1.002	1.005	0.992	1.0131
Q5AS84	420	S	1,3-beta-glucan biosynthesis protein, putative (AFU_orthologue AFUA_5G05770)	ANIA_08846	0.875834	9.18764e-07	95.183	MQFGIS(0.876)S(0.124)PLAR	3	-1.0505	8	0.993	1.007	1.014	0.992	1.02218
Q5AS84	421	S	1,3-beta-glucan biosynthesis protein, putative (AFU_orthologue AFUA_5G05770)	ANIA_08846	0.982748	2.27366e-13	148.62	MQFGIS(0.017)S(0.983)PLAR	2	-0.96604	7	0.936	1.062	1.135	0.992	1.14415
Q5AS84	212	S	1,3-beta-glucan biosynthesis protein, putative (AFU_orthologue AFUA_5G05770)	ANIA_08846	0.982884	3.99213e-18	110.57	TVNEEFLAS(0.983)PS(0.016)T(0.001)VNTPLPK	4	-1.0908	1	0.917	1.081	1.179	0.992	1.18851
Q5AS84	495	T	1,3-beta-glucan biosynthesis protein, putative (AFU_orthologue AFUA_5G05770)	ANIA_08846	0.997361	8.5982e-27	153.36	ES(0.003)T(0.997)PGS(1)DNEVLGEMK	2	-1.318	19	1.021	0.979	0.96	0.992	0.967742
Q5AS84	498	S	1,3-beta-glucan biosynthesis protein, putative (AFU_orthologue AFUA_5G05770)	ANIA_08846	1	8.5982e-27	153.36	ES(0.012)T(0.988)PGS(1)DNEVLGEMK	2	-1.1316	30	1.019	0.981	0.963	0.992	0.970766
Q5AS84	494	S	1,3-beta-glucan biosynthesis protein, putative (AFU_orthologue AFUA_5G05770)	ANIA_08846	0.9523	1.3805e-13	120.32	RES(0.952)T(0.047)PGS(0.001)DNEVLGEMK	3	2.026	14	1.045	0.955	0.914	0.992	0.921371
Q5AS84	432	S	1,3-beta-glucan biosynthesis protein, putative (AFU_orthologue AFUA_5G05770)	ANIA_08846	0.939663	2.52389e-42	164.46	VT(0.014)EEVS(0.047)S(0.94)PVHGSAESEVVDEGNKHGTK	5	0.16992	12	1.016	0.984	0.97	0.992	0.977823
Q5AS85	431	S	Unknown	ANIA_08845	0.90025	8.1595e-12	92.886	SPAFQPPPANAS(0.097)S(0.9)PAVDT(0.003)K	3	-1.4673	3	0.922	1.076	1.168	1.022	1.14286
Q5AS85	194	S	Unknown	ANIA_08845	0.999952	3.76706e-32	165.49	MSGPQQS(1)PDQSPCFR	3	-0.033438	4				1.022
Q5AS85	37	T	Unknown	ANIA_08845	0.992448	3.86444e-15	101.4	NITASAQNVS(0.004)ALAT(0.992)PPS(0.273)S(0.731)PPK	3	-0.89148	6	0.97	1.03	1.063	1.022	1.04012
Q5AS85	10	T	Unknown	ANIA_08845	0.99884	0.000839116	54.951	PTQSPT(0.001)PLT(0.999)PK	3	0.44835	2	0.786	1.21	1.541	1.022	1.50783
Q5AS85	41	S	Unknown	ANIA_08845	0.75997	3.86444e-15	101.4	NITASAQNVS(0.031)ALAT(0.836)PPS(0.373)S(0.76)PPK	4	-0.40437	6	0.97	1.03	1.063	1.022	1.04012
Q5AS85	47	S	Unknown	ANIA_08845	0.982098	2.73383e-07	62.02	NITASAQNVS(0.076)ALAT(0.918)PPS(0.512)S(0.512)PPKAVS(0.982)PR	4	0.66245	3	0.951	1.048	1.104	1.022	1.08023
Q5AS85	79	S	Unknown	ANIA_08845	1	0.000262527	68.515	MS(1)PVNKPGHR	4	-0.66776	5	1.007	0.993	0.986	1.022	0.964775
Q5AS89	87	T	Unknown	ANIA_08841	1	0.0123484	48.998	DLRVT(1)PGR	3	0.023546	1	1.024	0.976	0.954
Q5AS89	2	S	Unknown	ANIA_08841	0.985222	0.00693423	54.023	S(0.985)PS(0.015)QALTR	2	-0.46766	1	1.014	0.986	0.973
Q5AS89	12	S	Unknown	ANIA_08841	0.848298	1.07167e-05	74.141	RDS(0.848)ET(0.067)S(0.085)LMPPPPPKR	4	0.4648	3	1.051	0.95	0.906
Q5AS89	290	S	Unknown	ANIA_08841	0.984006	2.36191e-07	72.568	ALPPS(0.984)PS(0.016)ISAIQDAIAGR	3	1.3533	1	1.054	0.947	0.899
Q5AS91	693	S	Unknown	ANIA_08839	0.807893	5.21321e-28	132.26	DFS(0.028)S(0.164)S(0.808)DPGLSGEQAELGHDSFR	3	1.2078	1	1.135	0.867	0.764	0
Q5AS91	445	S	Unknown	ANIA_08839	0.994036	3.9284e-09	90.896	FTEALGS(0.994)PT(0.006)LPQYLADR	3	1.5917	3	1.034	0.966	0.934	0
Q5AS91	639	S	Unknown	ANIA_08839	1	5.29956e-29	149.07	HFSYYSQSGFQAIDQPVS(1)PR	3	-1.3082	1				0
Q5AS91	416	S	Unknown	ANIA_08839	0.999777	3.17351e-08	95.414	HSEYPASLGSQVS(1)PK	2	-0.035501	5	0.997	1.003	1.006	0
Q5AS91	264	Y	Unknown	ANIA_08839	0.988195	0.000416351	65.467	SIS(0.011)PQVLEY(0.988)RPLR	2	-0.38387	2	1.006	0.994	0.987	0
Q5AS91	96	T	Unknown	ANIA_08839	0.989349	0.011271	62.005	T(0.989)PS(0.008)T(0.002)T(0.001)GVR	2	0.48021	1	1.063	0.939	0.884	0
Q5AS91	553	T	Unknown	ANIA_08839	0.826674	6.17406e-19	103.84	Y(0.013)LSTPFVS(0.16)T(0.827)PDLDPSSSQSVPSSR	3	-0.59503	1	1.126	0.876	0.778	0
Q5AS91	650	Y	Unknown	ANIA_08839	0.996658	5.14938e-13	149.3	Y(0.997)NS(0.003)QESLILSR	2	-1.0211	1	1.036	0.964	0.931	0
Q5AS91	310	S	Unknown	ANIA_08839	0.999999	1.29213e-17	137.73	LASSPEIPEPS(1)PR	2	2.788	3	1.019	0.981	0.962	0
Q5AS91	303	S	Unknown	ANIA_08839	0.998042	2.77219e-21	156.24	LAS(0.002)S(0.998)PEIPEPSPR	2	2.2216	2	1.049	0.952	0.909	0
Q5AS91	655	S	Unknown	ANIA_08839	0.999771	9.25582e-06	94.487	Y(0.001)NS(0.999)QES(1)LILSR	2	-0.59306	1	1.007	0.993	0.985	0
Q5AS91	258	S	Unknown	ANIA_08839	0.939857	1.10547e-05	87.647	S(0.049)IS(0.94)PQVLEY(0.011)R	2	1.3528	2	0.983	1.017	1.034	0
Q5AS91	52	S	Unknown	ANIA_08839	0.999971	0.00135969	68.786	RLS(1)VFSGR	3	-0.14572	1	1	1	1	0
Q5AS91	797	S	Unknown	ANIA_08839	0.962317	1.6219e-18	123	TTSYSLFPSPTLPS(0.962)PAT(0.019)S(0.019)	2	-0.66251	4	0.996	1.004	1.009	0
Q5AS91	652	S	Unknown	ANIA_08839	0.998775	9.25582e-06	94.487	Y(0.001)NS(0.999)QES(1)LILSR	2	-0.59306	1	1.007	0.993	0.985	0
Q5AS91	792	S	Unknown	ANIA_08839	0.950317	8.41714e-12	103.41	TTSYSLFPS(0.95)PT(0.05)LPSPATS	2	-0.92754	4	1.003	0.997	0.994	0
Q5AS94	69	S	Serine/threonine-protein kinase ste20 (EC 2.7.11.1) [Source:UniProtKB/Swiss-Prot;Acc:Q5BBL3] [Aspergillus nidulans FGSC A4]	ANIA_08836	0.978723	4.89389e-05	91.62	TDQS(0.979)GS(0.021)AVVK	2	0.18997	2	0.913	1.085	1.189	0.986	1.20588
Q5AS94	281	S	Serine/threonine-protein kinase ste20 (EC 2.7.11.1) [Source:UniProtKB/Swiss-Prot;Acc:Q5BBL3] [Aspergillus nidulans FGSC A4]	ANIA_08836	0.819038	3.92144e-05	52.666	LDS(0.819)GQS(0.071)Y(0.019)S(0.012)S(0.036)HS(0.022)AS(0.002)S(0.006)GHS(0.013)PS(0.001)K	3	-1.8166	1	0.963	1.037	1.076	0.986	1.09128
Q5AS94	434	Y	Serine/threonine-protein kinase ste20 (EC 2.7.11.1) [Source:UniProtKB/Swiss-Prot;Acc:Q5BBL3] [Aspergillus nidulans FGSC A4]	ANIA_08836	0.992886	0.0391687	55.37	Y(0.993)AS(0.006)QDS(0.001)R	2	0.72085	1				0.986
Q5AS94	66	T	Serine/threonine-protein kinase ste20 (EC 2.7.11.1) [Source:UniProtKB/Swiss-Prot;Acc:Q5BBL3] [Aspergillus nidulans FGSC A4]	ANIA_08836	0.821905	0.000226914	67.646	T(0.822)DQS(0.072)GS(0.106)AVVK	2	1.4859	2	1.062	0.94	0.886	0.986	0.89858
Q5AS94	487	T	Serine/threonine-protein kinase ste20 (EC 2.7.11.1) [Source:UniProtKB/Swiss-Prot;Acc:Q5BBL3] [Aspergillus nidulans FGSC A4]	ANIA_08836	1	0.0109879	46.352	KAT(1)PDGVR	3	1.0185	1				0.986
Q5AS94	295	S	Serine/threonine-protein kinase ste20 (EC 2.7.11.1) [Source:UniProtKB/Swiss-Prot;Acc:Q5BBL3] [Aspergillus nidulans FGSC A4]	ANIA_08836	0.994496	8.06282e-46	175.71	LDSGQSYSSHSAS(0.001)S(0.004)GHS(0.994)PSK	4	-0.21176	9	0.969	1.031	1.065	0.986	1.08012
Q5ASA2	27	S	TRAPP complex subunit (Bet5), putative (Eurofung)	ANIA_08828	1	0.00548996	66.27	PAS(1)IVGK	2	0.38804	1	1.077	0.925	0.859	1.035	0.829952
Q5ASA4	227	S	AT DNA binding protein, putative (AFU_orthologue AFUA_5G05990)	ANIA_08826	0.998032	1.32454e-05	74.732	QT(0.002)LPS(0.998)PHALQLGHR	3	0.68677	1
Q5ASA5	571	T	Histone-lysine N-methyltransferase, H3 lysine-36 specific	set2	0.7552	1.35576e-08	97.129	RDPNAAT(0.245)PT(0.755)VSQFHR	4	0.15043	1	1.071	0.931	0.87	0.854	1.01874
Q5ASA5	845	S	Histone-lysine N-methyltransferase, H3 lysine-36 specific	set2	0.940972	9.682e-16	87.253	LATPVGGQSEGDGT(0.015)PDVKMS(0.941)DDEGS(0.033)T(0.011)GR	4	-1.4233	1				0.854
Q5ASA5	50	S	Histone-lysine N-methyltransferase, H3 lysine-36 specific	set2	1	0.000139119	70.197	AAS(1)PEPLIKDER	2	-2.02	4	1.029	0.971	0.943	0.854	1.10422
Q5ASA5	85	S	Histone-lysine N-methyltransferase, H3 lysine-36 specific	set2	0.992722	2.64162e-10	110.97	KEHS(0.993)DS(0.007)EDIQEK	4	0.95319	11	1.016	0.984	0.969	0.854	1.13466
Q5ASA5	569	T	Histone-lysine N-methyltransferase, H3 lysine-36 specific	set2	0.997954	5.83872e-07	84.436	RDPNAAT(0.998)PT(0.002)VSQFHR	3	-0.37894	3	1.08	0.922	0.854	0.854	1
Q5ASA6	245	S	Eukaryotic translation initiation factor 6	tif6	0.999806	0.00227238	70.816	DSIVES(1)FY	2	0.62557	1	0.919	1.079	1.175	0.972	1.20885
Q5ASA7	827	T	Unknown	ANIA_08823	1	0.00653012	51.979	PFLPPPT(1)PR	2	-0.072864	1				0.898
Q5ASA7	390	S	Unknown	ANIA_08823	0.79282	6.34334e-65	214.65	SLDSDEQGGIFTS(0.006)S(0.793)S(0.201)PTK	2	-0.77674	1	1.061	0.941	0.886	0.898	0.986637
Q5ASA7	129	T	Unknown	ANIA_08823	0.967438	1.10234e-34	150.06	TASTTASSDTSNQNISATNNT(0.032)T(0.967)PK	3	1.3025	1	1.04	0.96	0.924	0.898	1.02895
Q5ASA7	226	S	Unknown	ANIA_08823	0.93371	0.000396527	66.387	RGS(0.934)VT(0.231)EES(0.835)PR	2	-1.3226	3	1.135	0.867	0.764	0.898	0.85078
Q5ASA7	377	S	Unknown	ANIA_08823	0.97455	1.6554e-14	112.41	S(0.975)LDS(0.025)DEQGGIFTSSSPTK	3	0.091098	2	1.049	0.952	0.909	0.898	1.01225
Q5ASA7	231	S	Unknown	ANIA_08823	0.99406	0.000396527	66.387	RGS(0.896)VT(0.11)EES(0.994)PR	2	-0.72916	3	1.135	0.867	0.764	0.898	0.85078
Q5ASA7	367	S	Unknown	ANIA_08823	0.990759	1.58889e-12	154.28	S(0.991)S(0.009)PIMSR	2	-0.13911	3	1.152	0.851	0.74	0.898	0.824053
Q5ASA7	163	T	Unknown	ANIA_08823	0.95496	7.83919e-08	72.158	AT(0.015)PAT(0.955)PLT(0.022)AT(0.007)PASGASTSTR	2	1.9894	1	0.986	1.014	1.029	0.898	1.14588
Q5ASA7	450	T	Unknown	ANIA_08823	0.780384	7.23955e-07	65.833	QLTEEADDS(0.043)T(0.176)T(0.78)PDNVAELAT(0.001)AK	3	-1.8305	1	1.012	0.988	0.976	0.898	1.08686
Q5ASA7	216	T	Unknown	ANIA_08823	1	1.67989e-08	102.89	TDPAPSAIAAPET(1)PR	2	-0.36683	8	1.071	0.931	0.87	0.898	0.96882
Q5ASB3	106	S	Clock controled protein (Ccg-8), putative (AFU_orthologue AFUA_5G09420)	ANIA_08817	0.999303	2.23909e-05	86.548	ASQQTIAS(0.999)PDSK	3	0.67014	3	0.93	1.068	1.149	0.935	1.22888
Q5ASB3	160	S	Clock controled protein (Ccg-8), putative (AFU_orthologue AFUA_5G09420)	ANIA_08817	0.999867	9.77428e-09	101.49	NIGS(1)PVASTVHTVGR	3	0.70302	2	0.964	1.036	1.075	0.935	1.14973
Q5ASB3	96	S	Clock controled protein (Ccg-8), putative (AFU_orthologue AFUA_5G09420)	ANIA_08817	0.999972	0.003701	64.103	TDFGAS(1)PR	2	0.15845	2	0.914	1.084	1.187	0.935	1.26952
Q5ASB5	356	Y	Hypothetical oxidoreductase (Eurofung)	ANIA_08815	0.96754	5.28453e-13	148.48	T(0.001)ES(0.01)S(0.021)DSLY(0.968)MSR	2	0.50065	4	0.955	1.045	1.094	1.16	0.943103
Q5ASB5	354	S	Hypothetical oxidoreductase (Eurofung)	ANIA_08815	0.998119	5.28453e-13	148.48	T(0.017)ES(0.946)S(0.039)DS(0.998)LYMSR	2	0.4559	27	1.01	0.99	0.981	1.16	0.84569
Q5ASB5	39	S	Hypothetical oxidoreductase (Eurofung)	ANIA_08815	1	3.15287e-18	145.91	S(1)AQKPAVLALQDK	4	-0.61386	3	0.909	1.089	1.197	1.16	1.0319
Q5ASB5	337	S	Hypothetical oxidoreductase (Eurofung)	ANIA_08815	0.969335	3.96464e-07	123.28	S(0.002)ES(0.969)T(0.069)DS(0.959)LQGR	2	-1.1188	23	0.99	1.01	1.021	1.16	0.880172
Q5ASB5	323	T	Hypothetical oxidoreductase (Eurofung)	ANIA_08815	0.956437	0.00132853	57.106	GIY(0.015)T(0.027)DRT(0.956)IS(0.001)K	3	-0.93188	1	0.936	1.062	1.134	1.16	0.977586
Q5ASB5	351	S	Hypothetical oxidoreductase (Eurofung)	ANIA_08815	0.976714	5.5375e-13	145.61	TES(0.977)S(0.023)DSLYMSR	2	0.20969	37	0.983	1.017	1.035	1.16	0.892241
Q5ASB5	340	S	Hypothetical oxidoreductase (Eurofung)	ANIA_08815	0.999348	3.96464e-07	123.28	SES(0.593)T(0.407)DS(0.999)LQGR	2	-0.43283	26	0.992	1.008	1.017	1.16	0.876724
Q5ASB8	784	S	ABC transporter (Eurofung)	ANIA_08812	0.970347	4.23106e-16	127.97	AADHS(0.03)S(0.97)EADDENIER	2	-0.17016	1	1.075	0.927	0.863
Q5ASB8	1559	S	ABC transporter (Eurofung)	ANIA_08812	0.949294	3.00898e-15	100.44	S(0.051)DVS(0.949)IPVGLGPDTETGPGNFR	3	0.15362	1	1.036	0.964	0.929
Q5ASC0	77	T	Unknown	ANIA_08810	0.999622	4.26809e-05	86.803	SLET(1)PHGFPLR	3	-1.0622	1				0.935
Q5ASC0	58	S	Unknown	ANIA_08810	0.764831	0.00318254	65.719	QS(0.765)T(0.235)AFPVR	2	0.024578	1				0.935
Q5ASC1	559	S	Unknown	ANIA_08809	0.938226	3.02461e-11	97.352	RQS(0.894)MS(0.167)S(0.938)VIDESVPLQLR	3	0.42873	4	1	1	1.001	1	1.001
Q5ASC1	588	S	Unknown	ANIA_08809	0.914764	0.00249695	46.985	MPAGQPS(0.085)FS(0.915)R	3	0.94745	1				1
Q5ASC1	770	T	Unknown	ANIA_08809	0.88473	1.53811e-05	66.636	S(0.056)S(0.056)T(0.885)QPET(0.002)QSNSGSPSVR	2	0.24685	2	1.095	0.907	0.829	1	0.829
Q5ASC1	495	S	Unknown	ANIA_08809	0.999513	1.04827e-24	149.42	DSIAS(1)PVLSASDEDPR	2	1.2414	7	1.004	0.996	0.992	1	0.992
Q5ASC1	556	S	Unknown	ANIA_08809	0.996356	1.69567e-10	99.11	RQS(0.996)MS(0.003)SVIDESVPLQLR	2	1.2292	10	0.998	1.002	1.005	1	1.005
Q5ASC1	769	S	Unknown	ANIA_08809	0.874413	6.01435e-08	79.177	RS(0.049)S(0.874)T(0.076)QPET(0.001)QSNSGSPSVR	3	-1.852	1				1
Q5ASC1	532	S	Unknown	ANIA_08809	1	8.28799e-49	165.32	IPEENNPFAIGGDDS(1)EDEGDGR	3	2.5153	5	1.012	0.988	0.975	1	0.975
Q5ASC1	541	T	Unknown	ANIA_08809	0.965782	9.80127e-07	41.218	IPEENNPFAIGGDDS(0.991)EDEGDGRHT(0.966)PPQDS(0.031)AS(0.008)VQT(0.003)S(0.002)R	5	-0.2177	2	1.034	0.966	0.934	1	0.934
Q5ASC1	513	S	Unknown	ANIA_08809	0.99432	0.000276283	67.019	LS(0.003)S(0.003)GARS(0.994)PLGR	3	-0.11583	6	1.05	0.951	0.907	1	0.907
Q5ASC5	161	T	Ankyrin repeat protein (Yar1), putative (AFU_orthologue AFUA_5G09560)	ANIA_08805	0.967095	7.78863e-11	117.3	AQEAT(0.033)QT(0.967)PDPSQGK	2	-0.33842	1	0.93	1.068	1.149	0.993	1.1571
Q5ASD1	98	T	tRNA methyltransferase subunit GCD14, putative (AFU_orthologue AFUA_5G09620)	ANIA_08799	0.94831	4.19823e-06	55.691	KANQLDS(0.004)AS(0.035)GT(0.948)GGDEDGT(0.011)ES(0.001)SK	3	0.81544	1	1.09	0.912	0.836	0.974	0.858316
Q5ASD1	393	S	tRNA methyltransferase subunit GCD14, putative (AFU_orthologue AFUA_5G09620)	ANIA_08799	0.94918	6.85674e-29	140.57	RQS(0.949)QT(0.047)QT(0.004)PSELPTFIPPTHYK	4	-0.96901	8	0.954	1.046	1.096	0.974	1.12526
Q5ASD2	251	S	UBA/TS-N domain protein (AFU_orthologue AFUA_5G09630)	ANIA_08798	0.999119	0.000927166	57.434	ADS(0.999)PDRAS(0.001)PK	3	-0.068379	3	1.024	0.976	0.953	0.958	0.994781
Q5ASD2	509	S	UBA/TS-N domain protein (AFU_orthologue AFUA_5G09630)	ANIA_08798	0.99997	3.10428e-10	102.07	FAAEEQSAQAYVS(1)PAR	3	1.2791	1				0.958
Q5ASD3	38	S	Conserved fungal protein (AFU_orthologue AFUA_5G09640)	ANIA_08797	0.999995	7.6876e-14	135.72	TSNASLRS(1)PGYK	4	0.67233	4	0.923	1.075	1.165	1	1.165
Q5ASD3	35	S	Conserved fungal protein (AFU_orthologue AFUA_5G09640)	ANIA_08797	0.99527	0.000378782	61.477	T(0.154)S(0.839)NAS(0.995)LRS(0.004)PGY(0.007)K	2	-1.0813	1	0.981	1.019	1.039	1	1.039
Q5ASD3	25	S	Conserved fungal protein (AFU_orthologue AFUA_5G09640)	ANIA_08797	0.981363	0.00198363	53.051	DS(0.002)FVS(0.981)VNS(0.017)AR	2	0.1404	1				1
Q5ASD3	22	S	Conserved fungal protein (AFU_orthologue AFUA_5G09640)	ANIA_08797	0.998826	0.000307823	54.764	DDRDS(0.999)FVS(0.001)VNSAR	3	-0.25509	1	1.055	0.947	0.898	1	0.898
Q5ASD3	32	S	Conserved fungal protein (AFU_orthologue AFUA_5G09640)	ANIA_08797	0.839338	0.000378782	61.477	T(0.154)S(0.839)NAS(0.995)LRS(0.004)PGY(0.007)K	2	-1.0813	1	0.981	1.019	1.039	1	1.039
Q5ASD3	28	S	Conserved fungal protein (AFU_orthologue AFUA_5G09640)	ANIA_08797	0.999999	2.60795e-07	123.28	DSFVSVNS(1)AR	2	-0.45308	6	1.007	0.993	0.985	1	0.985
Q5ASD3	31	T	Conserved fungal protein (AFU_orthologue AFUA_5G09640)	ANIA_08797	0.889675	0.00682457	76.282	T(0.89)S(0.11)NASLR	2	2.4803	1				1
Q5ASD4	325	S	Small monomeric GTPase (Gtr1), putative (AFU_orthologue AFUA_5G09650)	ANIA_08796	0.993704	5.58135e-28	126.16	AAGAVHGDGFPLPAPDS(0.994)PDES(0.005)NS(0.001)N	2	0.77914	3	1.025	0.975	0.951	0.89	1.06854
Q5ASD4	331	S	Small monomeric GTPase (Gtr1), putative (AFU_orthologue AFUA_5G09650)	ANIA_08796	0.934121	1.95041e-23	118.19	AAGAVHGDGFPLPAPDSPDES(0.066)NS(0.934)N	2	-3.3303	3	0.984	1.016	1.032	0.89	1.15955
Q5ASE3	430	T	Exportin-T	los1	0.999448	2.91389e-28	134.03	Y(0.001)DETASWGDDDDQT(0.999)DEAEFQELR	3	-1.3477	2	1	1	1	0.942	1.06157
Q5ASG1	59	S	Putative synaptobrevin homologue SNC1/2 (Eurofung)	ANIA_08769	1	0.0029481	83.862	LDS(1)LQDK	2	-0.13987	3	0.966	1.034	1.072	1.041	1.02978
Q5ASI2	238	S	Acyl-protein thioesterase 1	AN8748	1	0.000330485	75.739	VIPAENGGS(1)L	2	1.151	1				1.002
Q5ASI4	163	S	Nascent polypeptide-associated complex subunit beta	egd1	1	1.79792e-19	111.84	KDDDEDDIPDLVEGENFEKS(1)VD	3	-0.33209	3	0.904	1.094	1.211	0.963	1.25753
Q5ASI4	131	S	Nascent polypeptide-associated complex subunit beta	egd1	0.991893	0.00225115	49.081	LAES(0.992)Y(0.008)QNMQK	3	0.35437	1				0.963
Q5ASI4	132	Y	Nascent polypeptide-associated complex subunit beta	egd1	0.999214	5.36029e-06	108.68	LAES(0.001)Y(0.999)QNMQK	2	1.909	1				0.963
Q5ASI5	22	S	MFS transporter, putative (AFU_orthologue; AFUA_6G02730) [Aspergillus nidulans FGSC A4]	AN8745.2	0.950985	3.24487e-08	67.645	EASVPEMDS(0.049)NS(0.951)DMWAIDEK	3	2.1746	1	0.998	1.002	1.005	0.88	1.14205
Q5ASI5	1022	S	MFS transporter, putative (AFU_orthologue; AFUA_6G02730) [Aspergillus nidulans FGSC A4]	AN8745.2	0.792585	7.80135e-07	103.16	S(0.195)AS(0.793)S(0.013)ANLDNAR	2	-0.88389	1	0.976	1.024	1.049	0.88	1.19205
Q5ASI7	635	S	Lipase, putative (AFU_orthologue AFUA_6G02710)	ANIA_08743	0.806469	0.000117013	58.123	ELRPS(0.155)S(0.806)PT(0.035)AAS(0.002)S(0.001)Y(0.002)VR	3	0.99384	1
Q5ASI7	634	S	Lipase, putative (AFU_orthologue AFUA_6G02710)	ANIA_08743	0.794091	2.23417e-05	70.094	ELRPS(0.794)S(0.195)PT(0.01)AASSY(0.001)VR	2	0.24601	1	1.153	0.85	0.737
Q5ASI7	480	S	Lipase, putative (AFU_orthologue AFUA_6G02710)	ANIA_08743	0.996724	0.00812117	47.844	RVS(0.997)GT(0.003)FGR	3	-0.14455	1
Q5ASI9	152	S	C2H2 finger domain protein, putative (AFU_orthologue AFUA_6G02690)	ANIA_08741	0.840686	1.10915e-22	110.55	SEYPAPPSAPVSLPGLPS(0.841)PT(0.159)DR	3	2.0683	1	0.96	1.04	1.083
Q5ASI9	47	S	C2H2 finger domain protein, putative (AFU_orthologue AFUA_6G02690)	ANIA_08741	0.997421	0.00223202	43.532	T(0.003)QAPLS(0.997)PPVEDR	3	0.81281	1
Q5ASK0	274	S	Unknown	ANIA_08730	0.98029	7.8119e-06	73.675	KPS(0.02)APAS(0.98)AEEEQELK	3	0.76101	1				1.088
Q5ASK6	151	T	Unknown	ANIA_08724	1	2.46272e-05	81.448	RIPMPRDT(1)PPPIPR	4	0.57598	20	1.054	0.947	0.9	0.946	0.951374
Q5ASK8	166	T	ATP-dependent RNA helicase sub2	sub2	0.998204	0.000101146	76.759	TAVFY(0.002)GGT(0.998)PIQK	3	0.010985	2	0.915	1.083	1.182	1.065	1.10986
Q5ASK8	188	T	ATP-dependent RNA helicase sub2	sub2	1	3.91256e-15	132.5	DTFPNIIVGT(1)PGR	2	-3.0526	2				1.065
Q5ASK8	41	T	ATP-dependent RNA helicase sub2	sub2	0.998374	0.000114082	79.652	KDGELT(0.998)VT(0.002)GGR	2	0.47017	2				1.065
Q5ASM0	278	S	Chitin biosynthesis protein (Chs5), putative (AFU_orthologue AFUA_6G02510)	ANIA_08710	0.990664	7.3157e-05	89.189	TTSSIAS(0.991)PS(0.009)R	2	0.72597	5	0.988	1.012	1.025	0.95	1.07895
Q5ASM0	283	S	Chitin biosynthesis protein (Chs5), putative (AFU_orthologue AFUA_6G02510)	ANIA_08710	0.970056	6.62898e-29	154.84	QS(0.97)QS(0.03)QSLSLPANQSER	3	-0.26945	3	1.003	0.997	0.993	0.95	1.04526
Q5ASM0	418	S	Chitin biosynthesis protein (Chs5), putative (AFU_orthologue AFUA_6G02510)	ANIA_08710	0.994257	3.76331e-11	109.87	TKDNT(0.006)GES(0.994)DFNEVPL	2	2.478	4	1.002	0.998	0.997	0.95	1.04947
Q5ASM0	287	S	Chitin biosynthesis protein (Chs5), putative (AFU_orthologue AFUA_6G02510)	ANIA_08710	0.948352	4.45345e-13	118.32	QSQS(0.007)QS(0.948)LS(0.045)LPANQSER	2	0.11985	1	0.936	1.062	1.133	0.95	1.19263
Q5ASM1	397	S	Aspartate aminotransferase	ANIA_08709	0.982127	0.00774693	47.039	ASIS(0.017)GLS(0.982)PK	2	0.31101	1				1.069
Q5ASM1	7	S	Aspartate aminotransferase	ANIA_08709	0.989781	2.27836e-05	54.582	T(0.01)VLNVS(0.99)PVPPDEIFALNR	3	-1.3812	1	1.024	0.976	0.953	1.069	0.891487
Q5ASM3	539	S	Fumarate hydratase, putative (AFU_orthologue AFUA_6G02470)	ANIA_08707	0.844681	0.00293347	44.968	Y(0.155)VRPELMLS(0.845)PK	3	-1.3403	1	1.034	0.966	0.933	1.02	0.914706
Q5ASM3	255	S	Fumarate hydratase, putative (AFU_orthologue AFUA_6G02470)	ANIA_08707	1	0.00193131	50.088	KVDS(1)FQNIIK	3	-0.15932	1				1.02
Q5ASM6	38	S	60S ribosomal protein L24a (AFU_orthologue AFUA_6G02440)	ANIA_08704	0.962614	0.00093646	88.948	S(0.037)ES(0.963)LFLQR	2	0.42244	1	1.069	0.933	0.874	0.926	0.943844
Q5ASM6	3	T	60S ribosomal protein L24a (AFU_orthologue AFUA_6G02440)	ANIA_08704	0.953318	0.000394783	60.246	MRT(0.953)Y(0.046)DDSFSGQK	3	-0.020092	2	1.044	0.956	0.916	0.926	0.989201
Q5ASM6	7	S	60S ribosomal protein L24a (AFU_orthologue AFUA_6G02440)	ANIA_08704	0.996873	2.02536e-05	92.866	T(0.003)YDDS(0.997)FSGQK	3	0.23788	2	1.035	0.965	0.933	0.926	1.00756
Q5ASM9	975	S	WD repeat protein (AFU_orthologue AFUA_6G02410)	ANIA_08701	0.797375	9.16632e-05	125.16	S(0.203)S(0.797)FELWR	2	1.0318	1	0.991	1.009	1.019
Q5ASM9	1052	S	WD repeat protein (AFU_orthologue AFUA_6G02410)	ANIA_08701	0.897703	1.90075e-14	100.44	SFNTFAPS(0.002)S(0.1)AS(0.898)PPAGDLLR	3	-0.49511	1	1.062	0.94	0.885
Q5ASM9	1018	S	WD repeat protein (AFU_orthologue AFUA_6G02410)	ANIA_08701	0.997527	2.4204e-22	129.9	AVTQHAS(0.002)LAAS(0.998)PDQQAQPR	3	-0.68837	1
Q5ASM9	1366	S	WD repeat protein (AFU_orthologue AFUA_6G02410)	ANIA_08701	0.775766	1.26364e-09	91.091	AS(0.224)S(0.776)PVHEGDSSNPASAYR	3	-0.9168	1	1.042	0.958	0.92
Q5ASM9	852	S	WD repeat protein (AFU_orthologue AFUA_6G02410)	ANIA_08701	0.993344	1.1743e-17	123.12	KDS(0.993)AIDLS(0.007)FDALHPDK	4	-0.55987	1	0.888	1.11	1.25
Q5ASN4	76	S	Unknown	AN8696.2	0.985825	6.48407e-08	81.144	KAPSLSEDS(0.986)PS(0.014)AGDGRK	5	-0.081125	2	0.958	1.042	1.088	0.943	1.15376
Q5ASN5	51	S	Unknown	AN8695.2	0.999815	2.53105e-07	107.35	YDSTDPKGS(1)PK	2	-0.14129	4	1.052	0.949	0.904	0.971	0.930999
Q5ASN6	281	S	Unknown	AN8694.2	0.929517	9.2314e-31	119.42	RGS(0.93)GS(0.068)GY(0.001)DYPDPT(0.001)NLAPVTPVTSAPYQPR	3	-0.42962	6	1.035	0.965	0.932	0.961	0.969823
Q5ASN6	172	S	Unknown	AN8694.2	0.99967	0.000141176	64.537	IRCS(1)GFEHSSDGR	3	-0.65841	1	1.087	0.915	0.841	0.961	0.87513
Q5ASN6	322	S	Unknown	AN8694.2	0.99728	2.2828e-05	79.837	RPS(0.997)PQGAY(0.001)SY(0.001)DNR	3	0.51631	16	0.98	1.02	1.04	0.961	1.08221
Q5ASN8	30	S	Putative peroxiredoxin pmp20	AN8692	0.975443	4.76645e-34	173.21	GEIT(0.025)S(0.975)CGIPINYYASK	2	0.31249	15	0.935	1.063	1.136	1.188	0.956229
Q5ASN8	113	S	Putative peroxiredoxin pmp20	AN8692	1	7.27036e-05	68.41	NDDILFLS(1)DPEAK	3	-1.042	1	0.906	1.092	1.205	1.188	1.01431
Q5ASN9	234	S	Unknown	AN8691.2	0.99351	0.000525199	63.091	FALPLS(0.994)PT(0.006)EK	3	-0.13026	1	1.029	0.971	0.943
Q5ASP3	212	T	Unknown	AN8687.2	0.990798	1.04337e-06	87.647	AGGGSSGHGT(0.009)VT(0.991)PK	3	0.081031	1	0.983	1.017	1.035	0.878	1.17882
Q5ASP6	98	S	Unknown	AN8684.2	0.89983	8.68126e-11	75.588	VAIY(0.004)HDHPAAFAPAAAIAQS(0.9)PT(0.074)T(0.02)GT(0.002)DK	4	1.0762	1	0.948	1.051	1.11
Q5ASP8	119	T	Unknown	AN8682.2	0.991861	0.000416824	55.437	RKVT(0.992)NPT(0.007)GDS(0.001)GDNR	3	-0.73044	2	0.974	1.026	1.054	1.076	0.979554
Q5ASP9	592	S	Unknown	AN8681.2	0.852606	0.000856001	42.118	T(0.137)RPVGQGEVS(0.853)DS(0.011)AHGK	4	-0.79719	1	1.056	0.946	0.897	1.067	0.840675
Q5ASP9	67	S	Unknown	AN8681.2	0.999935	2.76676e-33	140.9	HTDNDAIES(1)EYDEDEEHWNNDQK	3	-0.26374	3	0.991	1.009	1.018	1.067	0.954077
Q5ASQ4	39	S	Unknown	AN8676.2	1	1.34927e-11	107.5	NRMS(1)ADDDDDDEDKTGR	4	-1.388	16	1.007	0.993	0.986	1.038	0.949904
Q5ASQ4	223	T	Unknown	AN8676.2	0.999947	0.0228203	45.661	MPTQHQPT(1)A	2	1.6251	1				1.038
Q5ASQ5	510	S	Unknown	AN8675.2	0.938025	1.05709e-06	82.449	ES(0.002)T(0.043)S(0.938)PS(0.008)S(0.008)GPVGATGR	2	0.1486	1	1.001	0.999	0.997
Q5ASQ5	368	S	Unknown	AN8675.2	0.999985	4.99252e-05	79.337	APS(1)LPLYATISK	3	2.0109	3	1.015	0.985	0.97
Q5ASQ5	465	S	Unknown	AN8675.2	0.792981	0.000154327	68.179	RT(0.19)S(0.793)LS(0.016)DS(0.001)GPEQR	2	0.27868	2	1.045	0.955	0.914
Q5ASQ8	50	S	Phospholipid-transporting ATPase	AN8672.2	1	0.00541151	57.175	KRVS(1)IMDR	3	0.36908	1	1.213	0.791	0.652	0.902	0.722838
Q5ASQ8	1493	S	Phospholipid-transporting ATPase	AN8672.2	0.999833	1.17724e-11	88.244	VESSLTTGAHRPQS(1)PHSPLK	4	1.3337	2	1.034	0.966	0.934	0.902	1.03548
Q5ASQ8	261	S	Phospholipid-transporting ATPase	AN8672.2	0.998744	1.00695e-06	107.39	ASFLTT(0.001)VS(0.999)PR	2	-0.018254	5	0.996	1.004	1.008	0.902	1.11752
Q5ASQ8	323	S	Phospholipid-transporting ATPase	AN8672.2	0.999561	3.96715e-06	79.837	ASMAPSDIS(1)VGAPR	3	-0.38229	4				0.902
Q5ASQ8	79	S	Phospholipid-transporting ATPase	AN8672.2	0.88918	2.72705e-55	183.69	STLANSAAGPS(0.107)S(0.889)PVS(0.004)PSEGNR	3	-0.42486	2	1.054	0.947	0.9	0.902	0.997783
Q5ASQ8	316	S	Phospholipid-transporting ATPase	AN8672.2	0.999997	1.20954e-07	95.5	RAS(1)MAPS(0.943)DIS(0.057)VGAPR	3	-0.79087	4	1.068	0.934	0.875	0.902	0.970067
Q5ASQ8	1457	S	Phospholipid-transporting ATPase	AN8672.2	0.891369	0.0131305	49.472	T(0.109)RHS(0.891)FDR	3	-1.6572	1				0.902
Q5ASQ8	320	S	Phospholipid-transporting ATPase	AN8672.2	0.996817	1.3021e-05	67.563	AS(0.004)MAPS(0.997)DIS(0.999)VGAPR	3	0.56579	2	1.051	0.95	0.905	0.902	1.00333
Q5ASQ8	1482	S	Phospholipid-transporting ATPase	AN8672.2	0.76522	6.63884e-06	59.372	VES(0.765)S(0.209)LT(0.027)T(0.034)GAHRPQS(0.931)PHS(0.033)PLK	4	1.4467	1	1.034	0.966	0.934	0.902	1.03548
Q5ASQ8	255	S	Phospholipid-transporting ATPase	AN8672.2	0.999998	1.00695e-06	95.9	RAS(1)FLTTVSPR	3	-0.37515	5	0.994	1.006	1.012	0.902	1.12195
Q5ASQ8	1464	S	Phospholipid-transporting ATPase	AN8672.2	1	1.47222e-19	122.65	ARQS(1)FEAVDGFASANTLTR	3	-1.2717	1	1.084	0.918	0.846	0.902	0.937916
Q5ASR7	450	S	C2H2 finger domain protein, putative (AFU_orthologue AFUA_6G01910)	ANIA_08663	0.996506	3.23991e-07	97.45	DPFS(0.997)PS(0.003)FNPSLHR	3	-0.84853	6	1.015	0.985	0.971
Q5ASS0	124	S	Flavin-binding monooxygenase-like protein (AFU_orthologue AFUA_6G01900)	ANIA_08660	0.96252	6.43024e-41	161.5	VSVVDHNEES(0.007)AGES(0.963)ES(0.031)DGDGDVK	3	-0.04202	2	1.019	0.981	0.963	0.894	1.07718
Q5ASS0	536	T	Flavin-binding monooxygenase-like protein (AFU_orthologue AFUA_6G01900)	ANIA_08660	0.913889	6.17066e-17	131.54	T(0.004)AT(0.914)PS(0.023)AT(0.051)T(0.007)PTTETDSK	2	0.16132	2	0.983	1.017	1.034	0.894	1.1566
Q5AST3	306	S	Formate/nitrate family transporter (Eurofung)	ANIA_08647	0.999038	9.72446e-06	53.751	QDDVEANAGT(0.001)VQGVEGS(0.999)KMGG	3	-1.0018	1				1.044
Q5AST3	287	T	Formate/nitrate family transporter (Eurofung)	ANIA_08647	0.999	5.11881e-23	106.3	AGESEGT(0.001)VT(0.999)PR	2	1.0963	11	1.041	0.959	0.922	1.044	0.883142
Q5AST9	125	S	Unknown	ANIA_08641	0.964786	0.0014591	58.274	GT(0.035)VS(0.965)PQRPQN	2	-0.91819	1				1.232
Q5AST9	68	S	Unknown	ANIA_08641	0.791768	0.000889402	45.347	GDT(0.002)HPT(0.201)PS(0.792)EKDQPAS(0.006)R	3	0.3866	1	0.92	1.078	1.172	1.232	0.951299
Q5ASW5	354	S	cytochrome P450, putative (Eurofung) [Aspergillus nidulans FGSC A4]	AN8615.2	0.99927	0.0352786	40.724	S(0.999)GAVIT(0.001)K	2	-0.81892	1	0.9	1.098	1.22
Q5ASX5	159	S	Peptidyl-prolyl cis-trans isomerase	ANIA_08605	0.992028	0.000247394	83.883	VVIS(0.002)NS(0.992)GT(0.006)L	2	-0.55951	1	1.083	0.919	0.848	1.067	0.794752
Q5ASX5	161	T	Peptidyl-prolyl cis-trans isomerase	ANIA_08605	0.999964	4.4623e-05	104.82	VVISNSGT(1)L	2	-2.1514	1				1.067
Q5ASX5	145	S	Peptidyl-prolyl cis-trans isomerase	ANIA_08605	0.998955	0.00184632	59.116	LGS(0.999)QS(0.001)GATK	2	0.17251	1	1.073	0.929	0.865	1.067	0.810684
Q5ASX5	49	S	Peptidyl-prolyl cis-trans isomerase	ANIA_08605	0.999999	1.34151e-14	116.35	ELATGQHGFGYKGS(1)PFHR	5	0.84918	2	0.959	1.041	1.086	1.067	1.01781
Q5AT23	60	T	beta-1,4-glucosidase (Eurofung) [Aspergillus nidulans FGSC A4]	ANIA_08557	0.999883	4.59909e-07	92.096	QVQYTCQSQQAT(1)PK	3	-0.39501	1	0.921	1.077	1.17	1.02	1.14706
Q5AT23	4	T	beta-1,4-glucosidase (Eurofung) [Aspergillus nidulans FGSC A4]	ANIA_08557	0.883402	8.02163e-10	110.55	PT(0.117)T(0.883)PEPPEPPNQK	2	0.35716	10	0.914	1.084	1.185	1.02	1.16176
Q5AT32	286	S	UbiD family decarboxylase, putative (AFU_orthologue; AFUA_7G00920) [Aspergillus nidulans FGSC A4]	ANIA_08548	0.987331	4.9236e-06	94.023	DPSSGLGNY(0.013)S(0.987)K	3	0.27874	3	1.022	0.978	0.957	0.755	1.26755
Q5AT32	310	T	UbiD family decarboxylase, putative (AFU_orthologue; AFUA_7G00920) [Aspergillus nidulans FGSC A4]	ANIA_08548	0.989326	2.74267e-05	89.911	HTQLES(0.009)GT(0.989)VS(0.002)K	3	0.26141	1				0.755
Q5AT32	280	S	UbiD family decarboxylase, putative (AFU_orthologue; AFUA_7G00920) [Aspergillus nidulans FGSC A4]	ANIA_08548	0.883202	1.03634e-05	69.081	S(0.007)S(0.007)S(0.006)KDPS(0.063)S(0.883)GLGNY(0.031)S(0.003)K	3	0.49373	2	1.102	0.9	0.817	0.755	1.08212
Q5AT32	279	S	UbiD family decarboxylase, putative (AFU_orthologue; AFUA_7G00920) [Aspergillus nidulans FGSC A4]	ANIA_08548	0.876032	1.25563e-11	112.74	S(0.031)S(0.031)S(0.031)KDPS(0.876)S(0.032)GLGNYSK	4	0.001016	1	1.174	0.83	0.707	0.755	0.936424
Q5AT32	336	S	UbiD family decarboxylase, putative (AFU_orthologue; AFUA_7G00920) [Aspergillus nidulans FGSC A4]	ANIA_08548	0.999648	0.000107171	91.701	GAALAS(1)ASR	2	-0.70619	1	1.108	0.894	0.807	0.755	1.06887
Q5AT32	308	S	UbiD family decarboxylase, putative (AFU_orthologue; AFUA_7G00920) [Aspergillus nidulans FGSC A4]	ANIA_08548	0.989773	4.28739e-05	82.651	HTQLES(0.99)GT(0.01)VS(0.001)K	2	-0.21897	6	1.045	0.955	0.914	0.755	1.2106
Q5AT32	296	S	UbiD family decarboxylase, putative (AFU_orthologue; AFUA_7G00920) [Aspergillus nidulans FGSC A4]	ANIA_08548	1	3.69869e-07	106.29	GAS(1)FGMS(1)ALGR	2	0.081794	2	1.033	0.967	0.936	0.755	1.23974
Q5AT32	312	S	UbiD family decarboxylase, putative (AFU_orthologue; AFUA_7G00920) [Aspergillus nidulans FGSC A4]	ANIA_08548	0.995464	6.66028e-11	125.36	HTQLESGT(0.004)VS(0.995)K	2	0.40712	5	1.033	0.967	0.936	0.755	1.23974
Q5AT32	344	S	UbiD family decarboxylase, putative (AFU_orthologue; AFUA_7G00920) [Aspergillus nidulans FGSC A4]	ANIA_08548	0.99996	1.11095e-05	75.564	YDGS(1)S(1)FEDEENGRK	3	-1.6733	2	1.154	0.849	0.737	0.755	0.976159
Q5AT32	321	Y	UbiD family decarboxylase, putative (AFU_orthologue; AFUA_7G00920) [Aspergillus nidulans FGSC A4]	ANIA_08548	0.992086	7.65965e-10	109.07	AGRDS(0.008)DEY(0.992)GMLR	2	0.61584	4	1.185	0.819	0.691	0.755	0.915232
Q5AT32	318	S	UbiD family decarboxylase, putative (AFU_orthologue; AFUA_7G00920) [Aspergillus nidulans FGSC A4]	ANIA_08548	0.999986	7.2212e-11	120.92	AGRDS(1)DEYGMLR	3	-0.50333	19	1.147	0.856	0.748	0.755	0.990728
Q5AT32	292	S	UbiD family decarboxylase, putative (AFU_orthologue; AFUA_7G00920) [Aspergillus nidulans FGSC A4]	ANIA_08548	1	5.08197e-11	132.06	GAS(1)FGMS(1)ALGR	2	0.081794	3	1.016	0.984	0.968	0.755	1.28212
Q5AT32	343	S	UbiD family decarboxylase, putative (AFU_orthologue; AFUA_7G00920) [Aspergillus nidulans FGSC A4]	ANIA_08548	0.999941	2.39835e-10	113.4	YDGS(1)S(1)FEDEENGRK	3	-1.6733	3	1.154	0.849	0.737	0.755	0.976159
Q5AT75	455	T	NACHT and WD40 domain protein (AFU_orthologue; AFUA_7G08500) [Aspergillus nidulans FGSC A4]	AN8505.2	0.909017	0.00812336	51.445	T(0.909)Y(0.091)LPILTR	3	-3.4818	1
Q5AT83	24	S	DUF636 domain protein (AFU_orthologue AFUA_3G01340)	ANIA_08497	0.948959	1.53867e-08	97.129	VTYTIDLAS(0.051)S(0.949)EPTPK	3	1.6024	1				1.013
Q5AT83	129	S	DUF636 domain protein (AFU_orthologue AFUA_3G01340)	ANIA_08497	1	2.61556e-13	133.32	RRDS(1)WLENLAEGK	2	-0.11422	17	0.921	1.077	1.169	1.013	1.154
Q5AT85	169	T	DUF1212 domain membrane protein (AFU_orthologue AFUA_3G01440)	ANIA_08495	0.9954	8.80803e-07	74.214	EKPVDGQSEGT(0.005)PAT(0.995)PDR	3	-0.18664	1	1.026	0.974	0.949
Q5AT89	34	S	60S ribosome subunit biogenesis protein NIP7	ANIA_08491	0.8119	9.06277e-06	79.489	ELIKPLDS(0.188)S(0.812)PNADR	2	1.3117	1	0.951	1.048	1.103	0.93	1.18602
Q5AT92	158	S	Putative synaptobrevin YKT6 (Eurofung)	ANIA_08488	0.994096	0.00184555	74.841	T(0.006)IES(0.994)VLQR	2	-0.57572	2	0.975	1.025	1.052	1.048	1.00382
Q5ATI1	120	S	Calcium-transporting ATPase	ANIA_08399	1	0.00198782	73.499	VVS(1)IDGAR	2	-0.1101	1	1.041	0.959	0.921
Q5ATL5	16	T	MFS siderochrome iron transporter MirB (AFU_orthologue AFUA_3G03640)	ANIA_08365	0.87195	1.2468e-15	91.437	RAT(0.872)DDS(0.857)T(0.271)AEVPVAATTADKPEVSPEAGR	3	0.37657	1	0.848	1.149	1.358	0
[truncated: 6,410 more rows]

## Sheet: Fold changes more then 1.2
Protein accession	Position	GQ1_pomA/GQ1 Ratio	Regulated Type	Amino acid	Protein description	Gene name	Localization probability	PEP	Score	Modified sequence	Charge	Mass error [ppm]	MS/MS Count	GQ1	GQ1_pomA
A9P3U3	689	0.726	Down	S	AbpA	abpA	1	5.42e-25	139.69	GLFPSNYVELLEDGRQS(1)R	3	0.87766	3	1.16	0.844
B2M1L6	21	1.371	Up	S	Amino acid transporter (Fragment)	---	0.999776	4.01e-12	93.21	DDGITAAPQNPVYDAS(1)VAEK	3	-0.057332	4	0.971	1.029
B8XPM2	109	1.270	Up	S	Glyceraldehyde-3-phosphate dehydrogenase (Fragment)	GAPDH	0.997548	4.49e-11	114.55	VPTS(0.001)NVS(0.998)VVDLT(0.001)VR	2	0.45149	2	1.049	0.952
B8XPM2	60	1.357	Up	S	Glyceraldehyde-3-phosphate dehydrogenase (Fragment)	GAPDH	1	9.44e-07	102.52	VVDGPS(1)AKDWR	2	-0.36023	4	1.015	0.985
B8XPM2	77	1.287	Up	S	Glyceraldehyde-3-phosphate dehydrogenase (Fragment)	GAPDH	0.920317	2.33e-16	131.94	TAAT(0.001)NIIPS(0.92)S(0.058)T(0.021)GAAK	2	1.9263	1	1.042	0.958
B8XPM2	173	1.387	Up	S	Glyceraldehyde-3-phosphate dehydrogenase (Fragment)	GAPDH	1	8.82e-06	92.856	AGIALNS(1)NFIK	3	-2.8239	1	1.004	0.996
C8V0T7	35	0.734	Down	S	H3_EMENI Histone H3 [Aspergillus nidulans FGSC A4]	ANIA_06554	0.999929	9.86e-11	121.13	TTSTTTSGAS(1)PK	2	-0.58485	8	1.133	0.869
C8V1L6	132	0.792	Down	S	Splicing factor u2af large subunit (AFU_orthologue AFUA_7G05310)	ANIA_06681	0.882065	0.02	52.79	KRS(0.559)PS(0.559)PS(0.882)R	2	0.66166	1	1.117	0.885
C8V1V3	279	0.414	Down	S	Malate dehydrogenase	ANIA_06717	0.999956	1.01e-11	119.54	GVVEPTFVES(1)PLYK	3	0.28687	3	1.395	0.613
C8V2Y7	435	0.552	Down	S	FHA domain protein (AFU_orthologue AFUA_5G13560)	ANIA_06908	0.936281	9.86e-05	78.69	STT(0.01)CS(0.936)PQPGT(0.044)S(0.01)R	2	-0.0044848	6	1.25	0.755
C8V3H1	43	0.821	Down	S	Cold shock NA binding domain protein (JCVI)	ANIA_10761	1	2.33e-05	91.62	MPVAAPAS(1)PNR	2	-1.658	8	0.958	1.042
C8V3J6	67	0.829	Down	S	"Nuclear protein export protein Yrb2, putative (AFU_orthologue AFUA_2G10810)"	ANIA_10754	0.999987	2.65e-14	117.23	KRS(1)Y(0.001)NS(0.999)DEENPEDDSGHR	4	-0.573	7	1.06	0.942
C8V3J6	338	1.235	Up	S	"Nuclear protein export protein Yrb2, putative (AFU_orthologue AFUA_2G10810)"	ANIA_10754	0.964466	1.3e-06	44.953	PFGAEADS(0.964)DEGDDKDDEGET(0.031)GPAEFEQDKT(0.005)DER	4	-0.44335	1	0.86	1.138
C8V414	130	1.275	Up	S	Large subunit of trehalose 6-phosphate synthase (Eurofung)	ANIA_10533	0.994473	1.08e-09	109.04	PQSAFLAS(0.994)PS(0.006)ILR	3	-0.25708	4	0.837	1.159
C8V4B4	280	1.209	Up	T	Elongation factor 1-alpha	ANIA_04218	0.990119	1.67e-19	107.75	VET(0.01)GVIT(0.99)PGMVVTFAPANVTTEVK	3	0.29225	1	0.909	1.089
C8V4D5	580	0.829	Down	S	Vacuolar membrane protease	AN10522	1	9.91e-34	129.59	RGLS(1)EEDEEDEDEAPTESTSLLGSR	3	1.6628	1	1.074	0.928
C8V4D7	346	1.247	Up	S	"Calnexin, putative (Eurofung)"	ANIA_03592	0.999999	4.88e-10	95.205	CSEVSGCGPWS(1)PPLIK	4	2.4841	3	0.964	1.036
C8V4L4	579	1.209	Up	S	"Serine/threonine protein kinase, putative (AFU_orthologue AFUA_1G05930)"	ANIA_10515	0.966622	0.000283	81.92	S(0.001)GVS(0.967)PVS(0.032)S(0.001)K	2	-0.67744	2	0.892	1.106
C8V4L4	407	1.345	Up	S	"Serine/threonine protein kinase, putative (AFU_orthologue AFUA_1G05930)"	ANIA_10515	0.951846	2.72e-05	79.346	GAS(0.952)T(0.048)DPFAALDGK	2	-3.4081	2	0.838	1.158
C8V4L4	401	1.581	Up	S	"Serine/threonine protein kinase, putative (AFU_orthologue AFUA_1G05930)"	ANIA_10515	0.998601	0.00294	83.313	PS(0.001)PS(0.999)PFR	2	0.071492	1	0.762	1.234
C8V4L4	927	1.205	Up	S	"Serine/threonine protein kinase, putative (AFU_orthologue AFUA_1G05930)"	ANIA_10515	1	0.000196	71.879	PAAPPKPQS(1)LR	3	0.16447	1	0.893	1.105
C8V4P5	281	1.218	Up	T	DUF500 and SH3 domain protein (AFU_orthologue AFUA_6G07880)	ANIA_04168	0.95849	6.49e-12	104.38	AT(0.041)T(0.958)WADDIYDRPAGGLSR	3	-1.5046	5	0.939	1.059
C8V5G6	149	0.735	Down	S	"Histone deacetylase complex subunit (Hos4), putative (AFU_orthologue AFUA_1G05490)"	ANIA_04072	1	0.000728	97.813	DGS(1)PPIVK	3	-0.14015	5	1.145	0.857
C8V5G6	35	0.790	Down	S	"Histone deacetylase complex subunit (Hos4), putative (AFU_orthologue AFUA_1G05490)"	ANIA_04072	1	9.06e-05	75.764	ANNQPALRPS(1)PR	3	0.081749	1	1.11	0.892
C8V5G6	463	0.798	Down	S	"Histone deacetylase complex subunit (Hos4), putative (AFU_orthologue AFUA_1G05490)"	ANIA_04072	0.980485	9.16e-05	56.719	IS(0.002)GAS(0.016)PRES(0.98)PPAS(0.002)GQR	3	-0.050317	3	1.105	0.897
C8V5G6	42	0.822	Down	S	"Histone deacetylase complex subunit (Hos4), putative (AFU_orthologue AFUA_1G05490)"	ANIA_04072	0.961959	1.72e-10	104.95	RS(0.516)S(0.517)LS(0.962)PPS(0.006)QNENVPAK	3	0.38924	3	1.09	0.912
C8V5G6	850	0.794	Down	S	"Histone deacetylase complex subunit (Hos4), putative (AFU_orthologue AFUA_1G05490)"	ANIA_04072	0.999794	8.39e-12	116.13	GHYTVAVDDVKS(1)PPR	4	-0.83031	11	1.108	0.894
C8V6S8	127	1.259	Up	T	Ctr copper transporter family protein (AFU_orthologue AFUA_2G03730)	ANIA_03813	0.951831	2.24e-14	94.837	TPANT(0.001)S(0.047)T(0.952)APAAASGPGSAAPFR	2	0.34451	1	0.872	1.126
C8V751	519	0.693	Down	S	"Protein kinase, putative (AFU_orthologue AFUA_5G03160)"	ANIA_08190	0.899398	0.000149	51.31	EGYQNLT(0.024)NHRPAS(0.899)RET(0.077)R	4	0.4225	1	1.122	0.88
C8V751	1079	0.753	Down	S	"Protein kinase, putative (AFU_orthologue AFUA_5G03160)"	ANIA_08190	0.829882	4.95e-11	83.395	IKPDTSDGLT(0.026)S(0.143)S(0.83)VPQPGQQ	3	1.1826	2	1.081	0.921
C8V751	877	0.683	Down	T	"Protein kinase, putative (AFU_orthologue AFUA_5G03160)"	ANIA_08190	0.999509	0.0143	66.19	QLDYT(1)NR	2	0.19126	3	1.129	0.873
C8V751	188	0.807	Down	S	"Protein kinase, putative (AFU_orthologue AFUA_5G03160)"	ANIA_08190	0.981775	1.97e-05	89.507	REDS(0.982)PS(0.018)APPFK	2	1.2567	11	1.045	0.955
C8V751	144	0.688	Down	S	"Protein kinase, putative (AFU_orthologue AFUA_5G03160)"	ANIA_08190	0.998614	0.00336	78.113	AS(0.999)PAPS(0.001)R	2	0.72617	9	1.125	0.877
C8V751	339	0.746	Down	S	"Protein kinase, putative (AFU_orthologue AFUA_5G03160)"	ANIA_08190	0.94707	1.67e-05	57.525	GDIAMHPPPS(0.947)PS(0.053)R	2	0.70578	4	1.085	0.917
C8V751	291	0.796	Down	Y	"Protein kinase, putative (AFU_orthologue AFUA_5G03160)"	ANIA_08190	0.99862	4.24e-17	161.82	Y(0.999)RS(0.001)PPLDGIER	3	0.18692	8	1.053	0.948
C8V751	163	0.760	Down	S	"Protein kinase, putative (AFU_orthologue AFUA_5G03160)"	ANIA_08190	0.99979	4.31e-11	98.443	SEIRPSQNINRPDS(1)PER	4	1.223	4	1.077	0.925
C8V751	482	0.806	Down	S	"Protein kinase, putative (AFU_orthologue AFUA_5G03160)"	ANIA_08190	1	1.2e-07	64.885	AGPPS(1)PPQGPAADDPPPPPPPPTEPR	4	-0.37027	3	1.046	0.954
C8V751	687	0.750	Down	S	"Protein kinase, putative (AFU_orthologue AFUA_5G03160)"	ANIA_08190	1	5.91e-05	84.759	RHDPS(1)PEPVKR	4	-1.0653	8	1.083	0.919
C8V751	312	0.743	Down	S	"Protein kinase, putative (AFU_orthologue AFUA_5G03160)"	ANIA_08190	0.82427	0.000389	79.036	VS(0.824)AGT(0.176)LDSR	2	1.6491	1	1.087	0.915
C8V751	411	0.807	Down	S	"Protein kinase, putative (AFU_orthologue AFUA_5G03160)"	ANIA_08190	0.991491	1.4e-14	140.49	ASNFS(0.001)EHDS(0.991)PS(0.008)R	2	-1.1993	11	1.045	0.955
C8V7B0	10	1.259	Up	T	RNP domain protein (AFU_orthologue AFUA_6G12300)	ANIA_03739	0.999995	1.14e-21	137.79	PYGDYEYDT(1)DRAQR	3	-0.15138	15	0.86	1.138
C8V8H5	627	1.233	Up	T	Ino eighty subunit 1	AN10560	0.978277	7.71e-12	121.82	AAAAASSTPSAS(0.022)T(0.978)PK	2	-0.18495	2	0.966	1.034
C8V9K6	655	1.295	Up	T	Calcium/calmodulin-dependent protein kinase CMKC (Eurofung)	ANIA_08827	1	0.0287	56.258	ADT(1)LPGK	2	-0.10101	1	0.88	1.118
C8VAK3	23	0.765	Down	S	MYB DNA-binding domain protein (AFU_orthologue AFUA_3G07070)	ANIA_04813	0.891568	0.00195	73.887	FQGS(0.892)PS(0.108)SR	2	-0.47671	3	1.218	0.786
C8VAU8	329	0.759	Down	T	UDP-glucose 4-epimerase (Eurofung)	ANIA_04727	1	0.0162	56.02	ANT(1)ELGWK	2	0.027738	1	1.086	0.916
C8VAY4	124	0.832	Down	S	Unknown	ANIA_10580	0.982867	6.66e-05	84.479	GS(0.002)S(0.015)LS(0.983)PTPSK	3	-0.21894	4	1.08	0.922
C8VAY4	122	0.795	Down	S	Unknown	ANIA_10580	0.923926	0.00165	61.409	GS(0.052)S(0.924)LS(0.016)PT(0.005)PS(0.002)K	2	0.33216	3	1.103	0.899
C8VB15	476	1.201	Up	S	Dynein light intermediate chain (Eurofung)	ANIA_04664	0.976829	0.000158	72.209	KDPVS(0.023)S(0.977)PGDEK	3	-0.58073	5	0.927	1.071
C8VB27	466	0.551	Down	S	Conserved serine proline-rich protein (AFU_orthologue AFUA_2G01790)	ANIA_04650	0.954311	0.00046	68.525	AY(0.043)S(0.954)PEY(0.002)GPR	3	-0.12817	2	1.266	0.74
C8VB27	225	0.804	Down	S	Conserved serine proline-rich protein (AFU_orthologue AFUA_2G01790)	ANIA_04650	0.779786	0.00222	43.794	AY(0.04)S(0.169)S(0.78)PAPLPVS(0.011)HPPR	2	-0.25573	1	1.08	0.922
C8VB27	699	1.232	Up	S	Conserved serine proline-rich protein (AFU_orthologue AFUA_2G01790)	ANIA_04650	0.828142	9.35e-05	42.319	NAPT(0.127)RHS(0.828)PAAPRPT(0.006)S(0.006)S(0.006)Y(0.003)VS(0.008)T(0.008)S(0.008)DGDR	4	-1.5201	1	0.866	1.132
C8VBH5	372	1.316	Up	S	Unknown	ANIA_07496	0.784688	2.72e-14	95.195	GPNNEKPPS(0.183)S(0.785)S(0.031)T(0.001)SPAPPTK	4	-1.3247	1	0.882	1.116
C8VBJ9	615	1.309	Up	S	Unknown	ANIA_10946	1	0.000187	81.92	FFEDRGS(1)HR	3	-0.16827	1	0.854	1.144
C8VBJ9	114	0.649	Down	T	Unknown	ANIA_10946	1	1.13e-06	95.854	AIAQT(1)PPQQSIK	3	1.6469	2	1.204	0.8
C8VBJ9	555	1.253	Up	S	Unknown	ANIA_10946	1	3.99e-07	114.72	DLFS(1)EEDKAK	3	1.3899	4	0.875	1.123
C8VBJ9	701	1.259	Up	S	Unknown	ANIA_10946	0.999332	3.81e-14	87.28	GPSDSSAPSTSTPSGDKPAAS(0.999)GDA	2	0.86838	3	0.873	1.125
C8VC57	542	0.783	Down	S	Non-specific serine/threonine protein kinase	ANIA_07695	1	0.0017	92.051	S(1)IVDLEK	3	-0.98128	3	1.155	0.848
C8VCJ6	27	0.822	Down	T	"DRAP deaminase (Rib2), putative (AFU_orthologue AFUA_2G16360)"	ANIA_10936	1	2.8e-10	116.51	VAIT(1)PCEGLPVR	3	0.22108	1	1.097	0.905
C8VCP2	59	0.769	Down	S	tRNA nucleotidyltransferase (AFU_orthologue AFUA_2G16660)	ANIA_10924	1	1.24e-05	96.23	HQLGDFPS(1)PR	2	0.49635	4	1.121	0.881
C8VDQ4	632	0.822	Down	S	Putative GTPase-activating protein AN11010	AN11010	0.982561	0.000466	71.513	VS(0.983)VIGPS(0.017)VDR	2	0.39961	1	1.123	0.879
C8VEW0	256	0.763	Down	T	"SWIRM domain protein Fun19, putative (AFU_orthologue AFUA_1G07750)"	ANIA_05099	0.999806	1.91e-10	105.2	VLDSFDVHT(1)PNSKPSR	4	-0.71613	2	1.07	0.932
C8VEZ2	395	0.788	Down	T	"Coproporphyrinogen III oxidase, putative (AFU_orthologue AFUA_1G07480)"	ANIA_05130	0.98576	0.000362	61.657	GT(0.005)S(0.005)FGLRT(0.986)PS(0.004)AR	2	-0.0096944	2	1	1
C8VEZ2	412	0.831	Down	S	"Coproporphyrinogen III oxidase, putative (AFU_orthologue AFUA_1G07480)"	ANIA_05130	0.973324	5.58e-06	80.316	T(0.011)AS(0.973)WAY(0.016)MDPVSGTR	2	-2.4021	3	0.974	1.026
C8VEZ2	406	0.806	Down	S	"Coproporphyrinogen III oxidase, putative (AFU_orthologue AFUA_1G07480)"	ANIA_05130	0.997527	0.00093	54.023	IES(0.002)ILMS(0.998)LPR	2	-1.1329	1	0.989	1.011
C8VG86	872	0.428	Down	S	"Vacuole-associated enzyme activator complex component (Vac14), putative (AFU_orthologue AFUA_6G12890)"	ANIA_10682	1	3.25e-28	145.16	AS(1)PADGGNAGSVVAGGAAGK	3	-0.60884	6	1.429	0.579
C8VGD2	34	1.760	Up	S	60S ribosomal protein L31e (AFU_orthologue AFUA_6G13250)	ANIA_10681	0.997925	0.014	46.457	T(0.002)HGVS(0.998)FK	3	1.4419	1	1.034	0.966
C8VGD2	12	2.336	Up	S	60S ribosomal protein L31e (AFU_orthologue AFUA_6G13250)	ANIA_10681	0.997989	0.0024	54.343	S(0.998)AIADVVT(0.002)R	2	0.37698	2	0.893	1.105
C8VHA5	424	1.223	Up	S	ATP-dependent RNA helicase (Eurofung)	ANIA_10417	0.976873	3.44e-13	72.191	LYVYDSPDT(0.008)IPRPIS(0.977)NPPQQS(0.012)QGAT(0.002)AASNPSDR	3	0.63798	1	0.885	1.113
C8VIF1	46	1.225	Up	T	Stomatin family protein (AFU_orthologue AFUA_3G13440)	ANIA_03163	0.857665	6.49e-33	138.23	YAS(0.142)T(0.858)IEHDDSNPEAHGWYASFK	4	-1.6734	3	0.884	1.114
C8VIY8	88	1.231	Up	S	"Calcium binding modulator protein (Alg2), putative (AFU_orthologue AFUA_3G08540)"	ANIA_02986	0.974774	3.78e-10	69.639	PS(0.024)ALLHPS(0.975)PPPQNY(0.001)GHGPPPSQPVR	4	-0.041654	6	0.903	1.095
C8VIZ6	87	0.818	Down	Y	Unknown	ANIA_02978	0.989393	5.08e-10	124.42	QS(0.011)MDGDY(0.989)HTGR	2	-0.14654	11	0.826	1.17
C8VIZ6	2	0.514	Down	T	Unknown	ANIA_02978	0.999449	2.07e-08	103.71	T(0.999)QHET(0.001)NAPIVSHGR	2	0.15483	3	1.059	0.943
C8VIZ6	48	0.573	Down	S	Unknown	ANIA_02978	0.999691	2.73e-06	71.148	EGPVGDQGDGAYS(1)AGR	2	-0.87541	3	1.003	0.997
C8VJ38	307	0.805	Down	S	"protein kinase, putative (AFU_orthologue; AFUA_5G11840) [Aspergillus nidulans FGSC A4]"	ANIA_02943	1	1.98e-08	73.574	VRFDGDDS(1)QHANDLAETER	4	-0.645	2	0.986	1.014
C8VJ38	106	0.828	Down	S	"protein kinase, putative (AFU_orthologue; AFUA_5G11840) [Aspergillus nidulans FGSC A4]"	ANIA_02943	0.882707	7.27e-10	81.879	S(0.003)S(0.013)S(0.047)IS(0.883)T(0.04)S(0.011)S(0.003)ISQR	2	-0.22431	4	0.972	1.028
C8VJ53	344	1.236	Up	S	"PWI domain mRNA processing protein, putative (AFU_orthologue AFUA_3G08120)"	ANIA_10349	0.962067	0.000238	69.815	RES(0.962)T(0.038)ANVAK	3	-0.22845	6	1.008	0.992
C8VJ57	1458	1.205	Up	Y	Microbody (Peroxisome) biogenesis protein peroxin 6 (Eurofung)	ANIA_02925	0.901353	5.99e-55	191.44	GGVNS(0.099)DGDDDDDDNDY(0.901)IVR	2	-0.011466	2	1.025	0.975
C8VJ78	78	0.823	Down	S	"ARID/BRIGHT domain protein (SWI1), putative (AFU_orthologue AFUA_3G11380)"	ANIA_02905	0.998784	2.17e-07	99.344	RPRPEDGIS(0.001)MS(0.999)PR	4	0.12625	8	1.075	0.927
C8VJZ5	118	1.262	Up	T	"Protein mitochondrial targeting protein (Mas1), putative (AFU_orthologue AFUA_1G05040)"	ANIA_02731	1	0.00332	66.692	T(1)IHHVHK	3	2.7684	5	0.923	1.075
C8VKW2	1098	0.832	Down	S	Unknown	ANIA_01940	0.947424	0.000493	60.55	S(0.01)AS(0.947)S(0.042)EKGPTLK	3	0.35447	1	1.094	0.908
C8VKW2	312	0.692	Down	S	Unknown	ANIA_01940	0.959152	0.00415	56.043	LAS(0.041)RDS(0.959)LR	3	-0.32561	1	1.185	0.819
C8VKW2	474	0.730	Down	S	Unknown	ANIA_01940	1	0.000859	56.527	RPS(1)PAAS(1)EER	2	-2.1035	2	1.159	0.845
C8VKW2	478	0.730	Down	S	Unknown	ANIA_01940	1	0.000859	56.527	RPS(1)PAAS(1)EER	2	-2.1035	2	1.159	0.845
C8VLL8	104	0.757	Down	S	FAD binding domain protein (AFU_orthologue AFUA_4G10100)	ANIA_02042	0.938346	3.91e-12	120.23	RAS(0.938)T(0.062)VLISQGPDDMR	2	1.6071	22	1.068	0.934
C8VLZ4	360	1.346	Up	Y	RfeD [Source:UniProtKB/TrEMBLAcc:Q8J176]	ANIA_02113	0.864743	0.00129	67.997	S(0.02)LT(0.115)PPPY(0.865)EFSR	2	-0.96589	2	0.846	1.15
C8VLZ4	244	0.649	Down	S	RfeD [Source:UniProtKB/TrEMBLAcc:Q8J176]	ANIA_02113	0.808791	0.00589	48.981	S(0.191)RS(0.809)KEFGR	4	-1.8686	1	1.21	0.794
C8VLZ4	172	0.832	Down	S	RfeD [Source:UniProtKB/TrEMBLAcc:Q8J176]	ANIA_02113	0.848761	3.63e-05	98.105	S(0.151)S(0.849)IELPSLR	2	-0.70581	1	1.087	0.915
C8VM31	310	1.345	Up	T	Glucosamine-6-phosphate isomerase	ANIA_01418	0.99994	0.00747	99.788	INT(1)DLTR	2	-0.33632	2	0.878	1.12
C8VM55	366	1.250	Up	S	"AAA family ATPase, putative (AFU_orthologue AFUA_8G04270)"	ANIA_10191	0.938904	3.77e-10	97.69	KTSQAHDDDYES(0.939)S(0.052)T(0.009)GR	3	0.73134	6	1.005	0.995
C8VM55	164	1.218	Up	Y	"AAA family ATPase, putative (AFU_orthologue AFUA_8G04270)"	ANIA_10191	0.774073	3.6e-08	88.714	NRDPS(0.207)EDIY(0.774)ALT(0.018)NSGR	3	0.77238	1	1.018	0.982
C8VMW9	721	1.220	Up	S	Unknown	ANIA_02271	0.953798	1.98e-09	80.68	VT(0.046)GNANS(0.954)PGLQYVPESAVK	3	-0.68335	1	0.956	1.044
C8VN22	14	0.811	Down	S	Unknown	ANIA_02275	0.999634	0.000367	72.531	GRGS(1)IFTAHTR	3	-0.66812	5	1.144	0.858
C8VNK3	297	0.789	Down	S	Unknown	ANIA_10225	1	3.74e-12	120.39	FVS(1)PPADVTDASFSR	3	-0.070316	5	1.165	0.839
C8VNT3	29	0.644	Down	T	Unknown	ANIA_11312	0.999999	0.000128	88.021	RRT(1)PPITDIR	3	-0.25742	1	1.129	0.873
C8VQ27	144	0.506	Down	T	RS5_PODCA 40S RIBOSOMAL PROTEIN S5 [Aspergillus nidulans FGSC A4]	ANIA_00843	0.994875	0.00401	48.998	IGS(0.005)AGT(0.995)VRR	3	0.090726	1	1.351	0.656
C8VQ30	467	0.820	Down	S	2-isopropylmalate synthase (Eurofung)	ANIA_00840	0.969168	0.00013	79.346	S(0.031)QS(0.969)PAPPEPGK	2	0.068293	17	1.058	0.944
C8VR90	106	1.291	Up	T	Unknown	ANIA_00745	0.999996	8.6e-07	99.055	NLT(1)PGEAVYGEK	3	0.80591	3	0.895	1.103
C8VRQ4	674	0.808	Down	S	Transketolase	ANIA_00688	1	0.000242	74.611	GVPVRS(1)PINR	2	-0.58216	5	1.074	0.928
C8VRX2	53	1.236	Up	S	Cholinephosphate cytidylyltransferase (AFU_orthologue AFUA_1G09290)	ANIA_01357	1	1.14e-54	186.62	DASGEEGDESTGPIIS(1)PVK	3	-0.12313	13	0.926	1.072
C8VRX2	358	1.360	Up	T	Cholinephosphate cytidylyltransferase (AFU_orthologue AFUA_1G09290)	ANIA_01357	0.926214	1.56e-06	128.85	T(0.926)S(0.074)MDWGSSR	2	-0.71159	1	0.879	1.119
C8VRX6	204	0.809	Down	S	Eukaryotic translation initiation factor 3 subunit F	ANIA_10182	1	6.43e-08	94.387	SGLEAIAAARDS(1)EER	3	0.34892	2	1.127	0.875
C8VRZ4	83	0.782	Down	S	MICOS complex subunit MIC10	ANIA_11278	1	2.28e-07	105.19	RGDS(1)PVRDALR	4	-0.30363	2	1.03	0.97
C8VS47	9	1.209	Up	T	Dynein light chain (Eurofung)	ANIA_01333	0.999262	2.75e-11	101.49	AVETS(0.001)PAT(0.999)PVPVAELTK	2	0.89808	2	0.869	1.129
C8VT01	17	1.335	Up	T	Unknown	ANIA_01192	0.83513	5.05e-18	118.24	VAAT(0.835)S(0.154)PT(0.006)T(0.005)AT(0.001)ATSELQSSLR	2	0.45914	1	0.886	1.112
C8VT87	53	0.804	Down	S	"Ubiquitin-protein ligase (Hul4), putative (AFU_orthologue AFUA_1G04640)"	ANIA_00444	0.999634	8.42e-09	92.474	VTGAPIS(1)PPSGPTFHR	3	-0.58848	2	1.173	0.831
C8VTV1	438	1.223	Up	S	"G2/M phase checkpoint control protein Sum2, putative (AFU_orthologue AFUA_1G12390)"	ANIA_01055	0.876752	5.52e-19	91.751	EAIASGS(0.001)PLEEAES(0.877)PAQIAT(0.102)AAEPPT(0.007)T(0.009)T(0.003)QSATVY(0.002)NK	4	0.094754	1	0.879	1.119
C8VTX5	29	1.228	Up	S	Oleate delta-12 desaturase [Source:UniProtKB/TrEMBLAcc:Q9HF05]	ANIA_01037	0.937884	2.16e-36	159.66	NPT(0.654)T(0.321)DS(0.017)S(0.008)VPS(0.001)S(0.007)VS(0.05)VS(0.938)PLDS(0.005)PR	3	-0.42253	7	0.976	1.024
C8VU51	1185	1.325	Up	S	"Cell wall biogenesis protein Mhp1, putative (AFU_orthologue AFUA_1G12900)"	ANIA_10140	0.903068	0.00346	63.662	RT(0.008)PS(0.903)VS(0.069)DT(0.016)S(0.004)R	2	0.9871	1	0.878	1.12
O00098	460	0.760	Down	S	"Citrate synthase, mitochondrial"	citA	0.982186	0.00656	48.513	S(0.982)FS(0.008)T(0.008)EAY(0.003)AK	2	0.30233	1	1.089	0.913
O43100	398	1.211	Up	S	Centromere/microtubule-binding protein CBF5	cbf5	0.836749	2.17e-19	107.75	DYSAPDGDS(0.837)S(0.163)QQAVDVVAK	3	-2.014	2	0.976	1.024
O43100	399	1.203	Up	S	Centromere/microtubule-binding protein CBF5	cbf5	0.968814	7e-63	204.12	DYSAPDGDS(0.031)S(0.969)QQAVDVVAK	2	0.1667	3	0.98	1.02
O59901	552	0.816	Down	S	Spindle assembly checkpoint protein SLDA	sldA	0.947808	1.7e-16	130.4	IS(0.098)AAS(0.954)S(0.948)DFGDDTFHK	3	-0.59335	2	1.025	0.975
O59901	819	0.769	Down	S	Spindle assembly checkpoint protein SLDA	sldA	1	5.14e-14	96.128	S(1)GGEAAFDVPIIDPPGGER	3	-2.196	2	1.055	0.947
O60039	292	0.770	Down	S	Anucleate primary sterigmata protein B	apsB	0.999857	0.000107	73.918	DRS(1)IAGDSILDR	3	0.39731	2	1.145	0.857
O93937	15	1.573	Up	S	Protein pyrABCN	pyrABCN	0.807548	1.73e-15	83.236	PETVGHEEPALPS(0.192)S(0.808)PQAGGAVAY(0.001)NAISK	4	-0.96786	3	0.801	1.195
P17429	642	1.207	Up	T	Nitrogen regulatory protein areA	areA	0.93272	1.27e-13	73.994	QSMQNQSS(0.001)HT(0.014)S(0.05)PNT(0.933)PPES(0.02)GLNS(0.392)AAPS(0.317)RPAS(0.259)PGGT(0.014)K	4	0.0061403	1	0.911	1.087
P22944	404	1.314	Up	S	Nitrite reductase [NAD(P)H]	niiA	0.997387	1.81e-21	102.03	FLPGQRPS(0.997)AES(0.003)IGAADPNREEEPQVK	4	-1.3179	2	0.862	1.136
P24634	284	0.820	Down	S	Tubulin alpha-2 chain	tubB	0.79732	0.00251	69.598	S(0.184)S(0.797)HES(0.019)FK	2	1.4307	2	1.083	0.919
P38093	98	1.234	Up	S	Developmental regulator flbA	flbA	1	9.35e-05	124.92	S(1)FAALAR	2	-0.49267	1	0.91	1.088
P40920	9	0.817	Down	T	30 kDa heat shock protein	hsp30	0.982075	6.51e-05	83.633	T(0.018)IPT(0.982)PGDFAPLFR	2	-0.080189	3	1.007	0.993
P41764	418	0.628	Down	S	Glucose-6-phosphate 1-dehydrogenase	gsdA	1	0.00189	71.451	RRFS(1)DLK	4	-0.38752	9	1.192	0.812
P41764	504	1.213	Up	T	Glucose-6-phosphate 1-dehydrogenase	gsdA	0.85231	7.03e-15	106.35	FSDAAGY(0.001)QWPLT(0.852)HT(0.073)T(0.073)PNRL	2	-0.017922	1	0.863	1.135
P87249	321	0.800	Down	S	HAPB protein	hapB	0.904485	2.26e-09	117.7	AVSDS(0.095)S(0.904)PAS(0.001)QKR	2	0.53117	8	1.082	0.92
Q00083	709	1.245	Up	S	Anucleate primary sterigmata protein A	apsA	1	0.000273	117.53	MLPGFDS(1)R	2	1.4434	2	0.954	1.046
Q00083	825	1.237	Up	S	Anucleate primary sterigmata protein A	apsA	0.995888	2.37e-09	111.34	KVDIPDS(0.996)PT(0.004)TQR	2	-0.70754	4	0.957	1.043
Q00202	445	0.718	Down	S	pH-response transcription factor pacC/RIM101	pacC	0.914457	1.09e-18	96.123	SPISLPS(0.085)AHRVS(0.914)PPHESGSSMYPR	4	0.1878	5	1.067	0.935
Q00202	643	0.689	Down	S	pH-response transcription factor pacC/RIM101	pacC	1	3.23e-08	80.102	ADVDMEGVERDS(1)LPRS(1)PR	4	-0.021854	21	1.088	0.914
Q00202	542	0.814	Down	S	pH-response transcription factor pacC/RIM101	pacC	0.902786	1.44e-33	145.59	QISASLIDPALHS(0.097)GS(0.903)PGEDDVTR	3	-0.98048	1	1.004	0.996
Q00202	639	0.820	Down	S	pH-response transcription factor pacC/RIM101	pacC	1	3.23e-08	91.622	ADVDMEGVERDS(1)LPRS(1)PR	4	-0.021854	18	1	1
Q00202	623	0.798	Down	S	pH-response transcription factor pacC/RIM101	pacC	0.991912	0.00453	54.259	VS(0.008)RS(0.992)PVS(0.001)K	3	-0.10723	1	1.014	0.986
Q00659	18	1.535	Up	S	Probable E3 ubiquitin ligase complex SCF subunit sconB	sconB	0.994942	0.00263	48.899	HRS(0.995)DAS(0.004)EQS(0.001)FK	3	-0.35681	2	0.804	1.192
Q01981	106	0.808	Down	S	DNA-binding protein creA	creA	0.945721	0.000344	75.89	FS(0.046)RS(0.946)DELT(0.009)R	3	0.49261	1	1.088	0.914
Q0PWH5	28	0.821	Down	T	G protein gamma subunit	gpgA	1	0.0011	76.302	RLT(1)ELNAR	3	-0.064076	1	1.076	0.926
Q5AQB3	48	0.792	Down	T	Unknown	ANIA_09517	0.999934	0.000323	70.563	RMPT(1)PGQASR	3	1.1839	2	1.08	0.922
Q5AQM5	29	1.442	Up	S	Unknown	ANIA_09405	0.787591	7.76e-16	89.055	SIVS(0.002)MQELDPS(0.788)PVDET(0.206)FPDISSEDY(0.004)TSK	3	-2.6047	1	0.873	1.125
Q5AQR8	201	0.719	Down	S	"U2 auxiliary factor small subunit, putative (AFU_orthologue AFUA_3G02380)"	ANIA_09362	0.988662	0.000798	52.862	S(0.178)VS(0.178)RS(0.648)PS(0.989)PEPT(0.007)R	3	0.67274	4	1.11	0.892
Q5AQR8	199	0.730	Down	S	"U2 auxiliary factor small subunit, putative (AFU_orthologue AFUA_3G02380)"	ANIA_09362	0.97456	0.000185	73.296	S(0.001)VS(0.007)RS(0.975)PS(0.017)PEPTR	2	0.56458	7	1.101	0.901
Q5AQX6	42	0.743	Down	S	"Translation elongation factor eEF-1B gamma subunit, putative (AFU_orthologue AFUA_1G17120)"	ANIA_09304	0.969972	0.000467	52.862	LGVDNKS(0.97)EEFLS(0.03)K	3	1.2081	1	1.116	0.886
Q5ARD3	203	1.291	Up	S	Putative Zn(II)2Cys6 transcription factor (Eurofung) [Aspergillus nidulans FGSC A4]	AN9147.2	0.948596	2.02e-18	131.09	S(0.026)S(0.026)S(0.949)LIAPPTQPEQSTSR	2	-0.092581	1	0.886	1.112
Q5ARH5	557	0.633	Down	S	"Arrestin (Or S-antigen), N-terminal domain protein (AFU_orthologue AFUA_7G02050)"	ANIA_09105	0.999251	8.68e-12	122.33	APLPVEDS(0.999)PPQY(0.001)R	3	-0.25848	5	1.187	0.817
Q5ARI1	159	0.756	Down	S	"Ran-binding protein (RanBP10), putative (AFU_orthologue; AFUA_7G02110) [Aspergillus nidulans FGSC A4]"	AN9099.2	0.771145	1.48e-05	73.881	DAAS(0.051)VS(0.771)S(0.178)GQGNLPR	3	-1.6996	1	1.166	0.838
Q5ARJ0	354	0.805	Down	S	nuclear and cytoplasmic polyadenylated RNA-binding protein pub1 (AFU_orthologue; AFUA_1G12000) [Aspergillus nidulans FGSC A4]	ANIA_09090	1	0.0166	46.457	VRLS(1)WGR	3	-1.9253	3	1.087	0.915
Q5ARK1	17	1.227	Up	S	C2 domain protein (AFU_orthologue AFUA_7G02350)	ANIA_09079	1	0.000559	64.104	VNS(1)IQNEAR	2	-0.74197	4	0.961	1.039
Q5ARY5	220	0.827	Down	S	"methyltransferase LaeA-like, putative (AFU_orthologue; AFUA_8G01930) [Aspergillus nidulans FGSC A4]"	AN8945.2	1	0.00539	58.829	LPQS(1)PWAK	3	0.54973	2	1.081	0.921
Q5ARY7	310	0.679	Down	S	"Integral membrane protein, putative (AFU_orthologue AFUA_6G11560)"	ANIA_08943	1	0.035	40.882	LPGAS(1)GR	2	0.1077	1	1.218	0.786
Q5ARY7	320	0.784	Down	S	"Integral membrane protein, putative (AFU_orthologue AFUA_6G11560)"	ANIA_08943	0.999995	3.6e-10	116.19	AYPLGS(1)MDDSNR	2	0.0046226	6	1.148	0.855
Q5AS56	673	1.348	Up	S	"Dynamin-like GTPase Dnm1, putative (AFU_orthologue AFUA_8G02840)"	ANIA_08874	0.881815	3.08e-15	91.151	RT(0.118)EMLS(0.882)PVDDYTTVPEYNEASSVLK	3	-1.3828	3	0.863	1.135
Q5AS74	60	0.797	Down	S	60S ribosomal protein L23 (AFU_orthologue AFUA_5G05630)	ANIA_08856	1	0.00389	53.756	VS(1)VPHLPR	2	-0.45156	3	1.203	0.801
Q5AS83	19	1.376	Up	S	Phosducin-like protein (Eurofung)	ANIA_08847	0.999673	1.84e-22	108.39	PQETPPPIQQETDKHDLS(1)DDDDALFK	4	1.5567	5	0.852	1.146
Q5AS85	10	1.508	Up	T	Unknown	ANIA_08845	0.99884	0.000839	54.951	PTQSPT(0.001)PLT(0.999)PK	3	0.44835	2	0.786	1.21
Q5AS94	69	1.206	Up	S	Serine/threonine-protein kinase ste20 (EC 2.7.11.1) [Source:UniProtKB/Swiss-Prot;Acc:Q5BBL3] [Aspergillus nidulans FGSC A4]	ANIA_08836	0.978723	4.89e-05	91.62	TDQS(0.979)GS(0.021)AVVK	2	0.18997	2	0.913	1.085
Q5ASA2	27	0.830	Down	S	"TRAPP complex subunit (Bet5), putative (Eurofung)"	ANIA_08828	1	0.00549	66.27	PAS(1)IVGK	2	0.38804	1	1.077	0.925
Q5ASA6	245	1.209	Up	S	Eukaryotic translation initiation factor 6	tif6	0.999806	0.00227	70.816	DSIVES(1)FY	2	0.62557	1	0.919	1.079
Q5ASA7	367	0.824	Down	S	Unknown	ANIA_08823	0.990759	1.59e-12	154.28	S(0.991)S(0.009)PIMSR	2	-0.13911	3	1.152	0.851
Q5ASB3	106	1.229	Up	S	"Clock controled protein (Ccg-8), putative (AFU_orthologue AFUA_5G09420)"	ANIA_08817	0.999303	2.24e-05	86.548	ASQQTIAS(0.999)PDSK	3	0.67014	3	0.93	1.068
Q5ASB3	96	1.270	Up	S	"Clock controled protein (Ccg-8), putative (AFU_orthologue AFUA_5G09420)"	ANIA_08817	0.999972	0.0037	64.103	TDFGAS(1)PR	2	0.15845	2	0.914	1.084
Q5ASC1	770	0.829	Down	T	Unknown	ANIA_08809	0.88473	1.54e-05	66.636	S(0.056)S(0.056)T(0.885)QPET(0.002)QSNSGSPSVR	2	0.24685	2	1.095	0.907
Q5ASI4	163	1.258	Up	S	Nascent polypeptide-associated complex subunit beta	egd1	1	1.8e-19	111.84	KDDDEDDIPDLVEGENFEKS(1)VD	3	-0.33209	3	0.904	1.094
Q5ASQ8	50	0.723	Down	S	Phospholipid-transporting ATPase	AN8672.2	1	0.00541	57.175	KRVS(1)IMDR	3	0.36908	1	1.213	0.791
Q5ASX5	159	0.795	Down	S	Peptidyl-prolyl cis-trans isomerase	ANIA_08605	0.992028	0.000247	83.883	VVIS(0.002)NS(0.992)GT(0.006)L	2	-0.55951	1	1.083	0.919
Q5ASX5	145	0.811	Down	S	Peptidyl-prolyl cis-trans isomerase	ANIA_08605	0.998955	0.00185	59.116	LGS(0.999)QS(0.001)GATK	2	0.17251	1	1.073	0.929
Q5AT32	286	1.268	Up	S	"UbiD family decarboxylase, putative (AFU_orthologue; AFUA_7G00920) [Aspergillus nidulans FGSC A4]"	ANIA_08548	0.987331	4.92e-06	94.023	DPSSGLGNY(0.013)S(0.987)K	3	0.27874	3	1.022	0.978
Q5AT32	308	1.211	Up	S	"UbiD family decarboxylase, putative (AFU_orthologue; AFUA_7G00920) [Aspergillus nidulans FGSC A4]"	ANIA_08548	0.989773	4.29e-05	82.651	HTQLES(0.99)GT(0.01)VS(0.001)K	2	-0.21897	6	1.045	0.955
Q5AT32	296	1.240	Up	S	"UbiD family decarboxylase, putative (AFU_orthologue; AFUA_7G00920) [Aspergillus nidulans FGSC A4]"	ANIA_08548	1	3.7e-07	106.29	GAS(1)FGMS(1)ALGR	2	0.081794	2	1.033	0.967
Q5AT32	312	1.240	Up	S	"UbiD family decarboxylase, putative (AFU_orthologue; AFUA_7G00920) [Aspergillus nidulans FGSC A4]"	ANIA_08548	0.995464	6.66e-11	125.36	HTQLESGT(0.004)VS(0.995)K	2	0.40712	5	1.033	0.967
Q5AT32	292	1.282	Up	S	"UbiD family decarboxylase, putative (AFU_orthologue; AFUA_7G00920) [Aspergillus nidulans FGSC A4]"	ANIA_08548	1	5.08e-11	132.06	GAS(1)FGMS(1)ALGR	2	0.081794	3	1.016	0.984
Q5ATV4	423	1.215	Up	S	"RNA binding protein Nrd1, putative (AFU_orthologue AFUA_5G04240)"	ANIA_08276	1	0.00234	71.451	RDVS(1)PPR	2	0.12875	15	0.864	1.134
Q5AU20	1193	0.824	Down	S	"SH3 domain protein (Cyk3), putative (AFU_orthologue AFUA_5G03400)"	ANIA_08210	0.848877	0.00114	82.029	IS(0.849)PS(0.151)VFSR	2	-0.10411	5	1.131	0.871
Q5AU49	415	1.229	Up	S	Unknown	ANIA_08181	0.94721	0.00301	68.563	KT(0.039)S(0.947)PPT(0.014)HR	3	0.65858	2	0.85	1.147
Q5AU54	344	0.785	Down	S	"60S ribosomal protein L4, putative (AFU_orthologue AFUA_5G03020)"	ANIA_08176	1	8.94e-07	96.208	LNPYAAAFS(1)KEK	3	-0.99382	2	1.172	0.832
Q5AUF4	1869	1.224	Up	S	MYB DNA-binding domain protein (AFU_orthologue AFUA_5G01730)	ANIA_08076	0.99778	3.16e-05	99.752	SGINS(0.998)PT(0.002)LR	3	0.04827	6	1.006	0.994
Q5AUF4	345	1.254	Up	S	MYB DNA-binding domain protein (AFU_orthologue AFUA_5G01730)	ANIA_08076	0.989654	0.000477	67.519	KS(0.01)S(0.99)AAEPWR	3	-0.94219	1	0.994	1.006
Q5AUF4	894	1.336	Up	T	MYB DNA-binding domain protein (AFU_orthologue AFUA_5G01730)	ANIA_08076	0.978835	3.28e-10	71.623	AS(0.002)VT(0.019)PGLT(0.979)PPPAPT(0.001)APVTPNPVLEGR	4	1.0543	2	0.962	1.038
Q5AUF4	1694	1.394	Up	S	MYB DNA-binding domain protein (AFU_orthologue AFUA_5G01730)	ANIA_08076	0.76696	7.52e-26	108.55	FASDQASS(0.002)VT(0.037)GT(0.105)AVGS(0.767)PS(0.088)RPVYT(0.001)GGSSLPQSIR	3	-0.057934	2	0.94	1.058
Q5AUF7	173	1.289	Up	S	"Nucleolar RNA methyltransferase (Nop2), putative (AFU_orthologue AFUA_5G01760)"	ANIA_08073	0.999996	1.74e-40	185.34	QTMFS(1)DDEDLS(1)DAEEK	2	-1.2094	3	0.88	1.118
Q5AUF7	179	1.289	Up	S	"Nucleolar RNA methyltransferase (Nop2), putative (AFU_orthologue AFUA_5G01760)"	ANIA_08073	1	1.74e-40	185.34	QTMFS(1)DDEDLS(1)DAEEK	2	-1.2094	3	0.88	1.118
Q5AUH5	342	1.220	Up	T	"RNA binding protein (Arp), putative (AFU_orthologue AFUA_5G02160)"	ANIA_08055	0.999796	0.000122	74.789	AAEILT(1)PFPPSK	3	-0.21354	5	0.902	1.096
Q5AUJ9	553	1.203	Up	S	Unknown	ANIA_08031	1	3.74e-09	93.776	RGPS(1)REHGPPLSSLPK	4	-0.2155	2	0.94	1.058
Q5AUJ9	839	1.282	Up	S	Unknown	ANIA_08031	0.999804	7.45e-10	78.642	NATKPMLDVS(1)PQS(0.992)PFAEGS(0.008)LLR	3	-0.88605	1	0.909	1.089
Q5AUJ9	842	1.282	Up	S	Unknown	ANIA_08031	0.992099	7.45e-10	78.642	NATKPMLDVS(1)PQS(0.992)PFAEGS(0.008)LLR	3	-0.88605	1	0.909	1.089
Q5AUL3	286	0.733	Down	S	"Catabolite degradation protein, putative (AFU_orthologue AFUA_5G02400)"	ANIA_08017	1	0.008	46.73	GGAAS(1)PAQK	2	-3.0763	1	1.159	0.845
Q5AUN7	184	1.251	Up	T	"GARP complex component (Vps54), putative (AFU_orthologue AFUA_5G02510)"	ANIA_07993	0.835094	0.000789	81.017	S(0.148)T(0.835)S(0.015)PY(0.002)AAGK	2	-0.62028	1	0.952	1.047
Q5AVD1	304	0.813	Down	S	Unknown	ANIA_07749	0.942872	7.9e-40	156.05	Y(0.008)DGAEQPVT(0.01)S(0.004)AS(0.943)S(0.941)PGADS(0.081)PS(0.007)S(0.007)R	3	1.0998	3	1.096	0.906
Q5AVF4	977	1.205	Up	S	Nuclear pore complex protein An-Sac3 (Eurofung)	ANIA_07726	0.988441	3.62e-18	102.69	IIAQPPAS(0.988)PT(0.012)PVATSSDIVEPR	3	-0.39795	3	0.938	1.06
Q5AVI3	792	0.795	Down	S	Cytoplasmic response regulator (Eurofung)	sskA	0.929527	0.000132	64.52	KPS(0.035)HPS(0.93)PS(0.035)PSAK	4	0.15684	3	1.113	0.889
Q5AVK2	25	1.835	Up	S	Pom1 kinase homologue pomA (Eurofung)	ANIA_07678	0.948505	1.15e-27	114.06	PS(0.051)S(0.949)PLGNENAALADPTTPGR	2	-0.22899	4	1.357	0.65
Q5AVK2	1355	1.284	Up	S	Pom1 kinase homologue pomA (Eurofung)	ANIA_07678	0.965392	0.00458	45.614	DPS(0.035)NPS(0.965)PIK	2	0.5046	2	1.505	0.505
Q5AVK2	512	1.215	Up	S	Pom1 kinase homologue pomA (Eurofung)	ANIA_07678	0.999796	1.07e-19	134.87	AYES(1)PKGESDQPQFSAPR	4	0.84077	5	1.527	0.483
Q5AVK2	440	2.011	Up	T	Pom1 kinase homologue pomA (Eurofung)	ANIA_07678	0.760222	0.011	50.034	T(0.24)T(0.76)PDPNRK	2	-0.12413	1	1.316	0.69
Q5AVK2	1163	0.697	Down	Y	Pom1 kinase homologue pomA (Eurofung)	ANIA_07678	0.980368	7.55e-12	158.08	VY(0.02)TY(0.98)IQSR	2	0.12525	2	1.703	0.311
Q5AVK2	689	0.544	Down	S	Pom1 kinase homologue pomA (Eurofung)	ANIA_07678	0.812228	1.35e-18	157.35	T(0.168)VS(0.812)PY(0.001)VS(0.02)YALPK	3	-0.91919	4	1.765	0.25
Q5AVK2	871	0.770	Down	S	Pom1 kinase homologue pomA (Eurofung)	ANIA_07678	0.999998	2.89e-09	110.38	SASSILS(1)PVHK	3	0.19117	2	1.677	0.337
Q5AVK2	529	0.180	Down	S	Pom1 kinase homologue pomA (Eurofung)	ANIA_07678	0.895543	7.21e-05	76.158	KS(0.104)S(0.896)LPLEIELLR	3	-0.97355	2	1.928	0.09
Q5AVK2	810	0.368	Down	S	Pom1 kinase homologue pomA (Eurofung)	ANIA_07678	0.765469	0.000168	67.136	DS(0.153)S(0.765)PT(0.028)LKPS(0.002)Y(0.051)LK	3	-0.90067	2	1.839	0.177
Q5AVK2	405	1.755	Up	T	Pom1 kinase homologue pomA (Eurofung)	ANIA_07678	0.962318	5.54e-07	59.038	LSTAPQAHPLPNT(0.962)PPS(0.019)QT(0.019)EPLPHRPR	4	0.22876	1	1.378	0.63
Q5AVL4	638	0.737	Down	S	"NAD+ kinase Utr1, putative (AFU_orthologue AFUA_2G01350)"	ANIA_07666	1	0.000467	77.185	QMS(1)LLGMQP	2	-1.1126	2	1.168	0.836
Q5AVN0	637	1.284	Up	S	"Rho GTPase activator (Bem3), putative (AFU_orthologue; AFUA_6G06400) [Aspergillus nidulans FGSC A4]"	ANIA_07650	0.999961	5.38e-28	132.61	SNEQIGLGLGS(1)PPLTASSPGADR	3	1.1677	2	0.896	1.102
Q5AVN0	740	1.210	Up	S	"Rho GTPase activator (Bem3), putative (AFU_orthologue; AFUA_6G06400) [Aspergillus nidulans FGSC A4]"	ANIA_07650	0.793817	7.98e-22	124.17	T(0.432)RS(0.55)PVNS(0.018)DDAAS(0.794)S(0.198)QNLS(0.007)LT(0.001)GR	3	-0.65367	3	0.926	1.072
Q5AVT6	80	1.400	Up	S	DUF636 domain protein (AFU_orthologue AFUA_2G15290)	ANIA_07594	0.954068	2.48e-23	109.23	IFCS(0.046)ECGS(0.954)PIAHDPEAAPPIIALK	4	3.9165	1	0.867	1.131
Q5AVV9	113	0.793	Down	S	"Mechanosensitive ion channel, putative (Eurofung)"	ANIA_07571	0.996742	0.000108	86.772	S(0.002)GDVHS(0.997)LT(0.001)R	2	0.18591	5	1.154	0.849
Q5AVW5	352	1.207	Up	S	Unknown	ANIA_07565	0.841605	7.84e-15	103.84	IPLKDHETTREPVHES(0.842)S(0.158)PR	5	-0.21932	2	0.94	1.058
Q5AVZ2	1122	0.790	Down	S	ATP-dependent DNA helicase (Eurofung)	ANIA_07538	0.775269	4.17e-05	80.387	RVPS(0.775)T(0.069)ENSVY(0.156)AR	3	-0.39267	1	1.129	0.873
Q5AW24	950	1.232	Up	S	Vacuolar membrane-associated protein iml1	iml1	0.992257	1.14e-06	110.64	FELTT(0.007)S(0.992)PGLR	2	-0.80185	1	0.932	1.066
Q5AW26	740	1.345	Up	S	Unknown	ANIA_07504	0.92694	1.37e-15	122.47	S(0.009)ES(0.927)S(0.06)T(0.004)NSANSSVPTTGGR	2	0.19108	1	0.907	1.091
Q5AW26	789	0.768	Down	S	Unknown	ANIA_07504	0.787932	9.6e-06	104.82	S(0.106)T(0.106)S(0.788)VLNVPK	3	0.31545	2	1.188	0.816
Q5AW27	447	1.276	Up	S	"Pre-rRNA processing protein Esf1, putative (AFU_orthologue AFUA_2G05420)"	ANIA_07503	0.80077	6.09e-07	88.768	ALLGLS(0.801)EEPAS(0.193)AS(0.006)K	3	1.412	1	0.84	1.156
Q5AW56	242	0.794	Down	S	"RNA binding protein Jsn1, putative (AFU_orthologue AFUA_2G05610)"	ANIA_07474	0.990702	0.00324	65.535	ATT(0.001)LT(0.009)S(0.991)IR	2	-0.38213	1	1.107	0.895
Q5AW75	929	1.267	Up	S	JmjC domain-containing histone demethylation protein 1	jhd1	1	0.000139	75.764	LS(1)ERPAVDIQK	4	-0.19136	2	0.957	1.043
Q5AW84	406	1.348	Up	T	heterogeneous nuclear ribonucleoprotein HRP1 (AFU_orthologue; AFUA_2G06090) [Aspergillus nidulans FGSC A4]	AN7446.2	1	1.41e-13	95.319	GQT(1)PQPQGAAPANAPTGPK	2	-0.049988	5	0.849	1.148
Q5AWA8	290	1.264	Up	S	Ubiquitinyl hydrolase 1	ANIA_07422	0.999391	0.000702	56.569	T(0.001)VAS(0.999)PKPQEIR	2	-0.68277	3	0.907	1.091
Q5AWH6	23	0.820	Down	S	60S ribosomal protein L32 (AFU_orthologue AFUA_2G16370)	ANIA_07354	1	0.0153	45.368	HQS(1)DRFK	4	0.48723	2	1.14	0.862
Q5AWI0	336	1.202	Up	S	translation initiation factor 4B (AFU_orthologue; AFUA_2G16400) [Aspergillus nidulans FGSC A4]	AN7350.2	0.911535	1.41e-07	80.379	TVTDAAAS(0.022)PS(0.99)PS(0.912)T(0.074)ES(0.003)K	4	-0.52336	2	0.89	1.108
Q5AWI0	257	0.820	Down	S	translation initiation factor 4B (AFU_orthologue; AFUA_2G16400) [Aspergillus nidulans FGSC A4]	AN7350.2	0.981118	6.38e-05	54.225	S(0.001)PAWGEGRS(0.981)QDGS(0.018)RPPR	3	-0.2069	4	1.083	0.919
Q5AWL9	54	1.242	Up	T	PutativeTRAPP (Transport protein particle) complex protein TRS85 (Eurofung)	ANIA_07311	0.960523	5.22e-09	83.395	IAS(0.101)S(0.68)PT(0.258)T(0.961)PLSNTTDLPIR	3	0.87165	1	0.903	1.095
Q5AWN3	264	0.793	Down	S	"SWI-SNF complex subunit (Snf5), putative (AFU_orthologue AFUA_2G16840)"	ANIA_07297	1	5.31e-07	119.25	VVS(1)PDLFAEK	2	-1.2368	1	1.147	0.856
Q5AWR8	1488	0.713	Down	T	Unknown	ANIA_07262	0.828698	1.99e-22	128.38	LEQPS(0.171)T(0.829)EQLPVHTENAPK	4	0.28464	3	1.181	0.823
Q5AWS6	34	1.425	Up	S	Cell division control protein 48	cdc48	0.81397	3.48e-10	110.97	KEELDT(0.03)S(0.814)T(0.156)AILK	3	0.71367	3	0.857	1.141
Q5AWX2	12	1.243	Up	T	Unknown	ANIA_07208	0.998579	2.36e-18	129.02	PIAVQDPTPAT(0.999)PT(0.001)TVPGK	3	0.99375	11	0.805	1.191
Q5AWZ5	563	0.808	Down	T	"Serine protein kinase Sky1, putative (AFU_orthologue AFUA_4G03140)"	ANIA_07185	0.985952	0.00014	62.648	GMQEVDLGLT(0.986)PGS(0.014)R	2	-2.7244	2	1.103	0.899
Q5AWZ8	8	1.217	Up	S	"Nuclear envelope protein Brr6, putative (AFU_orthologue AFUA_4G03180)"	ANIA_07182	0.999986	3.87e-21	152.94	TAES(1)PMDFEWQSR	2	-0.87232	2	0.914	1.084
Q5AWZ8	46	1.250	Up	S	"Nuclear envelope protein Brr6, putative (AFU_orthologue AFUA_4G03180)"	ANIA_07182	0.999999	0.000157	76.759	SHNVFES(1)PEKK	2	1.1458	4	0.901	1.097
Q5AX10	148	0.817	Down	S	putative bHLH transcription factor (Eurofung) [Aspergillus nidulans FGSC A4]	AN7170.2	0.998814	2.28e-17	125.79	YSSPELS(0.001)PQQPS(0.999)PPPR	2	-0.019692	11	1.064	0.938
Q5AX10	143	0.763	Down	S	putative bHLH transcription factor (Eurofung) [Aspergillus nidulans FGSC A4]	AN7170.2	0.806973	2.47e-08	88	Y(0.011)S(0.028)S(0.155)PELS(0.807)PQQPS(0.998)PPPR	3	-0.0028729	2	1.098	0.904
Q5AX37	59	0.773	Down	S	"Ribosome associated DnaJ chaperone Zuotin, putative (AFU_orthologue AFUA_4G03650)"	ANIA_07143	0.999636	3.42e-17	135.29	TFS(1)EDER	2	-0.15686	27	1.167	0.837
Q5AX37	406	1.290	Up	S	"Ribosome associated DnaJ chaperone Zuotin, putative (AFU_orthologue AFUA_4G03650)"	ANIA_07143	1	1.29e-06	96.773	IDNEELAS(1)LAER	2	-1.22	1	0.909	1.089
Q5AX73	56	0.806	Down	S	60S ribosomal protein L7 (AFU_orthologue; AFUA_4G03880) [Aspergillus nidulans FGSC A4]	AN7107.2	0.999941	4.52e-05	88.224	RAES(1)YVQEYR	3	0.2032	3	1.163	0.841
Q5AX75	197	1.310	Up	S	Eukaryotic translation initiation factor 3 subunit C	nip1	0.847766	1.98e-08	67.877	DS(0.109)Y(0.043)MES(0.848)DEEEEKKPAIAAPR	4	0.76781	2	0.927	1.071
Q5AXE2	223	0.825	Down	S	conserved serine-threonine rich protein (AFU_orthologue; AFUA_4G04090) [Aspergillus nidulans FGSC A4]	AN7038.2	0.926477	0.00492	60.064	RPS(0.926)T(0.074)DFR	3	-0.85928	1	1.043	0.957
Q5AXE9	192	1.238	Up	Y	SAC3/GANP domain protein (AFU_orthologue AFUA_4G04110)	ANIA_07031	0.816561	0.000464	79.659	VT(0.023)Y(0.817)S(0.132)PT(0.028)DKR	2	0.30503	3	0.939	1.059
Q5AXF0	127	1.320	Up	S	"Protein kinase activator Bem1, putative (AFU_orthologue AFUA_4G04120)"	ANIA_07030	1	0.000775	50.178	KKEPHDS(1)GFADR	4	0.082678	1	0.855	1.143
Q5AXG9	42	0.813	Down	S	"Copper resistance protein Crd2, putative (AFU_orthologue AFUA_4G04318)"	ANIA_07011	0.961765	1.55e-06	97.273	AS(0.037)S(0.962)ENT(0.002)IQGAR	2	-0.32478	1	0.934	1.064
Q5AXH5	124	1.216	Up	S	Conserved leucine-rich repeat protein (AFU_orthologue AFUA_4G04440)	ANIA_07005	0.995428	0.00982	47.844	IRPS(0.995)LS(0.005)ER	3	0.24609	1	0.941	1.057
Q5AXH5	139	1.238	Up	S	Conserved leucine-rich repeat protein (AFU_orthologue AFUA_4G04440)	ANIA_07005	0.988005	1.68e-13	121.21	TIETLSQIPPS(0.988)PAS(0.01)S(0.002)R	2	0.53679	12	0.932	1.066
Q5AXH8	215	1.278	Up	S	predicted protein [Aspergillus nidulans FGSC A4]	ANIA_07002	0.999981	2.52e-06	102.84	RAS(1)EDLDSSPSK	3	0.37621	6	0.997	1.003
Q5AXH8	130	1.528	Up	S	predicted protein [Aspergillus nidulans FGSC A4]	ANIA_07002	0.999155	3.49e-11	109.72	ISASDFLFQS(0.999)PS(0.001)TSR	2	-1.4267	2	0.907	1.091
Q5AXJ4	384	0.814	Down	S	"Calcium/ hydrogen exchanger, putative (Eurofung)"	ANIA_06986	0.999962	3.16e-09	98.76	RRNS(1)VDS(1)AGEQDSLLGR	3	0.75377	6	1.099	0.903
Q5AXJ4	387	0.800	Down	S	"Calcium/ hydrogen exchanger, putative (Eurofung)"	ANIA_06986	0.999755	9.92e-07	74.388	RRNS(1)VDS(1)AGEQDSLLGR	3	0.75377	3	1.107	0.895
Q5AXS8	135	1.396	Up	S	Ribosome assembly factor mrt4	ANIA_06902	0.999076	4.15e-07	105.14	S(0.999)FS(0.001)IPAGLVYSR	2	-3.6242	2	0.895	1.103
Q5AXT8	87	1.226	Up	S	Type 2C protein phosphatase (PP2C) (Eurofung)	ANIA_06892	0.896665	0.00078	69.721	NSLS(0.002)LS(0.101)S(0.897)PR	2	-0.26873	1	0.875	1.123
Q5AXU1	304	1.447	Up	Y	Putative Zn(II)2Cys6 transcription factor (Eurofung)	ANIA_06889	0.953597	1.24e-10	99.569	T(0.002)S(0.002)S(0.008)T(0.008)GRPS(0.018)DS(0.008)GY(0.954)LDAVK	2	-1.1634	1	0.849	1.148
Q5AXV5	855	1.273	Up	S	Kinesin class 4 (Chromokinesin/Kif4 group) (Eurofung)	ANIA_06875	0.981767	7.01e-19	109.98	HS(0.018)AS(0.982)PQNLTASR	3	1.0536	7	0.901	1.097
Q5AXW2	223	1.220	Up	S	Unknown	ANIA_06868	1	0.00379	54.023	RVS(1)GLDLK	3	0.25197	1	0.906	1.092
Q5AXW6	107	1.243	Up	T	Translation initiation factor eif-2b delta subunit (AFU_orthologue AFUA_5G13040)	ANIA_06864	1	0.000267	62.617	EQGGAPGGQNT(1)PAGK	3	0.20326	2	0.919	1.079
Q5AXX5	391	1.296	Up	S	DNA polymerase alpha/primase associated subunit (AFU_orthologue; AFUA_5G13020) [Aspergillus nidulans FGSC A4]	AN6855.2	0.929821	0.000356	60.55	KAEFS(0.035)S(0.93)PS(0.035)VAK	3	0.41157	3	0.917	1.081
Q5AY05	35	1.407	Up	T	"Transport protein particle (TRAPP) complex subunit TRS31, putative (Eurofung)"	ANIA_06825	0.996683	3.14e-28	146.97	QLAQQPQIQT(0.997)PT(0.003)QTNPGLR	3	-0.046103	5	0.892	1.106
Q5AYB0	1628	0.773	Down	S	AvaB protein [Source:UniProtKB/TrEMBL;Acc:Q873P1] [Aspergillus nidulans FGSC A4]	AN6720.2	0.999222	0.00072	71.153	SPVT(0.001)VS(0.999)PER	2	-0.75285	2	1.13	0.872
Q5AYE1	151	0.750	Down	S	Unknown	ANIA_06689	0.951829	3e-09	80.786	AHLIPTLQPPS(0.017)T(0.031)PAGS(0.952)PGR	3	0.46312	7	0.889	1.109
Q5AYF4	146	0.826	Down	S	"Transformer-SR ribonucleoprotein, putative (AFU_orthologue AFUA_7G05260)"	ANIA_06676	0.937994	0.00101	61.11	S(0.938)RPRT(0.062)PTPGK	3	-0.1503	4	1.09	0.912
Q5AYF4	290	0.705	Down	Y	"Transformer-SR ribonucleoprotein, putative (AFU_orthologue AFUA_7G05260)"	ANIA_06676	0.983751	2.5e-11	88.574	DANPPSY(0.001)GHGAPS(0.016)RDPY(0.984)PGR	3	-1.148	2	1.17	0.834
Q5AYI8	1056	1.215	Up	T	Sodium ion P-type ATPase (Eurofung)	ANIA_06642	0.983775	6.07e-08	82.765	S(0.001)ET(0.015)QAT(0.984)GDFKAEQNIV	2	-0.51268	3	0.986	1.014
Q5AYK3	186	1.395	Up	S	"Signal sequence receptor alpha subunit, putative (AFU_orthologue AFUA_6G03850)"	ANIA_06627	0.819068	2.04e-16	135.81	LS(0.177)S(0.819)PS(0.004)SSHILTGK	3	0.16504	2	0.851	1.147
Q5AYL5	923	1.281	Up	S	COPII coat assembly protein sec16	sec16	0.924379	5.91e-14	154.09	LS(0.924)VPS(0.076)VDPLK	2	0.34391	4	0.937	1.061
Q5AYL6	4	1.224	Up	S	Phospholipid-transporting ATPase	ANIA_06614	0.977437	0.000484	112.3	PS(0.005)S(0.977)S(0.005)EY(0.013)LR	2	0.48998	1	0.998	1.002
Q5AYM5	27	0.810	Down	S	FAD dependent oxidoreductase superfamily (AFU_orthologue; AFUA_3G02360) [Aspergillus nidulans FGSC A4]	AN6605.2	0.960281	1.97e-05	81.51	GS(0.038)RS(0.96)PVVDSNY(0.002)DR	3	-0.1109	7	1.079	0.923
Q5AYP2	162	0.701	Down	S	Unknown	ANIA_06588	1	0.00435	62.088	FQS(1)LDIER	2	-1.1449	1	1.163	0.841
Q5AYQ2	410	1.245	Up	S	Camp independent regulatory protein (AFU_orthologue AFUA_6G04490)	ANIA_06578	0.987331	3.89e-36	158.74	GS(0.029)S(0.605)FS(0.324)LAS(0.046)QLDGS(0.987)AHS(0.009)PLEHR	2	0.81131	1	0.932	1.066
Q5AYS2	7	1.275	Up	S	DNA-directed RNA polymerase I and III 14 kDa polypeptide (AFU_orthologue AFUA_6G04610)	ANIA_06558	0.873511	2.44e-12	77.321	PAS(0.261)VHS(0.874)QDNDQS(0.866)MLDAQAQNQDHIDETLLEQK	3	0.78698	1	0.916	1.082
Q5AYS2	13	1.275	Up	S	DNA-directed RNA polymerase I and III 14 kDa polypeptide (AFU_orthologue AFUA_6G04610)	ANIA_06558	0.865525	2.44e-12	77.321	PAS(0.261)VHS(0.874)QDNDQS(0.866)MLDAQAQNQDHIDETLLEQK	3	0.78698	1	0.916	1.082
Q5AYT7	216	0.800	Down	S	Hsp70 nucleotide exchange factor fes1	fes1	0.996404	1.23e-05	92.781	AHPVSS(0.001)S(0.003)PPS(0.996)AA	2	-0.23581	3	1.096	0.906
Q5AYU4	239	0.826	Down	S	Imidazoleglycerol-phosphate dehydratase (EC 4.2.1.19) [Source:UniProtKB/TrEMBLAcc:Q9C1R3]	ANIA_06536	0.943543	6.07e-06	75.533	RVEGEVGAGDVVS(0.944)T(0.056)K	3	-0.23953	1	1.017	0.983
Q5AZ38	471	1.355	Up	S	Amino acid transporter (Eurofung)	ANIA_06442	0.998574	2.84e-05	53.998	Y(0.001)LPAEDGDLVAEMS(0.999)ERER	3	-0.91588	2	1.097	0.905
Q5AZC9	261	1.260	Up	S	Sorting nexin-41	snx41	0.834543	2.03e-28	138.24	STSGT(0.003)S(0.012)S(0.151)S(0.835)PNAEAPGPEILGR	2	0.33485	2	0.955	1.045
Q5AZC9	496	0.810	Down	S	Sorting nexin-41	snx41	0.755512	0.000222	57.288	Y(0.03)PES(0.001)GQT(0.214)S(0.756)PPAHR	3	0.22064	4	1.177	0.827
Q5AZF0	356	0.817	Down	T	Elongation factor 2 (Eurofung)	ANIA_06330	0.981407	6.11e-06	62.582	Y(0.009)RAET(0.981)LY(0.009)EGPQDDEAFAGIR	3	0.60733	1	1.099	0.903
Q5AZF0	487	1.296	Up	S	Elongation factor 2 (Eurofung)	ANIA_06330	0.999645	2.94e-06	109.11	FSVS(1)PVVQR	2	-0.44718	3	0.867	1.131
Q5AZF2	471	0.741	Down	S	DUF300 domain protein (AFU_orthologue AFUA_2G13512)	ANIA_06328	0.822835	0.000183	64.104	LGELEDEGT(0.177)S(0.823)PK	3	-0.45542	2	1.147	0.856
Q5AZF4	237	0.745	Down	S	KH domain protein (AFU_orthologue; AFUA_2G13490) [Aspergillus nidulans FGSC A4]	AN6326.2	0.999977	0.000337	108.7	RYS(1)DELHR	3	0.15242	7	1.154	0.849
Q5AZJ1	184	1.221	Up	S	"Intracellular protein transport protein (Sat1), putative (AFU_orthologue AFUA_2G12380)"	ANIA_06289	1	0.00243	75.825	GLRS(1)PIR	3	0.042687	1	0.893	1.105
Q5AZJ6	654	1.316	Up	T	Unknown	ANIA_06284	0.904634	3.1e-12	110.44	EVPS(0.054)T(0.905)PS(0.042)GVDTVGPER	2	-0.14337	4	0.972	1.028
Q5AZQ2	369	1.278	Up	S	GYF domain protein (AFU_orthologue AFUA_2G13290)	ANIA_06228	0.919649	3.51e-16	130.09	GLFSKDS(0.92)S(0.08)EDIPSVR	2	-0.52988	2	0.877	1.121
Q5AZQ2	1335	1.278	Up	S	GYF domain protein (AFU_orthologue AFUA_2G13290)	ANIA_06228	0.999551	1.13e-27	126.96	APAAS(1)PVS(0.949)AGS(0.051)GAWTTVGASGK	3	-1.0079	8	0.877	1.121
Q5AZT4	15	1.299	Up	S	Unknown	ANIA_06196	0.928963	0.000455	46.065	T(0.001)T(0.002)AVQDDS(0.929)RS(0.026)EAS(0.011)S(0.011)T(0.013)T(0.005)T(0.002)K	3	0.87095	1	0.915	1.083
Q5AZX0	76	0.672	Down	S	Polyadenylation factor subunit 2	pfs2	0.999997	8.15e-08	107.99	IHS(1)PVDSIPVR	3	0.30363	1	1.177	0.827
Q5AZY7	24	1.488	Up	S	Nuclear pore complex protein An-Nup82 (Eurofung)	ANIA_06143	0.820023	6.38e-08	95.57	PFPGAALFS(0.18)S(0.82)PAPK	3	1.5891	2	0.859	1.139
Q5AZY7	825	1.389	Up	S	Nuclear pore complex protein An-Nup82 (Eurofung)	ANIA_06143	0.779094	1.74e-21	128.98	IFT(0.001)T(0.005)T(0.006)EPS(0.222)T(0.758)PT(0.201)S(0.779)PT(0.022)S(0.006)AQPR	3	-0.30802	4	0.893	1.105
Q5AZY7	822	1.268	Up	T	Nuclear pore complex protein An-Nup82 (Eurofung)	ANIA_06143	0.993178	1.34e-54	185.61	IFTTTEPS(0.006)T(0.993)PT(0.001)SPTSAQPR	3	-0.0047209	5	0.938	1.06
Q5AZZ8	210	1.229	Up	S	Unknown	ANIA_06132	0.94385	6.99e-07	97.093	S(0.027)S(0.027)HGAS(0.944)FDS(0.001)T(0.001)QR	3	0.31181	3	0.891	1.107
Q5AZZ8	219	0.741	Down	S	Unknown	ANIA_06132	0.999973	0.00194	64.73	HQS(1)PQSPK	3	0.91226	1	1.144	0.858
Q5B049	241	0.782	Down	S	Unknown	ANIA_06081	0.817456	4.63e-18	96.77	NRAS(1)PDIDGQFAPS(0.006)S(0.005)QIERS(0.171)PS(0.817)R	3	-0.29506	1	1.167	0.837
Q5B049	223	0.743	Down	S	Unknown	ANIA_06081	0.999998	5.99e-23	128.29	NRAS(1)PDIDGQFAPSSQIER	3	0.055385	5	1.192	0.812
Q5B069	304	0.736	Down	S	Usp (Universal stress protein) family protein (Eurofung)	ANIA_06061	0.995577	0.000241	66.708	GSHIFS(0.996)APS(0.002)S(0.003)R	2	0.25785	3	1.126	0.876
Q5B070	907	1.687	Up	S	"eukaryotic translation initiation factor subunit eIF-4F, putative (AFU_orthologue; AFUA_2G09490) [Aspergillus nidulans FGSC A4]"	AN6060.2	0.980984	1.29e-10	118.58	PAS(0.981)IGS(0.019)AFSFPR	3	-1.1825	1	0.735	1.259
Q5B070	412	1.216	Up	T	"eukaryotic translation initiation factor subunit eIF-4F, putative (AFU_orthologue; AFUA_2G09490) [Aspergillus nidulans FGSC A4]"	AN6060.2	0.78466	9.19e-25	104.2	T(0.785)PS(0.215)QVSDRPGSSLGQNAPSAVPSTPGHTHTPSR	3	0.033222	2	0.894	1.104
Q5B070	1308	1.546	Up	S	"eukaryotic translation initiation factor subunit eIF-4F, putative (AFU_orthologue; AFUA_2G09490) [Aspergillus nidulans FGSC A4]"	AN6060.2	0.825825	1.07e-18	127.74	S(0.022)Y(0.001)S(0.15)S(0.826)GY(0.001)GQVPPPDYASSK	2	0.40814	3	0.777	1.219
Q5B070	927	0.796	Down	S	"eukaryotic translation initiation factor subunit eIF-4F, putative (AFU_orthologue; AFUA_2G09490) [Aspergillus nidulans FGSC A4]"	AN6060.2	0.999739	0.000128	75.764	MGMGSGVTPLS(1)R	2	-0.42177	2	1.107	0.895
Q5B070	417	0.821	Down	S	"eukaryotic translation initiation factor subunit eIF-4F, putative (AFU_orthologue; AFUA_2G09490) [Aspergillus nidulans FGSC A4]"	AN6060.2	0.920576	1.11e-52	137.42	T(0.036)PS(0.036)QVS(0.921)DRPGS(0.006)S(0.001)LGQNAPSAVPSTPGHTHTPSR	4	0.24623	6	1.092	0.91
Q5B070	1381	0.796	Down	T	"eukaryotic translation initiation factor subunit eIF-4F, putative (AFU_orthologue; AFUA_2G09490) [Aspergillus nidulans FGSC A4]"	AN6060.2	0.976949	0.00607	70.028	T(0.023)GT(0.977)PPAGK	2	0.27484	7	1.107	0.895
Q5B070	311	1.233	Up	S	"eukaryotic translation initiation factor subunit eIF-4F, putative (AFU_orthologue; AFUA_2G09490) [Aspergillus nidulans FGSC A4]"	AN6060.2	0.999987	1.45e-06	95.264	PMPGFPS(1)PQASR	3	-0.21628	20	0.887	1.111
Q5B077	795	1.284	Up	S	"Mechanosensitive ion channel, putative (Eurofung)"	ANIA_06053	0.763459	1.04e-27	111.64	SFTPNTGDRDTDHYHGS(0.047)MS(0.188)S(0.763)PVT(0.002)ER	4	-1.6594	1	0.961	1.039
Q5B093	3	1.338	Up	S	Glucose-6-phosphate isomerase	ANIA_06037	0.998918	6.67e-34	188.1	PS(0.999)FS(0.001)QAVELPAWK	2	1.965	2	0.773	1.223
Q5B0C0	575	0.819	Down	S	Heat shock 70 kDa protein	AN6010	0.999968	5.44e-05	91.076	ADS(1)VLNDTEK	2	-1.3052	2	1.105	0.897
Q5B0C0	117	0.713	Down	T	Heat shock 70 kDa protein	AN6010	1	0.000241	79.492	KFT(1)DAEVQR	3	0.31266	4	1.174	0.83
Q5B0E2	1125	0.809	Down	S	Unknown	ANIA_05988	0.787491	2.99e-15	108.32	QSTAPGAS(0.024)AS(0.787)PS(0.06)PT(0.128)PYQPR	2	-1.7657	1	1.191	0.813
Q5B0N9	516	1.205	Up	S	"PHD finger and SET domain protein, putative (AFU_orthologue AFUA_2G11210)"	ANIA_05891	0.970745	3.31e-06	58.122	S(0.971)RDLT(0.509)PT(0.508)LQT(0.011)PT(0.001)DAFGFGDSELSAR	3	0.12875	1	0.956	1.044
Q5B0N9	899	1.251	Up	S	"PHD finger and SET domain protein, putative (AFU_orthologue AFUA_2G11210)"	ANIA_05891	0.822482	1.11e-05	75.548	HVSSSSQPAHS(0.822)PS(0.162)IS(0.015)	2	-0.11576	1	0.936	1.062
Q5B0P9	406	1.202	Up	S	Unknown	ANIA_05881	0.801882	0.00548	46.352	S(0.006)VRPS(0.802)S(0.192)PLK	3	-0.056244	1	0.992	1.008
Q5B0P9	407	1.213	Up	S	Unknown	ANIA_05881	0.969506	0.00063	57.175	S(0.001)VRPS(0.03)S(0.97)PLKK	4	1.0469	2	0.988	1.012
Q5B0P9	419	1.489	Up	S	Unknown	ANIA_05881	0.995712	2.86e-17	122.98	SNIS(0.002)AAPS(0.996)PVT(0.913)PGT(0.067)S(0.022)R	2	-0.27735	4	0.885	1.113
Q5B0P9	376	1.241	Up	S	Unknown	ANIA_05881	0.952368	2.07e-07	73.672	TGDGGSLGVY(0.024)S(0.024)HANS(0.952)PLRK	3	-0.14547	3	0.976	1.024
Q5B0Q8	87	0.803	Down	S	Proteasome subunit alpha type	ANIA_05872	1	0.00214	74.464	S(1)LVEHAR	3	0.0048244	2	1.099	0.903
Q5B0R1	305	0.792	Down	S	BAR domain protein (AFU_orthologue; AFUA_2G11475) [Aspergillus nidulans FGSC A4]	AN5869.2	0.967339	1.17e-24	138.82	RS(0.967)DHT(0.033)EAPGQIMIVRPR	4	-0.50248	2	1.15	0.853
Q5B0S3	350	0.800	Down	S	"Phospholipid metabolism enzyme regulator, putative (AFU_orthologue AFUA_2G08080)"	ANIA_05857	0.950771	0.000271	63.185	MKPS(0.951)T(0.047)ET(0.003)IRPK	4	0.018431	1	1.06	0.942
Q5B0S3	84	0.786	Down	S	"Phospholipid metabolism enzyme regulator, putative (AFU_orthologue AFUA_2G08080)"	ANIA_05857	0.84922	0.00111	61.03	EPS(0.849)PS(0.128)S(0.013)S(0.005)S(0.005)QR	2	0.55126	1	1.07	0.932
Q5B0S9	645	0.664	Down	S	involucrin repeat protein (AFU_orthologue; AFUA_2G08060) [Aspergillus nidulans FGSC A4]	AN5851.2	0.995297	0.00088	58.32	S(0.001)HS(0.002)RDS(0.995)FGY(0.002)R	3	3.4493	2	1.219	0.785
Q5B0S9	1068	1.356	Up	S	involucrin repeat protein (AFU_orthologue; AFUA_2G08060) [Aspergillus nidulans FGSC A4]	AN5851.2	0.755528	0.00162	76.943	S(0.221)GS(0.756)T(0.023)PVIR	2	-0.14241	1	0.862	1.136
Q5B0S9	1889	0.786	Down	S	involucrin repeat protein (AFU_orthologue; AFUA_2G08060) [Aspergillus nidulans FGSC A4]	AN5851.2	0.99968	0.00528	59.177	SVNADS(1)PR	2	0.96947	3	1.135	0.867
Q5B0S9	642	0.818	Down	S	involucrin repeat protein (AFU_orthologue; AFUA_2G08060) [Aspergillus nidulans FGSC A4]	AN5851.2	0.911915	0.000945	57.106	S(0.009)HS(0.912)RDS(0.012)FGY(0.068)R	2	1.1405	3	1.115	0.887
Q5B0U8	193	1.279	Up	T	Ras small monomeric GTPase RasB (AFU_orthologue AFUA_2G07770)	ANIA_05832	0.800012	0.000392	73.951	RT(0.2)T(0.8)GLGQMR	3	-0.18725	2	0.937	1.061
Q5B0V1	806	0.822	Down	S	"Nuclear migration protein, putative (AFU_orthologue AFUA_2G07730)"	ANIA_05829	0.944762	0.000127	50.752	KFPQT(0.005)GS(0.015)DGRQS(0.945)PT(0.021)PS(0.007)S(0.007)R	4	0.56973	1	1.096	0.906
Q5B0Z3	613	0.729	Down	S	"Rho GTPase activator (Bem3), putative (AFU_orthologue; AFUA_6G06400) [Aspergillus nidulans FGSC A4]"	AN5787.2	0.994218	1.73e-05	60.814	IDS(0.994)PRS(0.334)PGS(0.264)MPSGIY(0.407)QGLR	3	-0.082531	2	1.186	0.818
Q5B0Z3	330	1.259	Up	S	"Rho GTPase activator (Bem3), putative (AFU_orthologue; AFUA_6G06400) [Aspergillus nidulans FGSC A4]"	AN5787.2	0.994205	2.85e-32	152.63	T(0.001)DT(0.005)LDS(0.994)QDSTNITPSLK	3	-0.19073	4	0.912	1.086
Q5B0Z3	540	1.216	Up	S	"Rho GTPase activator (Bem3), putative (AFU_orthologue; AFUA_6G06400) [Aspergillus nidulans FGSC A4]"	AN5787.2	0.999734	6.79e-09	69.248	SPGLPLSPRPEDRPLGS(1)PVPR	4	-1.274	2	0.929	1.069
Q5B104	39	1.208	Up	T	WW domain protein (AFU_orthologue AFUA_6G06520)	ANIA_05776	0.828872	1.95e-13	89.891	RET(0.829)PS(0.126)PAS(0.042)AGAAPLPY(0.003)PDDRPR	3	0.32483	2	0.899	1.099
Q5B104	361	1.433	Up	S	WW domain protein (AFU_orthologue AFUA_6G06520)	ANIA_05776	0.963026	4.18e-08	89.358	PAS(0.963)T(0.035)S(0.001)QGYSNEK	2	-0.90042	2	0.815	1.181
Q5B109	56	0.831	Down	S	Unknown	ANIA_05771	0.825845	8.5e-05	78.287	S(0.173)S(0.826)PS(0.001)VFSSSSR	2	-1.7699	3	1.072	0.93
Q5B109	41	0.758	Down	S	Unknown	ANIA_05771	0.999972	2.18e-21	152.77	HS(1)APSIFDFGSTR	3	-0.95963	5	1.118	0.884
Q5B123	412	0.776	Down	T	"Casein kinase I homolog, putative (AFU_orthologue AFUA_6G06870)"	ANIA_05757	1	0.000256	80.69	IGS(1)PAT(1)PAK	3	-0.8261	8	1.129	0.873
Q5B123	180	0.756	Down	S	"Casein kinase I homolog, putative (AFU_orthologue AFUA_6G06870)"	ANIA_05757	0.954689	0.00131	69.672	KS(0.031)LS(0.955)GT(0.014)AR	3	0.34342	2	1.142	0.86
Q5B123	355	1.350	Up	S	"Casein kinase I homolog, putative (AFU_orthologue AFUA_6G06870)"	ANIA_05757	1	3.54e-07	71.148	LNAAQPPPPS(1)PAKPGAGK	5	0.11756	2	0.852	1.146
Q5B136	15	1.224	Up	S	Eukaryotic translation initiation factor 3 subunit J	hcr1	1	1.43e-39	167.53	WDEEEEEGVS(1)PPPVAAR	2	0.071364	40	0.952	1.047
Q5B152	890	1.217	Up	S	"Serine/threonine protein kinase, putative (AFU_orthologue AFUA_1G06920)"	ANIA_05728	0.966482	0.000123	76.82	AT(0.032)S(0.966)NLS(0.001)TAESSK	2	0.81159	2	1.003	0.997
Q5B154	401	0.832	Down	S	NSDC [Source:UniProtKB/TrEMBL;Acc:Q56UE1] [Aspergillus nidulans FGSC A4]	ANIA_05726	0.946539	0.000286	66.826	S(0.053)KS(0.947)DPY(0.001)AVSISR	2	0.56229	1	0.99	1.01
Q5B154	460	0.756	Down	S	NSDC [Source:UniProtKB/TrEMBL;Acc:Q56UE1] [Aspergillus nidulans FGSC A4]	ANIA_05726	0.94566	0.000266	70.889	RLS(0.946)T(0.043)S(0.009)S(0.002)VDSR	3	0.14504	3	1.037	0.963
Q5B175	25	1.265	Up	S	Golgi phosphoprotein 3 (GPP34) domain containing protein (AFU_orthologue AFUA_1G06630)	ANIA_05705	0.988133	2.66e-09	88.239	ATGTDDHDDS(0.988)RVS(0.577)S(0.409)PVS(0.025)R	3	-0.84261	9	0.932	1.066
Q5B1A5	193	0.828	Down	S	"UBX domain protein (Ubx5), putative (AFU_orthologue AFUA_7G04320)"	ANIA_05675	0.993488	0.000297	71.879	LAAAT(0.007)GGAS(0.993)ER	3	1.2805	2	1.133	0.869
Q5B1A6	382	1.235	Up	S	"Ste20-like serine/threonine protein kinase, putative (AFU_orthologue AFUA_7G04330)"	ANIA_05674	1	0.000575	74.611	IPLPPS(1)PVK	3	0.33614	7	1.001	0.999
Q5B1I1	650	0.786	Down	S	"Glycerol-3-phosphate acyltransferase Sct1, putative (AFU_orthologue AFUA_4G11360)"	ANIA_05599	1	2.57e-10	103.28	NES(1)FHNLANFGFFSTR	3	-0.69457	2	1.144	0.858
Q5B1I8	636	1.343	Up	S	"Guanine nucleotide exchange factor Cdc24, putative (Eurofung)"	ANIA_05592	0.97482	1.88e-10	119.45	SS(0.002)S(0.975)QS(0.02)AGY(0.002)PYNR	2	-1.0937	1	0.888	1.11
Q5B1I8	585	1.211	Up	S	"Guanine nucleotide exchange factor Cdc24, putative (Eurofung)"	ANIA_05592	0.779043	5.51e-09	80.412	SATGGS(0.027)GS(0.165)S(0.779)GPPLS(0.013)T(0.013)S(0.003)RPR	2	0.12376	1	0.94	1.058
Q5B1K7	355	1.345	Up	S	Unknown	ANIA_05573	1	1.73e-10	115.1	TQLLDAVS(1)PDKR	3	-0.74847	5	0.888	1.11
Q5B1L6	102	1.322	Up	S	Hypothetical HAD-superfamily hydrolase (Eurofung)	ANIA_05564	0.99386	7.95e-11	129.29	LS(0.006)S(0.994)VVPADVSR	2	0.55148	1	0.785	1.211
Q5B1Q9	598	0.606	Down	S	Dis1/XMAP215 protein AlpA (Eurofung)	alpA	0.993853	1.82e-24	142.53	VIS(0.994)PPS(0.006)EEQPQQPPVSK	2	0.52246	4	1.285	0.721
Q5B1Q9	832	1.281	Up	S	Dis1/XMAP215 protein AlpA (Eurofung)	alpA	0.997964	4.5e-47	191.51	FSPTFGNPYSGMAS(0.998)PT(0.002)R	2	-2.9047	13	0.913	1.085
Q5B1T1	1626	1.235	Up	T	Nuclear pore complex protein An-Mlp1 (Eurofung)	ANIA_05499	0.999841	1.71e-39	141.17	LTATQGGAHEGAEGAQETPGT(1)PQPK	3	1.1451	3	0.909	1.089
Q5B1T3	3	1.292	Up	S	"3,4-dihydroxy-2-butanone 4-phosphate synthase"	ANIA_05497	0.937887	2.05e-25	145.73	PS(0.938)PT(0.062)DPALQFDSIEDTIK	3	2.3923	1	0.845	1.151
Q5B1U5	466	1.570	Up	S	Nuclear pore complex protein similar to S. cerevisiae NUP2 (Eurofung)	ANIA_05485	1	3.42e-05	88.561	PANAES(1)PKPEQK	2	-0.099707	1	0.74	1.254
Q5B1U5	782	0.769	Down	S	Nuclear pore complex protein similar to S. cerevisiae NUP2 (Eurofung)	ANIA_05485	0.983972	6.89e-06	96.229	LAFSAS(0.016)S(0.984)APK	3	-0.55576	1	1.093	0.909
Q5B1U5	914	1.479	Up	S	Nuclear pore complex protein similar to S. cerevisiae NUP2 (Eurofung)	ANIA_05485	0.999977	8.87e-19	123.19	FVPGQGFS(1)FENSATEEEK	3	1.9938	2	0.769	1.227
Q5B1Y2	281	0.797	Down	S	Unknown	ANIA_05448	1	4.76e-09	106.93	APDPALAPHARS(1)PR	3	0.71284	5	1.078	0.924
Q5B1Y4	216	1.294	Up	T	Unknown	ANIA_05446	0.763535	1.59e-24	98.289	FEDESVAEPT(0.004)AAET(0.764)PVQS(0.233)ENVGNAAETDLPNEAGK	3	-2.0699	1	0.913	1.085
Q5B1Y9	43	0.742	Down	S	Ribosomal protein S13p/S18e (AFU_orthologue AFUA_6G13550)	ANIA_05441	0.966882	0.00198	64.374	RY(0.033)S(0.967)NLVCK	3	0.023732	2	1.173	0.831
Q5B252	557	1.230	Up	S	"Siderochrome-iron transporter Sit1, putative (AFU_orthologue AFUA_7G06060)"	ANIA_05378	1	0.00222	47.088	LNEKQS(1)LEDAEKD	3	1.403	1	0.842	1.154
Q5B2G2	34	1.239	Up	S	"ribonucleoprotein, putative (AFU_orthologue; AFUA_7G05810) [Aspergillus nidulans FGSC A4]"	ANIA_05268	0.999939	4.66e-07	58.087	TLTAEPLNHPAAPPRS(1)PIHEAQPPQK	4	-0.69673	3	0.995	1.005
Q5B2K4	53	0.759	Down	S	Acetate permease A	acpA	0.999946	1.32e-10	118.51	FGYGPLS(1)HVNTK	2	-0.49232	5	1.165	0.839
Q5B2K4	49	0.789	Down	Y	Acetate permease A	acpA	0.993269	3.81e-12	129.54	FGY(0.993)GPLSHVNT(0.007)K	3	-1.0613	7	1.144	0.858
Q5B2K4	57	0.822	Down	T	Acetate permease A	acpA	0.999773	2.57e-05	93.301	FGYGPLSHVNT(1)K	2	-0.17229	8	1.124	0.878
Q5B2K4	297	0.700	Down	T	Acetate permease A	acpA	0.999715	0.0379	40.352	EKTERET(1)V	3	1.0057	1	1.204	0.8
Q5B2K8	56	1.355	Up	S	40S ribosomal protein S11 (Broad)	ANIA_05222	0.988435	0.000175	70.889	TAIEGS(0.988)Y(0.012)IDK	2	-1.2267	2	0.869	1.129
Q5B2M5	368	0.774	Down	S	Unknown	ANIA_05205	1	0.00149	71.03	LDVKS(1)PPR	3	-0.00063844	6	1.153	0.85
Q5B2S6	250	1.223	Up	T	Unknown	ANIA_05154	0.995679	5.98e-46	173.35	NAFESES(0.001)GGLT(0.996)PS(0.003)T(0.001)HGAAESK	3	0.35983	7	0.91	1.088
Q5B2V1	417	1.235	Up	T	Heat shock 70 kDa protein	hsp70	0.968982	0.00116	66.758	RNT(0.03)T(0.969)IPT(0.001)KK	4	-0.11763	5	0.909	1.089
Q5B2V6	629	0.801	Down	S	"mRNA cleavage factor complex component Pcf11, putative (AFU_orthologue AFUA_1G07510)"	ANIA_05124	0.984683	1.68e-14	124.29	KAEGT(0.012)DS(0.985)PS(0.003)QNVR	2	0.31437	8	1.037	0.963
Q5B2V6	214	0.816	Down	T	"mRNA cleavage factor complex component Pcf11, putative (AFU_orthologue AFUA_1G07510)"	ANIA_05124	0.757528	3.35e-22	130.3	S(0.121)T(0.121)PT(0.758)PQLQVQEVDLSSLNR	3	1.4359	1	1.027	0.973
Q5B353	309	0.761	Down	S	Unknown	AN5027.2	0.999618	8.07e-07	86.548	GAHASHES(1)LHPENR	3	-0.029203	2	1.255	0.75
Q5B377	414	1.354	Up	T	"C2H2 transcription factor, putative (AFU_orthologue AFUA_3G09820)"	ANIA_05003	0.960188	0.00137	74.301	S(0.04)LT(0.96)PPVR	2	0.4558	4	0.87	1.128
Q5B392	360	0.734	Down	T	Unknown	ANIA_04988	0.98357	0.0037	61.48	T(0.01)GT(0.984)PS(0.007)GAK	2	-0.10659	3	1.113	0.889
Q5B392	351	0.802	Down	S	Unknown	ANIA_04988	0.819121	1.42e-07	93.777	ASVAEPS(0.179)S(0.819)AEMS(0.002)PR	3	-0.43071	4	1.069	0.933
Q5B398	207	1.285	Up	T	Unknown	AN4982.2	0.998092	8.94e-05	85.522	AAT(0.998)PLIT(0.002)ATK	3	0.60474	2	0.986	1.014
Q5B3A2	282	1.219	Up	S	"Pre-RNA splicing factor Srp2, putative (AFU_orthologue AFUA_3G10100)"	ANIA_04978	0.981923	6.15e-07	100.23	PRS(0.982)PPRGDY(0.013)APY(0.005)DR	4	-0.33512	12	0.898	1.1
Q5B3B2	315	1.238	Up	S	microbody (peroxisome) biogenesis protein peroxin 14 (Eurofung) [Aspergillus nidulans FGSC A4]	AN4968.2	0.927151	2.8e-12	122.01	S(0.927)PS(0.073)IPAWQLAAANR	2	2.0391	4	0.917	1.081
Q5B3B3	314	0.804	Down	T	"Acid phosphatase, putative (AFU_orthologue AFUA_3G10220)"	ANIA_04967	1	0.000903	61.11	ANFMHT(1)PGIK	3	1.0115	1	1.135	0.867
Q5B3B7	920	0.832	Down	S	"Cell division control protein (Cdc15), putative (AFU_orthologue AFUA_3G10250)"	ANIA_04963	1	0.000141	89.805	AVS(1)PQPQFR	3	-0.12309	16	1.158	0.846
Q5B3B7	787	1.229	Up	S	"Cell division control protein (Cdc15), putative (AFU_orthologue AFUA_3G10250)"	ANIA_04963	0.940283	2.15e-18	126.29	RS(0.058)S(0.94)AS(0.002)AAPSPTTTTAPR	2	-0.58333	2	0.962	1.038
Q5B3B7	744	0.773	Down	S	"Cell division control protein (Cdc15), putative (AFU_orthologue AFUA_3G10250)"	ANIA_04963	0.999216	7.54e-23	145.52	AAS(0.999)PNTSQYQSSSVK	2	0.46376	8	1.194	0.81
Q5B3B7	507	1.465	Up	S	"Cell division control protein (Cdc15), putative (AFU_orthologue AFUA_3G10250)"	ANIA_04963	0.998806	1.37e-05	73.294	HDKDRNS(0.999)GPS(0.001)QLPSR	3	0.39585	3	0.875	1.123
Q5B3B7	493	1.570	Up	S	"Cell division control protein (Cdc15), putative (AFU_orthologue AFUA_3G10250)"	ANIA_04963	0.999988	9.66e-08	137.89	FFSNS(1)PFR	2	-0.19037	3	0.84	1.156
Q5B3B7	698	1.206	Up	S	"Cell division control protein (Cdc15), putative (AFU_orthologue AFUA_3G10250)"	ANIA_04963	0.920837	3.05e-05	85.28	ANPVSVS(0.029)S(0.05)RS(0.921)PR	3	-0.11973	3	0.972	1.028
Q5B3C8	694	0.829	Down	S	Stress response protein nst1	nst1	0.999957	1.06e-22	144.17	SQSASAEASQVS(1)PR	2	1.7163	7	1.149	0.854
Q5B3F1	621	1.226	Up	S	Unknown	ANIA_04929	0.912556	9.63e-06	61.963	QT(0.081)S(0.913)PDVPS(0.006)KPAIPARPEK	3	-0.40774	2	0.925	1.073
Q5B3F1	468	0.756	Down	T	Unknown	ANIA_04929	1	0.000264	89.029	RGS(1)T(1)PVLAR	3	0.065114	9	1.17	0.834
Q5B3F1	341	0.824	Down	T	Unknown	ANIA_04929	0.813094	0.000742	81.625	LT(0.008)S(0.175)PT(0.813)PDS(0.004)K	2	-1.1479	2	1.125	0.877
Q5B3F1	467	0.786	Down	S	Unknown	ANIA_04929	1	3.76e-05	93.839	RGS(1)T(1)PVLAR	3	0.065114	16	1.149	0.854
Q5B3F1	168	0.801	Down	S	Unknown	ANIA_04929	0.97936	0.00203	57.567	S(0.008)IY(0.012)S(0.979)VQGSR	2	-0.23287	3	1.14	0.862
Q5B3F1	176	0.830	Down	S	Unknown	ANIA_04929	0.806595	6.23e-13	129.77	AAS(0.807)S(0.168)T(0.025)ASFERPR	3	-0.66081	3	1.122	0.88
Q5B3F1	874	1.208	Up	S	Unknown	ANIA_04929	0.77278	8.08e-15	101.41	SMKEEDLS(0.044)S(0.183)S(0.773)IPGGFDSSEK	4	0.093179	4	0.933	1.065
Q5B3F1	140	1.252	Up	S	Unknown	ANIA_04929	0.894375	3.11e-77	193.97	T(0.003)DS(0.102)S(0.894)QAVAAGFGAIGSPEQDEQQER	2	1.123	1	0.915	1.083
Q5B3G5	225	1.207	Up	T	"RAB GTPase Vps21/Ypt51, putative (AFU_orthologue AFUA_3G10740)"	ANIA_04915	0.957308	1.03e-07	87.676	GAGAGT(0.957)GQT(0.04)T(0.002)LGGGGR	2	-0.32644	1	0.913	1.085
Q5B3I6	190	0.414	Down	S	Transcriptional activator spt7 (AFU_orthologue AFUA_3G11000)	ANIA_04894	1	0.000504	65.179	KES(1)LEDIRK	4	0.37523	2	1.074	0.928
Q5B3I6	451	0.445	Down	S	Transcriptional activator spt7 (AFU_orthologue AFUA_3G11000)	ANIA_04894	1	2.06e-73	217.5	RLQLADDGGEES(1)DDEPIMSSR	3	1.3133	8	1.037	0.963
Q5B3I8	905	0.791	Down	S	mRNA 3'-end-processing protein rna14	rna14	1	0.00146	55.98	FVRGES(1)PLR	3	-0.64405	1	1.105	0.897
Q5B3L4	318	0.790	Down	S	Unknown	ANIA_04866	0.755487	5.74e-05	75.911	LKEQQQPVPS(0.24)Y(0.005)S(0.755)PR	3	0.86529	3	1.024	0.976
Q5B3N2	415	1.308	Up	T	Unknown	ANIA_04848	0.999214	0.0236	44.318	GS(0.001)QLT(0.999)PK	3	0.17105	1	0.869	1.129
Q5B3P0	690	0.768	Down	S	Unknown	ANIA_04840	0.819624	9.11e-22	103.85	TTAGHEAS(0.007)MGS(0.158)S(0.82)EPGDDY(0.008)GY(0.008)QQTSQSR	3	0.46184	2	1.056	0.946
Q5B3R2	866	1.275	Up	S	"Sensor histidine kinase/response regulator, putative (AFU_orthologue AFUA_8G06140)"	ANIA_04818	0.980779	5.43e-34	130.25	VTVPLTRPGDDVEVIS(0.981)PT(0.015)T(0.003)T(0.001)EPDIVR	3	-0.23435	2	0.938	1.06
Q5B3S2	934	1.260	Up	S	annexin ANXC4 (AFU_orthologue; AFUA_3G07020) [Aspergillus nidulans FGSC A4]	AN4808.2	0.999985	3.09e-07	79.467	NPS(1)GDPNLYANPPAFK	3	0.77296	2	0.941	1.057
Q5B3S2	665	1.221	Up	S	annexin ANXC4 (AFU_orthologue; AFUA_3G07020) [Aspergillus nidulans FGSC A4]	AN4808.2	1	5.25e-05	78.985	LPS(1)PGPGPDPAR	3	0.61744	4	0.958	1.042
Q5B3S2	830	1.217	Up	S	annexin ANXC4 (AFU_orthologue; AFUA_3G07020) [Aspergillus nidulans FGSC A4]	AN4808.2	0.999945	3.07e-09	109.6	HS(1)AEAVSGYSR	3	0.096258	4	0.96	1.04
Q5B3W7	225	1.310	Up	S	Palmitoyltransferase erf2	erf2	0.988285	1.79e-29	149.04	GTNENET(0.007)PERS(0.988)PLS(0.005)FLSLQNR	3	-0.24119	2	0.88	1.118
Q5B3W7	169	0.799	Down	T	Palmitoyltransferase erf2	erf2	0.999883	4.68e-24	174.47	GTEFT(1)DPIIPDR	2	-0.31493	3	1.128	0.874
Q5B3X0	93	1.223	Up	T	"Pre-mRNA splicing factor, putative (AFU_orthologue AFUA_3G06440)"	ANIA_04760	0.926659	2.18e-06	58.272	GT(0.001)DVS(0.006)AGRPGEPT(0.927)PT(0.067)PAPEAPK	5	0.13803	1	0.885	1.113
Q5B3X6	344	0.672	Down	T	UBX domain protein (AFU_orthologue; AFUA_3G06360) [Aspergillus nidulans FGSC A4]	AN4754.2	0.885958	1.53e-27	161.86	AY(0.04)T(0.886)EAY(0.073)SDSGSLPVR	2	-1.2206	3	1.142	0.86
Q5B424	1680	1.272	Up	S	Myosin II homolog (Eurofung)	ANIA_04706	0.99855	0.000158	85.554	KNS(0.999)ET(0.001)AIAK	2	-0.81254	2	0.92	1.078
Q5B425	1004	1.253	Up	S	Unknown	ANIA_04705	0.999825	3.28e-07	69.088	EEPLPEDQS(1)FNLQPSTNK	3	0.23763	1	0.926	1.072
Q5B434	182	1.225	Up	S	Unknown	ANIA_04696	0.999822	8.83e-15	81.844	NVTSPTNVPDS(1)PR	3	0.10184	3	1.02	0.98
Q5B434	175	0.386	Down	S	Unknown	ANIA_04696	0.791483	0.00046	55.011	NVT(0.194)S(0.791)PT(0.014)NVPDSPR	2	-0.63787	1	1.543	0.467
Q5B450	240	0.577	Down	T	RfeG [Source:UniProtKB/TrEMBL;Acc:Q8J173] [Aspergillus nidulans FGSC A4]	AN4680.2	0.807733	0.00171	56.936	Y(0.169)T(0.808)PES(0.011)T(0.003)Y(0.009)DR	3	-0.067762	1	1.179	0.825
Q5B488	357	1.224	Up	S	"UbiD family decarboxylase, putative (AFU_orthologue; AFUA_7G00920) [Aspergillus nidulans FGSC A4]"	ANIA_04642	0.999966	5.09e-73	204.05	FGSVHQTETAES(1)DEEVLVGGGGR	3	-0.32895	11	1.021	0.979
Q5B491	51	0.769	Down	S	"TORC1 growth control complex subunit Kog1, putative (AFU_orthologue AFUA_2G02510)"	ANIA_04639	0.999537	0.0034	40.242	QRS(1)PAPISNHHR	3	0.25065	1	1.145	0.857
Q5B498	472	0.794	Down	T	"Cytoplasm to vacuole targeting Vps64, putative (AFU_orthologue AFUA_2G02420)"	ANIA_04632	0.96962	0.0234	46.462	T(0.03)DT(0.97)EKPK	3	1.6178	1	1.118	0.884
Q5B4B4	77	1.252	Up	Y	Heat shock protein (Eurofung)	ANIA_04616	0.874572	1.63e-05	104.94	NPS(0.122)NT(0.004)VAY(0.875)FR	2	-1.1411	1	0.912	1.086
Q5B4I5	487	1.307	Up	S	"LPXTG-motif cell wall anchor domain protein, putative (AFU_orthologue AFUA_2G02770)"	ANIA_04545	0.994772	0.000169	74.428	QAS(0.995)AS(0.005)EVTEKPR	2	-1.2733	2	0.893	1.105
Q5B4L0	373	1.328	Up	S	"Cactin, putative (AFU_orthologue AFUA_2G03060)"	ANIA_04520	0.974556	6.06e-27	150.91	FS(0.025)S(0.975)IPNEDFSQATK	2	-0.41545	1	0.904	1.094
Q5B4N2	115	0.808	Down	T	Unknown	ANIA_04498	0.999999	8.95e-10	120.59	S(1)VT(1)PGGTPIPR	3	-0.69717	11	1.119	0.883
Q5B4N4	161	1.339	Up	S	"Polarized growth protein (Boi2), putative (AFU_orthologue AFUA_2G03360)"	ANIA_04496	0.975236	1.16e-09	136.93	SS(0.002)S(0.975)S(0.022)PLPNIK	2	-0.20288	7	0.961	1.039
Q5B4N4	141	1.202	Up	S	"Polarized growth protein (Boi2), putative (AFU_orthologue AFUA_2G03360)"	ANIA_04496	0.999663	3.9e-08	81.807	GAHGQS(1)EPNPSLLASK	3	-1.082	2	1.015	0.985
Q5B4Q3	67	0.778	Down	S	Amino acid transporter (Eurofung)	ANIA_04477	0.997469	0.000338	50.232	QIPVPVS(0.997)VGES(0.002)QDLSR	3	-1.3428	1	1.144	0.858
Q5B4Q3	173	1.208	Up	T	Amino acid transporter (Eurofung)	ANIA_04477	0.999582	4.41e-84	232.96	DTQSSGYGT(1)DNADDEFSSLR	3	-0.11686	2	0.923	1.075
Q5B4R7	397	1.281	Up	T	Clathrin heavy chain	ANIA_04463	0.999679	0.000436	66.004	GFLRT(1)PETINK	3	-0.48209	2	0.932	1.066
Q5B4R7	1638	1.214	Up	T	Clathrin heavy chain	ANIA_04463	1	1.25e-21	160.55	KDEDNT(1)PILGGSR	2	-0.25012	6	0.959	1.041
Q5B4R8	40	1.315	Up	S	Pyruvate carboxylase	ANIA_04462	1	2.18e-07	125.53	ANS(1)AIMQFQK	3	1.0701	108	0.823	1.173
Q5B4R9	4	1.206	Up	S	Pre-mRNA-splicing factor spp2	spp2	0.985729	3.1e-18	145.1	PS(0.014)S(0.986)PPPDGGNANK	3	0.38648	8	0.959	1.041
Q5B4U5	413	1.407	Up	S	"Cell morphogenesis protein Sog2, putative (AFU_orthologue AFUA_4G07260)"	ANIA_04435	0.780164	0.000153	89.171	GLS(0.78)Y(0.165)GS(0.055)ILR	2	-0.73432	1	0.883	1.115
Q5B4W3	398	1.203	Up	S	Nuclear pore complex protein An-Ndc1 (Eurofung) [Aspergillus nidulans FGSC A4]	AN4417.2	1	6.35e-09	93.551	LTDPVKEGNIFAAS(1)PR	3	1.4344	3	0.923	1.075
Q5B534	170	0.743	Down	S	Ribosomal biogenesis protein Gar2 (AFU_orthologue AFUA_4G06350)	ANIA_04346	0.998712	1.16e-10	80.02	GFESS(0.001)GDEDES(0.999)GDEGIDPEAPVPK	3	-2.162	1	1.195	0.809
Q5B560	396	0.833	Down	S	"RSC complex subunit Sfh1, putative (AFU_orthologue; AFUA_4G06120) [Aspergillus nidulans FGSC A4]"	AN4320.2	0.99712	0.000518	93.178	S(1)LS(0.997)PS(0.003)GR	2	-1.0266	23	1.069	0.933
Q5B592	106	0.687	Down	T	"NADH-ubiquinone oxidoreductase, subunit G, putative (AFU_orthologue AFUA_5G04370)"	ANIA_04288	0.872312	0.00443	58.699	T(0.872)DS(0.128)PLVHK	3	-1.2009	1	1.196	0.808
Q5B5B0	923	0.724	Down	S	Actin cytoskeleton-regulatory complex protein pan1	pan1	0.879679	5.68e-23	100.75	ESSAHT(0.01)S(0.042)T(0.042)AARPS(0.88)PPAS(0.026)VGLTGASPVTHEDR	4	-1.7004	3	1.198	0.806
Q5B5B0	1039	0.800	Down	S	Actin cytoskeleton-regulatory complex protein pan1	pan1	0.951973	0.000135	76.82	GRT(0.002)DS(0.952)T(0.046)GQADAK	2	-0.055486	15	1.148	0.855
Q5B5B3	778	1.452	Up	S	Unknown	ANIA_04267	0.999799	9.43e-07	100.11	TLS(1)MLDPNVSSR	2	1.505	1	0.824	1.172
Q5B5B3	306	1.304	Up	S	Unknown	ANIA_04267	0.999052	0.00163	83.783	S(0.999)IIS(0.001)PSK	3	-0.80697	4	0.877	1.121
Q5B5B3	106	1.288	Up	S	Unknown	ANIA_04267	0.964535	1.71e-40	181.85	STDLQTQFDS(0.035)QS(0.965)PHSK	2	0.24587	2	0.884	1.114
Q5B5B3	576	1.246	Up	S	Unknown	ANIA_04267	0.978078	3.29e-05	128.6	S(0.022)S(0.978)LPVFAR	2	-0.78451	1	0.9	1.098
Q5B5B3	75	1.392	Up	T	Unknown	ANIA_04267	0.988706	1.56e-05	70.837	NLT(0.989)GGNT(0.006)LES(0.005)PAAVR	2	-0.72995	2	0.844	1.152
Q5B5D6	17	1.264	Up	T	BCAS2 family protein (AFU_orthologue AFUA_1G06460)	ANIA_04244	0.832955	1.9e-18	104.96	PLVDESHDSLPY(0.005)IDAT(0.833)PS(0.162)AEAR	3	2.9439	1	0.915	1.083
Q5B5F7	36	1.259	Up	S	Unknown	ANIA_04223	1	3.29e-14	115.96	GNVS(1)PGIQAVAASFTEK	3	0.30211	1	0.88	1.118
Q5B5H4	128	0.691	Down	Y	DnaJ domain protein (AFU_orthologue AFUA_1G06020)	ANIA_04206	0.999436	0.00126	72.731	Y(0.999)TESPRPTSR	2	0.077969	4	1.083	0.919
Q5B5H4	131	0.810	Down	S	DnaJ domain protein (AFU_orthologue AFUA_1G06020)	ANIA_04206	0.979317	0.000621	63.181	Y(0.001)T(0.016)ES(0.979)PRPT(0.003)S(0.001)R	3	0.39004	3	1.003	0.997
Q5B5H4	259	0.804	Down	S	DnaJ domain protein (AFU_orthologue AFUA_1G06020)	ANIA_04206	0.999612	9.65e-09	90.464	YRDEDDYDS(1)DDYKHDK	5	0.21455	6	1.006	0.994
Q5B5H4	451	0.798	Down	T	DnaJ domain protein (AFU_orthologue AFUA_1G06020)	ANIA_04206	0.986271	2.15e-16	135.08	S(0.007)T(0.007)T(0.986)YTYPVDSSQSSR	2	-0.3854	7	1.009	0.991
Q5B5H4	281	0.810	Down	S	DnaJ domain protein (AFU_orthologue AFUA_1G06020)	ANIA_04206	0.784043	0.000943	54.898	S(0.784)KET(0.216)IPEPDRR	3	-0.091471	1	1.003	0.997
Q5B5I8	84	0.775	Down	S	DnaJ and TPR domain protein (AFU_orthologue AFUA_1G05900)	ANIA_04192	1	3.9e-05	75.682	RLS(1)AMAAAAADPR	3	-0.28439	1	1.125	0.877
Q5B5K9	21	1.202	Up	T	PH domain protein (AFU_orthologue AFUA_6G07910)	ANIA_04171	0.978861	0.000287	53.625	S(0.233)NT(0.774)LRT(0.979)VS(0.296)T(0.631)GT(0.087)ER	2	0.21519	6	0.921	1.077
Q5B5L1	675	0.826	Down	S	"Telomere silencing protein Zds1, putative (AFU_orthologue AFUA_6G07890)"	ANIA_04169	0.943137	0.000478	76.927	T(0.057)LS(0.943)PEPPVR	2	0.1721	3	1.152	0.851
Q5B5R8	524	0.780	Down	S	Unknown	ANIA_04112	1	0.000119	50.783	AAEDEPDRENVPPADHS(1)PGR	3	-0.7822	3	1.142	0.86
Q5B5R8	143	1.268	Up	T	Unknown	ANIA_04112	0.997464	8.82e-12	101.66	T(0.058)NAS(0.909)PAS(0.026)T(0.008)FY(0.002)GT(0.997)PAFEFK	3	-0.23199	1	0.897	1.101
Q5B5X3	28	1.258	Up	S	Dual specificity phosphatase catalytic domain protein (AFU_orthologue AFUA_1G03540)	ANIA_04057	0.997486	0.00235	71.692	S(0.997)LS(0.003)DVHK	2	-0.12826	4	0.856	1.142
Q5B630	207	1.387	Up	S	"Polyadenylate-binding protein, cytoplasmic and nuclear"	pab1	1	0.000226	73.632	VFVGHHIS(1)KK	4	0.60901	2	0.846	1.15
Q5B676	291	0.753	Down	S	"6-phosphogluconate dehydrogenase, decarboxylating"	AN3954.2	1	0.00123	59.038	CLS(1)ALKDER	3	-4.1869	1	1.12	0.882
Q5B6B1	132	0.784	Down	S	"Nuclear polyadenylated RNA-binding protein Nab2, putative (AFU_orthologue AFUA_6G08450)"	ANIA_03919	0.999598	5.18e-19	100.95	GPQSSDTNMS(1)DAGISGDGIPTGPK	4	-0.24852	2	1.057	0.945
Q5B6C4	160	0.822	Down	S	M protein repeat protein (AFU_orthologue AFUA_6G08660)	ANIA_03906	0.999999	5.76e-07	99.055	RMS(1)LAGSTAGTR	3	-0.91027	3	1.063	0.939
Q5B6C4	69	0.708	Down	S	M protein repeat protein (AFU_orthologue AFUA_6G08660)	ANIA_03906	0.951006	0.00025	66.246	RPVS(0.951)S(0.048)GT(0.001)SATK	3	-0.40213	3	1.138	0.864
Q5B6C4	54	0.744	Down	S	M protein repeat protein (AFU_orthologue AFUA_6G08660)	ANIA_03906	1	0.00145	56.087	ENVRAS(1)PVK	3	1.7665	2	1.113	0.889
Q5B6I3	56	0.788	Down	S	CobW domain protein (AFU_orthologue; AFUA_4G07990) [Aspergillus nidulans FGSC A4]	AN3847.2	0.999976	1.82e-10	109.87	AQS(1)MVFDITQTDK	3	-2.1576	1	1.092	0.91
Q5B6K9	509	1.244	Up	S	"Golgi to endosome transport protein (Ent3), putative (AFU_orthologue AFUA_2G03650)"	ANIA_03821	0.86338	1.1e-46	153.56	ASAGIWGTPSPSLS(0.136)S(0.863)PVSQQQPQQGAK	3	1.5219	1	0.885	1.113
Q5B6L5	25	1.275	Up	S	Polarisome component (SpaA) (Eurofung)	ANIA_03815	0.999009	4.05e-05	83.856	SDAPFS(0.999)PT(0.001)FSTR	3	-0.28471	3	0.987	1.013
Q5B6L5	563	1.368	Up	S	Polarisome component (SpaA) (Eurofung)	ANIA_03815	0.944291	4.45e-07	95.662	HLRAS(0.944)S(0.056)AGIPELR	3	-0.7708	2	0.952	1.047
Q5B6L6	81	1.239	Up	S	Peptidyl-prolyl cis-trans isomerase	AN3814.2	0.918057	3.02e-06	93.371	S(0.918)IY(0.082)GDKFADENFK	3	1.2792	1	0.858	1.14
Q5B6P5	271	1.212	Up	S	Component of the chromatin assembly complex (Eurofung)	ANIA_03785	0.823647	5.19e-05	81.239	S(0.824)S(0.176)FSSSPNIR	2	-1.3123	1	0.899	1.099
Q5B6S0	395	1.210	Up	S	Conserved hypothetical portein (AFU_orthologue AFUA_7G04700)	ANIA_03760	0.822402	0.000649	65.105	KS(0.064)S(0.822)AQMEADRPS(0.114)R	2	-0.3327	1	0.905	1.093
Q5B6S8	327	1.459	Up	S	"TBC domain protein, putative (AFU_orthologue AFUA_7G04580)"	ANIA_03752	0.833728	2.03e-07	100.43	DS(0.166)KS(0.834)PIELPPVQK	4	-0.23904	1	0.964	1.036
Q5B6S8	213	1.294	Up	S	"TBC domain protein, putative (AFU_orthologue AFUA_7G04580)"	ANIA_03752	0.89032	2.21e-06	51.268	DHS(0.89)PNRS(0.106)PGPQPFPLS(0.003)HSVSEAAVASGPPR	4	3.8145	1	1.024	0.976
Q5B6S8	122	1.624	Up	S	"TBC domain protein, putative (AFU_orthologue AFUA_7G04580)"	ANIA_03752	0.800075	0.000892	58.098	DLQTPRPS(0.2)S(0.8)K	3	-0.77455	1	0.91	1.088
Q5B6T4	236	1.273	Up	S	"Rho GTPase activator (Bem2), putative (AFU_orthologue AFUA_7G04450)"	ANIA_03746	0.978069	0.000562	85.821	RPS(0.978)T(0.022)SLLK	3	-0.1936	1	0.858	1.14
Q5B6U5	188	1.302	Up	S	"GTPase activating protein (BUD2/CLA2), putative (AFU_orthologue AFUA_6G12340)"	ANIA_03735	0.951643	6.58e-28	139.2	S(0.952)PGS(0.046)S(0.002)GLESSSLLNTDSSK	3	0.10532	3	0.975	1.025
Q5B6U5	1213	1.280	Up	Y	"GTPase activating protein (BUD2/CLA2), putative (AFU_orthologue AFUA_6G12340)"	ANIA_03735	0.764455	3.39e-06	89.344	NSST(0.001)Y(0.764)S(0.234)LEFPDAAK	2	2.4505	1	0.983	1.017
Q5B6W6	201	1.274	Up	S	Integral membrane protein (AFU_orthologue AFUA_6G12730)	ANIA_03714	0.999709	2.5e-05	86.214	WSRDS(1)GQGTER	3	0.087934	5	0.923	1.075
Q5B6W6	183	1.279	Up	T	Integral membrane protein (AFU_orthologue AFUA_6G12730)	ANIA_03714	0.99492	1.62e-49	176.85	AQFLPVSTDDMAET(0.995)PT(0.004)T(0.001)LPAGIR	2	-0.82003	10	0.921	1.077
Q5B6W6	198	1.274	Up	S	Integral membrane protein (AFU_orthologue AFUA_6G12730)	ANIA_03714	0.997263	2.5e-05	65.855	HEY(0.003)RWS(0.997)RDS(0.985)GQGT(0.015)ER	4	0.23568	3	0.923	1.075
Q5B6W6	224	1.258	Up	S	Integral membrane protein (AFU_orthologue AFUA_6G12730)	ANIA_03714	0.817868	1.94e-39	126.33	ASS(0.003)S(0.011)CPS(0.155)PS(0.818)DEY(0.013)DGFEKPDEDIPEQSSESR	3	-2.1527	2	0.929	1.069
Q5B6Y4	209	0.792	Down	S	EH domain binding protein epsin 2 (AFU_orthologue AFUA_6G12570)	ANIA_03696	1	4.82e-10	98.175	AQAQS(1)NGEEDDEDLAK	3	-0.052697	3	1.106	0.896
Q5B702	22	0.642	Down	T	"guanine nucleotide exchange factor Vps9, putative (AFU_orthologue; AFUA_4G12490) [Aspergillus nidulans FGSC A4]"	AN3678.2	0.999629	4.98e-15	149.3	SET(1)PNEGDEAGR	2	-0.04695	9	1.232	0.772
Q5B706	60	1.245	Up	T	Hypothetical PH domain protein (Eurofung)	ANIA_03674	0.999369	1.22e-18	89.145	ETTAEGTEGAVEAAPAAT(0.999)EEAKADAPAEET(0.001)KEEAK	5	0.013803	1	0.946	1.052
Q5B706	462	1.326	Up	S	Hypothetical PH domain protein (Eurofung)	ANIA_03674	0.999999	7.37e-06	108.35	RT(0.5)S(0.5)FFGS(1)FGK	3	0.51391	16	0.914	1.084
Q5B758	72	1.285	Up	S	Regulator of G protein signaling RgsB (Eurofung)	rgsB	0.999988	6.11e-11	126.32	S(1)VLVATPDLEK	3	0.92157	1	0.922	1.076
Q5B791	329	1.233	Up	S	dynamitin homolog (p50 subunit of dynactin) (Eurofung) [Aspergillus nidulans FGSC A4]	AN3589.2	0.933753	1.39e-46	189.77	T(0.001)AS(0.001)DFS(0.063)S(0.934)PIDPEQAAQR	3	0.79075	4	0.954	1.046
Q5B798	322	1.275	Up	S	WW domain protein (AFU_orthologue; AFUA_6G06520) [Aspergillus nidulans FGSC A4]	ANIA_03582	0.999925	1.25e-47	194.27	LSPS(1)DFELQPSDVDR	2	1.0846	7	0.889	1.109
Q5B7M3	306	1.260	Up	S	Unknown	ANIA_03457	1	0.00113	82.261	GLELS(1)PNR	2	-0.064596	2	0.945	1.053
Q5B7M3	118	1.259	Up	S	Unknown	ANIA_03457	1	1.67e-54	179.66	AAERS(1)PLQANPPASLIFER	3	-0.38349	8	0.945	1.053
Q5B7M3	263	1.391	Up	S	Unknown	ANIA_03457	0.893784	0.000247	55.546	GS(0.111)GS(0.894)PNS(0.981)LAT(0.001)AY(0.014)R	2	-1.2826	3	0.895	1.103
Q5B7M3	107	1.235	Up	T	Unknown	ANIA_03457	0.999653	0.000391	68.277	TPQQT(1)PPLPGR	3	0.18086	5	0.955	1.045
Q5B7N3	405	1.205	Up	S	"Spindle poison sensitivity protein Scp3, putative (AFU_orthologue AFUA_3G05570)"	ANIA_03447	0.910783	0.000204	77.068	VS(0.088)S(0.911)PLAS(0.001)SPSR	2	0.25195	7	0.916	1.082
Q5B7P2	114	0.819	Down	S	Sec7 domain protein (AFU_orthologue; AFUA_3G05700) [Aspergillus nidulans FGSC A4]	AN3438.2	0.999996	7.26e-07	116.51	LFSSAFES(1)PK	3	-1.024	5	1.094	0.908
Q5B7Q8	383	1.266	Up	S	MAP kinase kinase (Eurofung)	ANIA_03422	0.999952	7.91e-12	121.47	ES(0.166)PS(0.834)PAQAPS(1)PVQK	3	0.30777	6	0.963	1.037
Q5B7V5	159	0.723	Down	S	DnaJ domain protein (AFU_orthologue AFUA_7G01230)	ANIA_03375	0.954021	2.99e-14	97.69	AS(0.002)AAS(0.954)PS(0.044)PAASGTSTPR	2	0.026147	9	1.176	0.828
Q5B7V6	228	1.495	Up	S	Unknown	ANIA_03374	0.941457	0.0017	47.774	PAVVARPT(0.059)AS(0.941)PR	3	-0.099518	1	0.84	1.156
Q5B8A7	790	0.815	Down	S	ATP-dependent 6-phosphofructokinase	ANIA_03223	0.901773	8.74e-09	74.905	AMWTGY(0.001)EDES(0.084)RT(0.381)RPS(0.626)S(0.902)PAHLS(0.006)	3	1.2222	4	1.05	0.951
Q5B8A7	795	0.816	Down	S	ATP-dependent 6-phosphofructokinase	ANIA_03223	0.911086	0.00139	74.475	T(0.777)RPS(0.174)S(0.138)PAHLS(0.911)	2	-0.57629	2	1.049	0.952
Q5B8A7	789	0.824	Down	S	ATP-dependent 6-phosphofructokinase	ANIA_03223	0.922848	2.65e-18	113.64	AMWTGY(0.021)EDES(0.592)RT(0.429)RPS(0.923)S(0.035)PAHLS	2	0.58497	47	1.043	0.957
Q5B8B6	79	0.700	Down	S	"sensor histidine kinase/response regulator, putative (AFU_orthologue; AFUA_4G01020) [Aspergillus nidulans FGSC A4]"	ANIA_03214	0.920186	0.00686	54.259	S(0.006)DS(0.92)PPS(0.074)PK	2	-0.19294	2	1.183	0.821
Q5B8F1	386	1.392	Up	S	Unknown	ANIA_03179	0.995813	1.4e-22	145.91	TTDS(0.004)AS(0.996)PAWDSTDK	2	-0.82619	2	0.94	1.058
Q5B8F1	284	1.271	Up	S	Unknown	ANIA_03179	0.977609	6.07e-05	77.746	RPLS(0.978)PS(0.022)NSTPSR	3	-0.059858	2	0.987	1.013
Q5B8F3	18	0.822	Down	S	"Phosphatidate cytidylyltransferase, putative (AFU_orthologue AFUA_3G13270)"	ANIA_03177	0.975357	0.000187	78.615	VT(0.028)S(0.975)PS(0.811)PT(0.178)PS(0.008)EGR	2	0.82427	3	1.125	0.877
Q5B8F6	9	1.313	Up	S	Unknown	ANIA_03174	0.999874	1.2e-31	151.42	SQPDS(1)PGGFVSLDDNKR	4	-0.61658	6	0.945	1.053
Q5B8J0	499	1.254	Up	S	Unknown	ANIA_03140	0.994156	0.00232	70.399	S(0.006)ILS(0.994)IFGR	2	0.12776	1	0.855	1.143
Q5B8L0	20	1.310	Up	S	Transcriptional activator of proteases prtT	prtT	1	9.68e-09	104.45	RHS(1)AVPDERPTPLK	4	0.74287	5	0.917	1.081
Q5B8M0	756	1.288	Up	S	"Serine/threonine protein kinase, putative (AFU_orthologue AFUA_3G12670)"	ANIA_03110	0.800936	2.03e-09	107.51	DLS(0.124)S(0.801)GFS(0.075)S(0.001)PANTLDR	3	0.15577	1	0.9	1.098
Q5B8M8	537	1.605	Up	S	"Sensor histidine kinase/response regulator, putative (AFU_orthologue AFUA_3G12550)"	ANIA_03102	1	0.00771	50.194	PKS(1)PVDPR	3	0.38425	2	0.807	1.189
Q5B8N6	433	0.808	Down	S	"TBC domain protein, putative (AFU_orthologue AFUA_3G12470)"	ANIA_03094	0.996036	0.000884	63.473	SFT(0.002)GRS(0.996)PS(0.002)R	3	-0.34287	1	1.144	0.858
Q5B8P6	248	1.253	Up	T	"Lipase/serine esterase, putative (AFU_orthologue AFUA_3G12320)"	ANIA_03084	0.999362	5.6e-24	136.64	GYEPVVIDPDVYT(0.999)LPAS(0.001)EDK	3	-0.73059	4	0.949	1.05
Q5B8Y4	130	1.214	Up	S	Multiprotein-bridging factor 1	mbf1	1	0.0051	66.962	VLS(1)AMER	2	-1.1382	1	0.895	1.103
Q5B8Z7	380	1.246	Up	S	"Morphogenesis protein (Msb1), putative (AFU_orthologue AFUA_3G08500)"	ANIA_02983	0.982251	0.000996	86.898	ALS(0.015)S(0.982)PT(0.003)LK	2	0.10414	5	0.918	1.08
Q5B900	29	0.829	Down	T	60S ribosomal protein L35Ae (AFU_orthologue AFUA_3G08460)	ANIA_02980	0.919895	0.000303	84.734	AVNPNT(0.92)S(0.08)LIK	2	-0.59162	1	1.108	0.894
Q5B933	318	0.641	Down	S	Phosphoinositide phospholipase C	AN2947.2	0.999407	1.71e-09	88.565	S(0.999)AGASSQSASQAAQKPSK	3	-0.072673	3	0.974	1.026
Q5B933	177	0.291	Down	S	Phosphoinositide phospholipase C	AN2947.2	0.978957	8.4e-06	85.988	KS(0.979)PS(0.017)S(0.004)EPAADDGK	3	0.33403	6	1.358	0.649
Q5B933	341	0.694	Down	S	Phosphoinositide phospholipase C	AN2947.2	0.811818	0.012	48.423	ILHS(0.188)LS(0.812)R	3	-0.1608	1	0.933	1.065
Q5B993	561	1.242	Up	S	Autophagy-related protein 11	atg11	0.934427	0.000384	61.409	RLS(0.934)S(0.057)NQT(0.007)S(0.002)EEK	2	0.4955	3	1.057	0.945
Q5B9B8	145	0.200	Down	T	EB1 homolog (Eurofung)	ANIA_02862	0.781291	0.00455	70.908	GT(0.188)T(0.781)PT(0.031)VGR	2	0.42407	4	1.674	0.34
Q5B9B8	144	0.235	Down	T	EB1 homolog (Eurofung)	ANIA_02862	0.95255	0.000367	78.903	RGT(0.953)T(0.047)PTVGR	2	0.91681	11	1.624	0.388
Q5B9B8	126	0.724	Down	S	EB1 homolog (Eurofung)	ANIA_02862	0.995475	2.27e-05	84.859	ASGAPPGS(0.995)AGT(0.004)SR	2	0.17676	4	1.154	0.849
Q5B9C3	234	0.826	Down	S	"PHD finger domain protein, putative (AFU_orthologue AFUA_3G11940)"	ANIA_02857	0.796237	4.83e-05	78.326	S(0.204)RPS(0.796)GEAPHSLK	3	1.6511	3	1.1	0.902
Q5B9D3	48	1.429	Up	T	"Recombination hotspot-binding protein (Translin), putative (AFU_orthologue AFUA_3G12280)"	ANIA_02847	0.846482	4.43e-25	143.4	AHS(0.154)T(0.846)PEAQLQPVLDDATK	3	1.3751	1	0.82	1.176
[truncated: 242 more rows]

## Sheet: GO terms enrechment
ID	GO Terms Level	GO Terms ID	Mapping	Background	All Mapping	All Background	Fold	Pvalue	-log10(p value)
[truncated: 30 more rows]

[truncated: 1 more sheets: KEGG enrichment]
